# Supplementary material for: Improved detection of microbiome-disease associations via population structure-aware generalized linear mixed effects models (microSLAM)
Source: PLoS Comput Biol. 2025 May 27;21(5):e1012277. doi: 10.1371/journal.pcbi.1012277 (PMC12136445; doi:10.1371/journal.pcbi.1012277)
Supplement: S1 Table — (TSV) [file pcbi.1012277.s002.tsv]

study_name	study NCBI accession	subject_id	sample_id	study_condition	disease	disease_subtype	NCBI_accession	age	BMI	gender	number_reads	true_sample_name
Franzosa	PRJNA400072	UMCGIBD00327	SRR6468499	NA	IBD	UC	SRR6468499	75	NA	NA	NA	SRR6468499
Franzosa	PRJNA400072	UMCGIBD00249	SRR6468500	NA	IBD	UC	SRR6468500	28	NA	NA	NA	SRR6468500
Franzosa	PRJNA400072	UMCGIBD00461	SRR6468501	NA	IBD	UC	SRR6468501	67	NA	NA	NA	SRR6468501
Franzosa	PRJNA400072	PRISM_7941	SRR6468502	NA	IBD	CD	SRR6468502	32	NA	NA	NA	SRR6468502
Franzosa	PRJNA400072	LLDeep_0012	SRR6468503	NA	control	control	SRR6468503	32	NA	NA	NA	SRR6468503
Franzosa	PRJNA400072	PRISM_8882	SRR6468504	NA	IBD	UC	SRR6468504	62	NA	NA	NA	SRR6468504
Franzosa	PRJNA400072	PRISM_8878	SRR6468505	NA	IBD	CD	SRR6468505	24	NA	NA	NA	SRR6468505
Franzosa	PRJNA400072	PRISM_8894	SRR6468506	NA	IBD	UC	SRR6468506	75	NA	NA	NA	SRR6468506
Franzosa	PRJNA400072	PRISM_8892	SRR6468507	NA	IBD	CD	SRR6468507	26	NA	NA	NA	SRR6468507
Franzosa	PRJNA400072	PRISM_8924	SRR6468508	NA	IBD	UC	SRR6468508	31	NA	NA	NA	SRR6468508
Franzosa	PRJNA400072	PRISM_8898	SRR6468509	NA	IBD	UC	SRR6468509	29	NA	NA	NA	SRR6468509
Franzosa	PRJNA400072	PRISM_8982	SRR6468510	NA	IBD	UC	SRR6468510	76	NA	NA	NA	SRR6468510
Franzosa	PRJNA400072	PRISM_9010	SRR6468512	NA	IBD	UC	SRR6468512	41	NA	NA	NA	SRR6468512
Franzosa	PRJNA400072	PRISM_8998	SRR6468513	NA	IBD	UC	SRR6468513	62	NA	NA	NA	SRR6468513
Franzosa	PRJNA400072	UMCGIBD00442	SRR6468514	NA	IBD	CD	SRR6468514	50	NA	NA	NA	SRR6468514
Franzosa	PRJNA400072	UMCGIBD00412	SRR6468515	NA	IBD	UC	SRR6468515	28	NA	NA	NA	SRR6468515
Franzosa	PRJNA400072	UMCGIBD00539	SRR6468516	NA	IBD	UC	SRR6468516	77	NA	NA	NA	SRR6468516
Franzosa	PRJNA400072	UMCGIBD00077	SRR6468517	NA	IBD	CD	SRR6468517	55	NA	NA	NA	SRR6468517
Franzosa	PRJNA400072	UMCGIBD00141	SRR6468518	NA	IBD	CD	SRR6468518	45	NA	NA	NA	SRR6468518
Franzosa	PRJNA400072	UMCGIBD00389	SRR6468519	NA	IBD	UC	SRR6468519	67	NA	NA	NA	SRR6468519
Franzosa	PRJNA400072	PRISM_8361	SRR6468520	NA	IBD	CD	SRR6468520	47	NA	NA	NA	SRR6468520
Franzosa	PRJNA400072	PRISM_8336	SRR6468521	NA	IBD	CD	SRR6468521	29	NA	NA	NA	SRR6468521
Franzosa	PRJNA400072	PRISM_8332	SRR6468522	NA	control	control	SRR6468522	62	NA	NA	NA	SRR6468522
Franzosa	PRJNA400072	PRISM_8283	SRR6468523	NA	control	control	SRR6468523	39	NA	NA	NA	SRR6468523
Franzosa	PRJNA400072	PRISM_8441	SRR6468524	NA	IBD	UC	SRR6468524	25	NA	NA	NA	SRR6468524
Franzosa	PRJNA400072	PRISM_8406	SRR6468525	NA	IBD	CD	SRR6468525	24	NA	NA	NA	SRR6468525
Franzosa	PRJNA400072	PRISM_8377	SRR6468526	NA	IBD	CD	SRR6468526	24	NA	NA	NA	SRR6468526
Franzosa	PRJNA400072	PRISM_8374	SRR6468527	NA	IBD	CD	SRR6468527	30	NA	NA	NA	SRR6468527
Franzosa	PRJNA400072	PRISM_7912	SRR6468528	NA	control	control	SRR6468528	25	NA	NA	NA	SRR6468528
Franzosa	PRJNA400072	PRISM_8447	SRR6468529	NA	IBD	UC	SRR6468529	66	NA	NA	NA	SRR6468529
Franzosa	PRJNA400072	PRISM_8444	SRR6468530	NA	IBD	UC	SRR6468530	69	NA	NA	NA	SRR6468530
Franzosa	PRJNA400072	UMCGIBD00269	SRR6468531	NA	IBD	UC	SRR6468531	70	NA	NA	NA	SRR6468531
Franzosa	PRJNA400072	UMCGIBD00053	SRR6468532	NA	IBD	UC	SRR6468532	30	NA	NA	NA	SRR6468532
Franzosa	PRJNA400072	UMCGIBD00529	SRR6468533	NA	IBD	UC	SRR6468533	64	NA	NA	NA	SRR6468533
Franzosa	PRJNA400072	UMCGIBD00032	SRR6468534	NA	IBD	CD	SRR6468534	30	NA	NA	NA	SRR6468534
Franzosa	PRJNA400072	UMCGIBD00208	SRR6468535	NA	IBD	UC	SRR6468535	61	NA	NA	NA	SRR6468535
Franzosa	PRJNA400072	UMCGIBD00167	SRR6468536	NA	IBD	UC	SRR6468536	63	NA	NA	NA	SRR6468536
Franzosa	PRJNA400072	UMCGIBD00004	SRR6468537	NA	IBD	UC	SRR6468537	28	NA	NA	NA	SRR6468537
Franzosa	PRJNA400072	UMCGIBD00613	SRR6468538	NA	IBD	UC	SRR6468538	29	NA	NA	NA	SRR6468538
Franzosa	PRJNA400072	UMCGIBD00145	SRR6468539	NA	IBD	CD	SRR6468539	43	NA	NA	NA	SRR6468539
Franzosa	PRJNA400072	UMCGIBD00371	SRR6468540	NA	IBD	UC	SRR6468540	28	NA	NA	NA	SRR6468540
Franzosa	PRJNA400072	LLDeep_0030	SRR6468541	NA	control	control	SRR6468541	48	NA	NA	NA	SRR6468541
Franzosa	PRJNA400072	LLDeep_0033	SRR6468542	NA	control	control	SRR6468542	36	NA	NA	NA	SRR6468542
Franzosa	PRJNA400072	LLDeep_0034	SRR6468543	NA	control	control	SRR6468543	32	NA	NA	NA	SRR6468543
Franzosa	PRJNA400072	LLDeep_0037	SRR6468544	NA	control	control	SRR6468544	46	NA	NA	NA	SRR6468544
Franzosa	PRJNA400072	LLDeep_0026	SRR6468545	NA	control	control	SRR6468545	53	NA	NA	NA	SRR6468545
Franzosa	PRJNA400072	LLDeep_0027	SRR6468546	NA	control	control	SRR6468546	51	NA	NA	NA	SRR6468546
Franzosa	PRJNA400072	LLDeep_0028	SRR6468547	NA	control	control	SRR6468547	50	NA	NA	NA	SRR6468547
Franzosa	PRJNA400072	LLDeep_0029	SRR6468548	NA	control	control	SRR6468548	49	NA	NA	NA	SRR6468548
Franzosa	PRJNA400072	LLDeep_0039	SRR6468549	NA	control	control	SRR6468549	40	NA	NA	NA	SRR6468549
Franzosa	PRJNA400072	LLDeep_0043	SRR6468550	NA	control	control	SRR6468550	32	NA	NA	NA	SRR6468550
Franzosa	PRJNA400072	UMCGIBD00238	SRR6468551	NA	IBD	CD	SRR6468551	38	NA	NA	NA	SRR6468551
Franzosa	PRJNA400072	UMCGIBD00233	SRR6468552	NA	IBD	CD	SRR6468552	32	NA	NA	NA	SRR6468552
Franzosa	PRJNA400072	UMCGIBD00593	SRR6468553	NA	IBD	UC	SRR6468553	21	NA	NA	NA	SRR6468553
Franzosa	PRJNA400072	UMCGIBD00254	SRR6468554	NA	IBD	CD	SRR6468554	71	NA	NA	NA	SRR6468554
Franzosa	PRJNA400072	UMCGIBD00458	SRR6468555	NA	IBD	CD	SRR6468555	44	NA	NA	NA	SRR6468555
Franzosa	PRJNA400072	UMCGIBD00393	SRR6468556	NA	IBD	UC	SRR6468556	65	NA	NA	NA	SRR6468556
Franzosa	PRJNA400072	UMCGIBD00106	SRR6468557	NA	IBD	CD	SRR6468557	42	NA	NA	NA	SRR6468557
Franzosa	PRJNA400072	UMCGIBD00588	SRR6468558	NA	IBD	UC	SRR6468558	68	NA	NA	NA	SRR6468558
Franzosa	PRJNA400072	PRISM_8466	SRR6468559	NA	IBD	CD	SRR6468559	25	NA	NA	NA	SRR6468559
Franzosa	PRJNA400072	PRISM_8467	SRR6468560	NA	IBD	CD	SRR6468560	27	NA	NA	NA	SRR6468560
Franzosa	PRJNA400072	PRISM_8475	SRR6468561	NA	IBD	CD	SRR6468561	66	NA	NA	NA	SRR6468561
Franzosa	PRJNA400072	PRISM_8480	SRR6468562	NA	IBD	UC	SRR6468562	35	NA	NA	NA	SRR6468562
Franzosa	PRJNA400072	PRISM_8452	SRR6468563	NA	IBD	CD	SRR6468563	26	NA	NA	NA	SRR6468563
Franzosa	PRJNA400072	UMCGIBD00064	SRR6468565	NA	IBD	CD	SRR6468565	43	NA	NA	NA	SRR6468565
Franzosa	PRJNA400072	UMCGIBD00027	SRR6468566	NA	IBD	CD	SRR6468566	51	NA	NA	NA	SRR6468566
Franzosa	PRJNA400072	PRISM_8589	SRR6468567	NA	control	control	SRR6468567	58	NA	NA	NA	SRR6468567
Franzosa	PRJNA400072	PRISM_8591	SRR6468568	NA	IBD	CD	SRR6468568	35	NA	NA	NA	SRR6468568
Franzosa	PRJNA400072	PRISM_8592	SRR6468569	NA	IBD	CD	SRR6468569	61	NA	NA	NA	SRR6468569
Franzosa	PRJNA400072	PRISM_8605	SRR6468570	NA	IBD	UC	SRR6468570	27	NA	NA	NA	SRR6468570
Franzosa	PRJNA400072	PRISM_8564	SRR6468571	NA	IBD	CD	SRR6468571	31	NA	NA	NA	SRR6468571
Franzosa	PRJNA400072	PRISM_8565	SRR6468572	NA	IBD	CD	SRR6468572	55	NA	NA	NA	SRR6468572
Franzosa	PRJNA400072	PRISM_8577	SRR6468574	NA	IBD	CD	SRR6468574	61	NA	NA	NA	SRR6468574
Franzosa	PRJNA400072	PRISM_8624	SRR6468575	NA	IBD	CD	SRR6468575	29	NA	NA	NA	SRR6468575
Franzosa	PRJNA400072	PRISM_8628	SRR6468576	NA	IBD	UC	SRR6468576	71	NA	NA	NA	SRR6468576
Franzosa	PRJNA400072	LLDeep_0052	SRR6468577	NA	control	control	SRR6468577	51	NA	NA	NA	SRR6468577
Franzosa	PRJNA400072	LLDeep_0047	SRR6468578	NA	control	control	SRR6468578	52	NA	NA	NA	SRR6468578
Franzosa	PRJNA400072	PRISM_7147	SRR6468579	NA	IBD	CD	SRR6468579	50	NA	NA	NA	SRR6468579
Franzosa	PRJNA400072	PRISM_7122	SRR6468580	NA	IBD	CD	SRR6468580	38	NA	NA	NA	SRR6468580
Franzosa	PRJNA400072	PRISM_7153	SRR6468581	NA	IBD	CD	SRR6468581	51	NA	NA	NA	SRR6468581
Franzosa	PRJNA400072	PRISM_7150	SRR6468582	NA	IBD	CD	SRR6468582	41	NA	NA	NA	SRR6468582
Franzosa	PRJNA400072	PRISM_7184	SRR6468584	NA	IBD	CD	SRR6468584	68	NA	NA	NA	SRR6468584
Franzosa	PRJNA400072	PRISM_7408	SRR6468585	NA	IBD	CD	SRR6468585	52	NA	NA	NA	SRR6468585
Franzosa	PRJNA400072	PRISM_7406	SRR6468586	NA	IBD	CD	SRR6468586	59	NA	NA	NA	SRR6468586
Franzosa	PRJNA400072	PRISM_8511	SRR6468587	NA	IBD	UC	SRR6468587	27	NA	NA	NA	SRR6468587
Franzosa	PRJNA400072	PRISM_8503	SRR6468588	NA	IBD	UC	SRR6468588	64	NA	NA	NA	SRR6468588
Franzosa	PRJNA400072	PRISM_8502	SRR6468589	NA	IBD	UC	SRR6468589	20	NA	NA	NA	SRR6468589
Franzosa	PRJNA400072	PRISM_8496	SRR6468590	NA	IBD	CD	SRR6468590	54	NA	NA	NA	SRR6468590
Franzosa	PRJNA400072	PRISM_8523	SRR6468592	NA	IBD	CD	SRR6468592	46	NA	NA	NA	SRR6468592
Franzosa	PRJNA400072	PRISM_8515	SRR6468593	NA	IBD	UC	SRR6468593	64	NA	NA	NA	SRR6468593
Franzosa	PRJNA400072	PRISM_8513	SRR6468594	NA	IBD	UC	SRR6468594	72	NA	NA	NA	SRR6468594
Franzosa	PRJNA400072	PRISM_8550	SRR6468595	NA	IBD	CD	SRR6468595	30	NA	NA	NA	SRR6468595
Franzosa	PRJNA400072	PRISM_8537	SRR6468596	NA	IBD	CD	SRR6468596	42	NA	NA	NA	SRR6468596
Franzosa	PRJNA400072	PRISM_7862	SRR6468597	NA	control	control	SRR6468597	26	NA	NA	NA	SRR6468597
Franzosa	PRJNA400072	PRISM_7870	SRR6468598	NA	control	control	SRR6468598	26	NA	NA	NA	SRR6468598
Franzosa	PRJNA400072	PRISM_7486	SRR6468599	NA	IBD	CD	SRR6468599	28	NA	NA	NA	SRR6468599
Franzosa	PRJNA400072	PRISM_7496	SRR6468600	NA	IBD	UC	SRR6468600	24	NA	NA	NA	SRR6468600
Franzosa	PRJNA400072	PRISM_7421	SRR6468601	NA	IBD	CD	SRR6468601	58	NA	NA	NA	SRR6468601
Franzosa	PRJNA400072	PRISM_7445	SRR6468602	NA	IBD	CD	SRR6468602	58	NA	NA	NA	SRR6468602
Franzosa	PRJNA400072	PRISM_7658	SRR6468603	NA	IBD	CD	SRR6468603	55	NA	NA	NA	SRR6468603
Franzosa	PRJNA400072	PRISM_7662	SRR6468604	NA	control	control	SRR6468604	32	NA	NA	NA	SRR6468604
Franzosa	PRJNA400072	PRISM_7506	SRR6468605	NA	IBD	UC	SRR6468605	71	NA	NA	NA	SRR6468605
Franzosa	PRJNA400072	PRISM_7547	SRR6468606	NA	IBD	CD	SRR6468606	38	NA	NA	NA	SRR6468606
Franzosa	PRJNA400072	PRISM_7744	SRR6468607	NA	IBD	CD	SRR6468607	49	NA	NA	NA	SRR6468607
Franzosa	PRJNA400072	PRISM_7759	SRR6468608	NA	IBD	CD	SRR6468608	29	NA	NA	NA	SRR6468608
Franzosa	PRJNA400072	PRISM_8483	SRR6468609	NA	IBD	CD	SRR6468609	36	NA	NA	NA	SRR6468609
Franzosa	PRJNA400072	PRISM_8485	SRR6468610	NA	IBD	CD	SRR6468610	51	NA	NA	NA	SRR6468610
Franzosa	PRJNA400072	PRISM_8778	SRR6468611	NA	IBD	UC	SRR6468611	37	NA	NA	NA	SRR6468611
Franzosa	PRJNA400072	PRISM_8774	SRR6468613	NA	control	control	SRR6468613	30	NA	NA	NA	SRR6468613
Franzosa	PRJNA400072	PRISM_8776	SRR6468614	NA	control	control	SRR6468614	32	NA	NA	NA	SRR6468614
Franzosa	PRJNA400072	PRISM_8764	SRR6468615	NA	control	control	SRR6468615	30	NA	NA	NA	SRR6468615
Franzosa	PRJNA400072	PRISM_8765	SRR6468616	NA	control	control	SRR6468616	31	NA	NA	NA	SRR6468616
Franzosa	PRJNA400072	PRISM_8754	SRR6468617	NA	control	control	SRR6468617	30	NA	NA	NA	SRR6468617
Franzosa	PRJNA400072	PRISM_8753	SRR6468620	NA	IBD	CD	SRR6468620	30	NA	NA	NA	SRR6468620
Franzosa	PRJNA400072	PRISM_7906	SRR6468621	NA	control	control	SRR6468621	24	NA	NA	NA	SRR6468621
Franzosa	PRJNA400072	PRISM_7908	SRR6468622	NA	control	control	SRR6468622	23	NA	NA	NA	SRR6468622
Franzosa	PRJNA400072	PRISM_8462	SRR6468623	NA	IBD	CD	SRR6468623	41	NA	NA	NA	SRR6468623
Franzosa	PRJNA400072	PRISM_8464	SRR6468624	NA	IBD	UC	SRR6468624	28	NA	NA	NA	SRR6468624
Franzosa	PRJNA400072	PRISM_7858	SRR6468625	NA	control	control	SRR6468625	27	NA	NA	NA	SRR6468625
Franzosa	PRJNA400072	PRISM_7855	SRR6468626	NA	control	control	SRR6468626	25	NA	NA	NA	SRR6468626
Franzosa	PRJNA400072	PRISM_7852	SRR6468627	NA	IBD	UC	SRR6468627	58	NA	NA	NA	SRR6468627
Franzosa	PRJNA400072	PRISM_7847	SRR6468628	NA	control	control	SRR6468628	23	NA	NA	NA	SRR6468628
Franzosa	PRJNA400072	PRISM_8735	SRR6468630	NA	IBD	UC	SRR6468630	28	NA	NA	NA	SRR6468630
Franzosa	PRJNA400072	PRISM_7776	SRR6468631	NA	IBD	UC	SRR6468631	29	NA	NA	NA	SRR6468631
Franzosa	PRJNA400072	PRISM_8696	SRR6468633	NA	IBD	UC	SRR6468633	30	NA	NA	NA	SRR6468633
Franzosa	PRJNA400072	PRISM_8692	SRR6468634	NA	IBD	UC	SRR6468634	68	NA	NA	NA	SRR6468634
Franzosa	PRJNA400072	PRISM_8734	SRR6468635	NA	IBD	UC	SRR6468635	29	NA	NA	NA	SRR6468635
Franzosa	PRJNA400072	PRISM_8728	SRR6468636	NA	IBD	UC	SRR6468636	31	NA	NA	NA	SRR6468636
Franzosa	PRJNA400072	PRISM_8667	SRR6468637	NA	IBD	UC	SRR6468637	74	NA	NA	NA	SRR6468637
Franzosa	PRJNA400072	PRISM_8683	SRR6468639	NA	control	control	SRR6468639	82	NA	NA	NA	SRR6468639
Franzosa	PRJNA400072	PRISM_8675	SRR6468640	NA	IBD	CD	SRR6468640	30	NA	NA	NA	SRR6468640
Franzosa	PRJNA400072	LLDeep_0001	SRR6468641	NA	control	control	SRR6468641	40	NA	NA	NA	SRR6468641
Franzosa	PRJNA400072	LLDeep_0003	SRR6468642	NA	control	control	SRR6468642	41	NA	NA	NA	SRR6468642
Franzosa	PRJNA400072	LLDeep_0010	SRR6468643	NA	control	control	SRR6468643	26	NA	NA	NA	SRR6468643
Franzosa	PRJNA400072	LLDeep_0011	SRR6468644	NA	control	control	SRR6468644	33	NA	NA	NA	SRR6468644
Franzosa	PRJNA400072	UMCGIBD00112	SRR6468645	NA	IBD	CD	SRR6468645	38	NA	NA	NA	SRR6468645
Franzosa	PRJNA400072	LLDeep_0015	SRR6468646	NA	control	control	SRR6468646	35	NA	NA	NA	SRR6468646
Franzosa	PRJNA400072	LLDeep_0018	SRR6468647	NA	control	control	SRR6468647	28	NA	NA	NA	SRR6468647
Franzosa	PRJNA400072	LLDeep_0021	SRR6468648	NA	control	control	SRR6468648	35	NA	NA	NA	SRR6468648
Franzosa	PRJNA400072	LLDeep_0022	SRR6468649	NA	control	control	SRR6468649	35	NA	NA	NA	SRR6468649
Franzosa	PRJNA400072	LLDeep_0024	SRR6468650	NA	control	control	SRR6468650	53	NA	NA	NA	SRR6468650
Franzosa	PRJNA400072	UMCGIBD00508	SRR6468651	NA	IBD	CD	SRR6468651	21	NA	NA	NA	SRR6468651
Franzosa	PRJNA400072	PRISM_7843	SRR6468652	NA	IBD	CD	SRR6468652	58	NA	NA	NA	SRR6468652
Franzosa	PRJNA400072	PRISM_8847	SRR6468653	NA	IBD	CD	SRR6468653	22	NA	NA	NA	SRR6468653
Franzosa	PRJNA400072	PRISM_7791	SRR6468655	NA	IBD	CD	SRR6468655	34	NA	NA	NA	SRR6468655
Franzosa	PRJNA400072	PRISM_7874	SRR6468656	NA	control	control	SRR6468656	44	NA	NA	NA	SRR6468656
Franzosa	PRJNA400072	PRISM_7879	SRR6468657	NA	control	control	SRR6468657	30	NA	NA	NA	SRR6468657
Franzosa	PRJNA400072	PRISM_7899	SRR6468659	NA	control	control	SRR6468659	24	NA	NA	NA	SRR6468659
Franzosa	PRJNA400072	PRISM_7904	SRR6468660	NA	control	control	SRR6468660	24	NA	NA	NA	SRR6468660
Franzosa	PRJNA400072	PRISM_8809	SRR6468663	NA	IBD	UC	SRR6468663	63	NA	NA	NA	SRR6468663
Franzosa	PRJNA400072	PRISM_8815	SRR6468664	NA	IBD	UC	SRR6468664	38	NA	NA	NA	SRR6468664
Franzosa	PRJNA400072	PRISM_8841	SRR6468665	NA	IBD	CD	SRR6468665	26	NA	NA	NA	SRR6468665
Franzosa	PRJNA400072	PRISM_8843	SRR6468666	NA	IBD	CD	SRR6468666	28	NA	NA	NA	SRR6468666
Franzosa	PRJNA400072	PRISM_8844	SRR6468667	NA	IBD	UC	SRR6468667	27	NA	NA	NA	SRR6468667
Franzosa	PRJNA400072	PRISM_8846	SRR6468668	NA	IBD	UC	SRR6468668	55	NA	NA	NA	SRR6468668
Franzosa	PRJNA400072	UMCGIBD00126	SRR6468669	NA	IBD	CD	SRR6468669	52	NA	NA	NA	SRR6468669
Franzosa	PRJNA400072	UMCGIBD00082	SRR6468670	NA	IBD	CD	SRR6468670	48	NA	NA	NA	SRR6468670
Franzosa	PRJNA400072	PRISM_7875	SRR6468671	NA	IBD	CD	SRR6468671	45	NA	NA	NA	SRR6468671
Franzosa	PRJNA400072	PRISM_7955	SRR6468673	NA	control	control	SRR6468673	43	NA	NA	NA	SRR6468673
Franzosa	PRJNA400072	PRISM_7861	SRR6468674	NA	control	control	SRR6468674	23	NA	NA	NA	SRR6468674
Franzosa	PRJNA400072	PRISM_7947	SRR6468677	NA	IBD	CD	SRR6468677	58	NA	NA	NA	SRR6468677
Franzosa	PRJNA400072	PRISM_7910	SRR6468678	NA	control	control	SRR6468678	24	NA	NA	NA	SRR6468678
Franzosa	PRJNA400072	PRISM_7909	SRR6468679	NA	control	control	SRR6468679	24	NA	NA	NA	SRR6468679
Franzosa	PRJNA400072	PRISM_7860	SRR6468680	NA	control	control	SRR6468680	23	NA	NA	NA	SRR6468680
Franzosa	PRJNA400072	PRISM_7911	SRR6468681	NA	control	control	SRR6468681	26	NA	NA	NA	SRR6468681
Franzosa	PRJNA400072	PRISM_8802	SRR6468682	NA	IBD	CD	SRR6468682	73	NA	NA	NA	SRR6468682
Franzosa	PRJNA400072	PRISM_8800	SRR6468683	NA	IBD	CD	SRR6468683	29	NA	NA	NA	SRR6468683
Franzosa	PRJNA400072	PRISM_8795	SRR6468684	NA	IBD	UC	SRR6468684	31	NA	NA	NA	SRR6468684
Franzosa	PRJNA400072	PRISM_8794	SRR6468685	NA	IBD	CD	SRR6468685	24	NA	NA	NA	SRR6468685
Franzosa	PRJNA400072	PRISM_8789	SRR6468686	NA	control	control	SRR6468686	32	NA	NA	NA	SRR6468686
Franzosa	PRJNA400072	PRISM_8788	SRR6468687	NA	control	control	SRR6468687	33	NA	NA	NA	SRR6468687
Franzosa	PRJNA400072	PRISM_8785	SRR6468688	NA	IBD	UC	SRR6468688	36	NA	NA	NA	SRR6468688
Franzosa	PRJNA400072	PRISM_8784	SRR6468689	NA	control	control	SRR6468689	61	NA	NA	NA	SRR6468689
Franzosa	PRJNA400072	PRISM_8803	SRR6468691	NA	IBD	UC	SRR6468691	74	NA	NA	NA	SRR6468691
Franzosa	PRJNA400072	PRISM_8275	SRR6468693	NA	IBD	UC	SRR6468693	65	NA	NA	NA	SRR6468693
Franzosa	PRJNA400072	PRISM_8244	SRR6468695	NA	control	control	SRR6468695	47	NA	NA	NA	SRR6468695
Franzosa	PRJNA400072	PRISM_8106	SRR6468696	NA	IBD	UC	SRR6468696	21	NA	NA	NA	SRR6468696
Franzosa	PRJNA400072	PRISM_8129	SRR6468697	NA	IBD	UC	SRR6468697	22	NA	NA	NA	SRR6468697
Franzosa	PRJNA400072	PRISM_8096	SRR6468698	NA	IBD	UC	SRR6468698	26	NA	NA	NA	SRR6468698
Franzosa	PRJNA400072	PRISM_8101	SRR6468699	NA	IBD	UC	SRR6468699	37	NA	NA	NA	SRR6468699
Franzosa	PRJNA400072	PRISM_7989	SRR6468700	NA	IBD	CD	SRR6468700	36	NA	NA	NA	SRR6468700
Franzosa	PRJNA400072	PRISM_8095	SRR6468701	NA	IBD	CD	SRR6468701	60	NA	NA	NA	SRR6468701
Franzosa	PRJNA400072	PRISM_9033	SRR6468702	NA	IBD	UC	SRR6468702	71	NA	NA	NA	SRR6468702
Franzosa	PRJNA400072	PRISM_9074	SRR6468703	NA	IBD	UC	SRR6468703	35	NA	NA	NA	SRR6468703
Franzosa	PRJNA400072	PRISM_9018	SRR6468704	NA	IBD	UC	SRR6468704	30	NA	NA	NA	SRR6468704
Franzosa	PRJNA400072	PRISM_9030	SRR6468705	NA	IBD	UC	SRR6468705	59	NA	NA	NA	SRR6468705
Franzosa	PRJNA400072	PRISM_9148	SRR6468706	NA	control	control	SRR6468706	22	NA	NA	NA	SRR6468706
Franzosa	PRJNA400072	UMCGIBD00072	SRR6468707	NA	IBD	CD	SRR6468707	44	NA	NA	NA	SRR6468707
Franzosa	PRJNA400072	PRISM_9079	SRR6468708	NA	IBD	UC	SRR6468708	68	NA	NA	NA	SRR6468708
Franzosa	PRJNA400072	PRISM_9126	SRR6468709	NA	control	control	SRR6468709	67	NA	NA	NA	SRR6468709
Franzosa	PRJNA400072	UMCGIBD00122	SRR6468710	NA	IBD	UC	SRR6468710	64	NA	NA	NA	SRR6468710
Franzosa	PRJNA400072	UMCGIBD00030	SRR6468711	NA	IBD	CD	SRR6468711	61	NA	NA	NA	SRR6468711
Franzosa	PRJNA400072	UMCGIBD00485	SRR6468712	NA	IBD	CD	SRR6468712	36	NA	NA	NA	SRR6468712
Franzosa	PRJNA400072	UMCGIBD00041	SRR6468713	NA	IBD	CD	SRR6468713	59	NA	NA	NA	SRR6468713
Franzosa	PRJNA400072	UMCGIBD00266	SRR6468714	NA	IBD	UC	SRR6468714	23	NA	NA	NA	SRR6468714
Franzosa	PRJNA400072	UMCGIBD00347	SRR6468715	NA	IBD	UC	SRR6468715	28	NA	NA	NA	SRR6468715
Franzosa	PRJNA400072	UMCGIBD00645	SRR6468716	NA	IBD	UC	SRR6468716	19	NA	NA	NA	SRR6468716
Franzosa	PRJNA400072	UMCGIBD00361	SRR6468717	NA	IBD	UC	SRR6468717	67	NA	NA	NA	SRR6468717
Franzosa	PRJNA400072	UMCGIBD00250	SRR6468718	NA	IBD	UC	SRR6468718	80	NA	NA	NA	SRR6468718
HeQ_2017	PRJEB15371	RSZAXPI003062-102	RSZAXPI003062-102	IBD	IBD	CD	ERR1620304	25	13.984375	male	44497264	ERR1620304
HeQ_2017	PRJEB15371	RSZAXPI003063-104	RSZAXPI003063-104	IBD	IBD	CD	ERR1620306	23	16.74884264	male	50114988	ERR1620306
HeQ_2017	PRJEB15371	RSZAXPI003065-105	RSZAXPI003065-105	IBD	IBD	CD	ERR1620308	24	16.45600644	male	43867150	ERR1620308
HeQ_2017	PRJEB15371	RSZAXPI003069-101	RSZAXPI003069-101	IBD	IBD	CD	ERR1620303	42	16.99668274	male	40684418	ERR1620303
HeQ_2017	PRJEB15371	RSZAXPI003078-111	RSZAXPI003078-111	IBD	IBD	CD	ERR1620313	23	15.77777778	female	55647706	ERR1620313
HeQ_2017	PRJEB15371	RSZAXPI003079-113	RSZAXPI003079-113	IBD	IBD	CD	ERR1620315	36	18.27263267	female	44196860	ERR1620315
HeQ_2017	PRJEB15371	RSZAXPI003080-114	RSZAXPI003080-114	IBD	IBD	CD	ERR1620316	22	19.39591837	male	47024514	ERR1620316
HeQ_2017	PRJEB15371	RSZAXPI003081-115	RSZAXPI003081-115	IBD	IBD	CD	ERR1620318	31	21.0498179	male	48019712	ERR1620318
HeQ_2017	PRJEB15371	RSZAXPI003082-116	RSZAXPI003082-116	IBD	IBD	CD	ERR1620320	21	15.26395682	female	49126578	ERR1620320
HeQ_2017	PRJEB15371	SZAXPI029460-123	SZAXPI029460-123	IBD	IBD	CD	ERR1620268	21	19.623533	male	62789624	ERR1620268
HeQ_2017	PRJEB15371	SZAXPI029461-129	SZAXPI029461-129	IBD	IBD	CD	ERR1620280	36	17.46740363	male	60520636	ERR1620280
HeQ_2017	PRJEB15371	SZAXPI029462-133	SZAXPI029462-133	IBD	IBD	CD	ERR1620282	31	21.97133586	male	65239512	ERR1620282
HeQ_2017	PRJEB15371	SZAXPI029463-136	SZAXPI029463-136	IBD	IBD	CD	ERR1620283	25	19.01166093	male	56264950	ERR1620283
HeQ_2017	PRJEB15371	SZAXPI029464-140	SZAXPI029464-140	IBD	IBD	CD	ERR1620285	23	22.49134948	male	60263364	ERR1620285
HeQ_2017	PRJEB15371	SZAXPI029466-158	SZAXPI029466-158	IBD	IBD	CD	ERR1620286	40	21.82644326	female	61731870	ERR1620286
HeQ_2017	PRJEB15371	SZAXPI029467-166	SZAXPI029467-166	IBD	IBD	CD	ERR1620270	31	17.89153041	male	49715760	ERR1620270
HeQ_2017	PRJEB15371	SZAXPI029468-169	SZAXPI029468-169	IBD	IBD	CD	ERR1620288	30	19.48696145	male	77586944	ERR1620288
HeQ_2017	PRJEB15371	SZAXPI029469-27	SZAXPI029469-27	IBD	IBD	CD	ERR1620289	39	20	female	60134532	ERR1620289
HeQ_2017	PRJEB15371	SZAXPI029471-33	SZAXPI029471-33	IBD	IBD	CD	ERR1620290	27	19.36247266	male	65649778	ERR1620290
HeQ_2017	PRJEB15371	SZAXPI029473-40	SZAXPI029473-40	IBD	IBD	CD	ERR1620271	28	16.7578125	female	53224572	ERR1620271
HeQ_2017	PRJEB15371	SZAXPI029474-42	SZAXPI029474-42	IBD	IBD	CD	ERR1620272	33	23.21971198	male	51560494	ERR1620272
HeQ_2017	PRJEB15371	SZAXPI029475-44	SZAXPI029475-44	IBD	IBD	CD	ERR1620274	29	20.93061224	male	49439918	ERR1620274
HeQ_2017	PRJEB15371	SZAXPI029476-50	SZAXPI029476-50	IBD	IBD	CD	ERR1620291	30	22.03426859	male	53766286	ERR1620291
HeQ_2017	PRJEB15371	SZAXPI029479-64	SZAXPI029479-64	IBD	IBD	CD	ERR1620275	29	15.42699725	male	53381286	ERR1620275
HeQ_2017	PRJEB15371	SZAXPI029480-66	SZAXPI029480-66	IBD	IBD	CD	ERR1620292	35	20.57142857	male	48814870	ERR1620292
HeQ_2017	PRJEB15371	SZAXPI029482-77	SZAXPI029482-77	IBD	IBD	CD	ERR1620293	28	18.03440901	male	58569662	ERR1620293
HeQ_2017	PRJEB15371	SZAXPI029483-78	SZAXPI029483-78	IBD	IBD	CD	ERR1620294	24	23.2609519	male	58421202	ERR1620294
HeQ_2017	PRJEB15371	SZAXPI029484-80	SZAXPI029484-80	IBD	IBD	CD	ERR1620295	25	18.8267935	male	55334516	ERR1620295
HeQ_2017	PRJEB15371	SZAXPI029485-81	SZAXPI029485-81	IBD	IBD	CD	ERR1620296	18	23.72528616	male	71520120	ERR1620296
HeQ_2017	PRJEB15371	SZAXPI029486-84	SZAXPI029486-84	IBD	IBD	CD	ERR1620276	23	22.85714286	male	55338394	ERR1620276
HeQ_2017	PRJEB15371	SZAXPI029489-87	SZAXPI029489-87	control	control	NA	ERR1620377	27	29.3523545	male	62950410	ERR1620377
HeQ_2017	PRJEB15371	SZAXPI029490-88	SZAXPI029490-88	control	control	NA	ERR1620365	40	28.36752366	male	50593624	ERR1620365
HeQ_2017	PRJEB15371	SZAXPI029491-89	SZAXPI029491-89	control	control	NA	ERR1620366	23	18.507766	male	42036330	ERR1620366
HeQ_2017	PRJEB15371	SZAXPI029492-90	SZAXPI029492-90	control	control	NA	ERR1620372	25	19.25702882	male	58492536	ERR1620372
HeQ_2017	PRJEB15371	SZAXPI029494-94	SZAXPI029494-94	IBD	IBD	CD	ERR1620298	18	15.3362959	male	61830890	ERR1620298
HeQ_2017	PRJEB15371	SZAXPI029495-96	SZAXPI029495-96	IBD	IBD	CD	ERR1620300	15	18.32986318	male	60349606	ERR1620300
HeQ_2017	PRJEB15371	SZAXPI029496-97	SZAXPI029496-97	IBD	IBD	CD	ERR1620301	40	18.28571429	male	51989932	ERR1620301
HeQ_2017	PRJEB15371	SZAXPI029497-98	SZAXPI029497-98	IBD	IBD	CD	ERR1620278	44	20.90419501	female	61628228	ERR1620278
HeQ_2017	PRJEB15371	SZAXPI029498-99	SZAXPI029498-99	IBD	IBD	CD	ERR1620302	35	24.42299318	male	58093994	ERR1620302
HeQ_2017	PRJEB15371	SZAXPI029499-101	SZAXPI029499-101	IBD	IBD	CD	ERR1620255	48	22.3183391	male	48948244	ERR1620255
HeQ_2017	PRJEB15371	SZAXPI029500-102	SZAXPI029500-102	IBD	IBD	CD	ERR1620256	22	18.21832243	male	49730370	ERR1620256
HeQ_2017	PRJEB15371	SZAXPI029501-104	SZAXPI029501-104	IBD	IBD	CD	ERR1620257	27	16.18330396	female	50497300	ERR1620257
HeQ_2017	PRJEB15371	SZAXPI029502-105	SZAXPI029502-105	IBD	IBD	CD	ERR1620258	16	16.40138408	male	49298308	ERR1620258
HeQ_2017	PRJEB15371	SZAXPI029503-106	SZAXPI029503-106	IBD	IBD	CD	ERR1620259	22	13.21903541	female	50002694	ERR1620259
HeQ_2017	PRJEB15371	SZAXPI029541-107	SZAXPI029541-107	IBD	IBD	CD	ERR1620260	39	17.64828304	female	66644380	ERR1620260
HeQ_2017	PRJEB15371	SZAXPI029542-108	SZAXPI029542-108	IBD	IBD	CD	ERR1620261	17	19.69134761	male	44454976	ERR1620261
HeQ_2017	PRJEB15371	SZAXPI029544-123	SZAXPI029544-123	IBD	IBD	CD	ERR1620262	43	14.62105432	female	61862596	ERR1620262
HeQ_2017	PRJEB15371	SZAXPI029545-129	SZAXPI029545-129	IBD	IBD	CD	ERR1620263	27	18.507766	male	58359536	ERR1620263
HeQ_2017	PRJEB15371	SZAXPI029546-133	SZAXPI029546-133	IBD	IBD	CD	ERR1620264	27	16.0379565	male	54536954	ERR1620264
HeQ_2017	PRJEB15371	SZAXPI029548-140	SZAXPI029548-140	IBD	IBD	CD	ERR1620265	22	18.36419753	male	53693190	ERR1620265
HeQ_2017	PRJEB15371	SZAXPI029549-142	SZAXPI029549-142	IBD	IBD	CD	ERR1620266	42	24.90495109	female	60360372	ERR1620266
HeQ_2017	PRJEB15371	SZAXPI029550-158	SZAXPI029550-158	IBD	IBD	CD	ERR1620267	29	16.52981462	male	58387072	ERR1620267
HeQ_2017	PRJEB15371	SZAXPI029551-166	SZAXPI029551-166	control	control	NA	ERR1620322	26	21.2585034	male	51330772	ERR1620322
HeQ_2017	PRJEB15371	SZAXPI029552-169	SZAXPI029552-169	control	control	NA	ERR1620323	44	25.35154137	male	53364388	ERR1620323
HeQ_2017	PRJEB15371	SZAXPI029553-32	SZAXPI029553-32	control	control	NA	ERR1620324	24	23.66143862	male	63889880	ERR1620324
HeQ_2017	PRJEB15371	SZAXPI029554-33	SZAXPI029554-33	control	control	NA	ERR1620325	24	22.03856749	male	56322628	ERR1620325
HeQ_2017	PRJEB15371	SZAXPI029555-35	SZAXPI029555-35	control	control	NA	ERR1620326	22	20.68515024	female	65936594	ERR1620326
HeQ_2017	PRJEB15371	SZAXPI029556-40	SZAXPI029556-40	control	control	NA	ERR1620327	23	18.68512111	male	53226398	ERR1620327
HeQ_2017	PRJEB15371	SZAXPI029557-42	SZAXPI029557-42	control	control	NA	ERR1620328	22	22.33150795	male	51431112	ERR1620328
HeQ_2017	PRJEB15371	SZAXPI029558-44	SZAXPI029558-44	control	control	NA	ERR1620329	24	21.45357371	male	39995722	ERR1620329
HeQ_2017	PRJEB15371	SZAXPI029559-50	SZAXPI029559-50	control	control	NA	ERR1620330	23	21.2585034	male	53362170	ERR1620330
HeQ_2017	PRJEB15371	SZAXPI029560-51	SZAXPI029560-51	control	control	NA	ERR1620331	24	20.2020202	male	62815964	ERR1620331
HeQ_2017	PRJEB15371	SZAXPI029561-52	SZAXPI029561-52	control	control	NA	ERR1620332	24	22.49134948	male	64961684	ERR1620332
HeQ_2017	PRJEB15371	SZAXPI029563-66	SZAXPI029563-66	control	control	NA	ERR1620334	14	20.95717116	male	63303022	ERR1620334
HeQ_2017	PRJEB15371	SZAXPI029564-74	SZAXPI029564-74	control	control	NA	ERR1620335	13	17.3828125	male	68079856	ERR1620335
HeQ_2017	PRJEB15371	SZAXPI029565-77	SZAXPI029565-77	control	control	NA	ERR1620336	13	17.578125	male	65056178	ERR1620336
HeQ_2017	PRJEB15371	SZAXPI029566-78	SZAXPI029566-78	control	control	NA	ERR1620337	14	20.02884153	male	58950628	ERR1620337
HeQ_2017	PRJEB15371	SZAXPI029567-80	SZAXPI029567-80	control	control	NA	ERR1620338	13	17.14677641	male	54082192	ERR1620338
HeQ_2017	PRJEB15371	SZAXPI029568-81	SZAXPI029568-81	control	control	NA	ERR1620339	14	18.81892431	male	61997446	ERR1620339
HeQ_2017	PRJEB15371	SZAXPI029569-84	SZAXPI029569-84	control	control	NA	ERR1620340	14	23.50780533	male	60224946	ERR1620340
HeQ_2017	PRJEB15371	SZAXPI029570-85	SZAXPI029570-85	control	control	NA	ERR1620341	13	19.46740129	male	58063390	ERR1620341
HeQ_2017	PRJEB15371	SZAXPI029571-86	SZAXPI029571-86	control	control	NA	ERR1620342	14	18.81892431	male	60155066	ERR1620342
HeQ_2017	PRJEB15371	SZAXPI029572-87	SZAXPI029572-87	control	control	NA	ERR1620343	16	21.14631991	male	63875982	ERR1620343
HeQ_2017	PRJEB15371	SZAXPI029573-88	SZAXPI029573-88	control	control	NA	ERR1620344	16	20.9839876	male	54841880	ERR1620344
HeQ_2017	PRJEB15371	SZAXPI029575-90	SZAXPI029575-90	control	control	NA	ERR1620346	16	18.80920625	male	50164918	ERR1620346
HeQ_2017	PRJEB15371	SZAXPI029576-93	SZAXPI029576-93	control	control	NA	ERR1620347	17	19.0194421	male	57831538	ERR1620347
HeQ_2017	PRJEB15371	SZAXPI029577-94	SZAXPI029577-94	control	control	NA	ERR1620348	16	20.76124567	male	57028624	ERR1620348
HeQ_2017	PRJEB15371	SZAXPI029578-96	SZAXPI029578-96	control	control	NA	ERR1620349	16	29.48317725	male	54593268	ERR1620349
HeQ_2017	PRJEB15371	SZAXPI029579-97	SZAXPI029579-97	control	control	NA	ERR1620350	17	21.13885586	male	59780534	ERR1620350
HeQ_2017	PRJEB15371	SZAXPI029580-98	SZAXPI029580-98	control	control	NA	ERR1620351	16	17.75568182	male	50858900	ERR1620351
HeQ_2017	PRJEB15371	SZAXPI029581-99	SZAXPI029581-99	control	control	NA	ERR1620352	16	19.10009183	male	55524646	ERR1620352
HeQ_2017	PRJEB15371	SZAXPI029582-100	SZAXPI029582-100	control	control	NA	ERR1620353	16	20.86111966	male	59059640	ERR1620353
HeQ_2017	PRJEB15371	SZAXPI029584-102	SZAXPI029584-102	control	control	NA	ERR1620355	17	19.81767737	male	58208070	ERR1620355
HeQ_2017	PRJEB15371	SZAXPI029585-104	SZAXPI029585-104	control	control	NA	ERR1620356	17	21.0498179	male	56689730	ERR1620356
HeQ_2017	PRJEB15371	SZAXPI029586-105	SZAXPI029586-105	control	control	NA	ERR1620357	18	21.2585034	male	53488942	ERR1620357
HeQ_2017	PRJEB15371	SZAXPI029587-106	SZAXPI029587-106	control	control	NA	ERR1620358	20	19.605192	male	47521568	ERR1620358
HeQ_2017	PRJEB15371	SZAXPI029588-107	SZAXPI029588-107	control	control	NA	ERR1620359	19	24.48979592	male	49079612	ERR1620359
HeQ_2017	PRJEB15371	SZAXPI029589-108	SZAXPI029589-108	control	control	NA	ERR1620360	18	21.43460935	male	44950018	ERR1620360
HeQ_2017	PRJEB15371	SZAXPI029590-113	SZAXPI029590-113	control	control	NA	ERR1620361	18	19.70796381	male	60971404	ERR1620361
HeQ_2017	PRJEB15371	SZAXPI029591-123	SZAXPI029591-123	control	control	NA	ERR1620362	17	22.03856749	male	71644624	ERR1620362
HeQ_2017	PRJEB15371	SZAXPI029592-129	SZAXPI029592-129	control	control	NA	ERR1620363	17	24.8791787	male	64300876	ERR1620363
HeQ_2017	PRJEB15371	SZAXPI029593-133	SZAXPI029593-133	control	control	NA	ERR1620364	19	19.37919743	male	64082020	ERR1620364
HeQ_2017	PRJEB15371	SZAXPI029594-136	SZAXPI029594-136	control	control	NA	ERR1620367	17	27.47170713	male	53844844	ERR1620367
HeQ_2017	PRJEB15371	SZAXPI029596-142	SZAXPI029596-142	control	control	NA	ERR1620368	17	19.11075278	male	53392028	ERR1620368
HeQ_2017	PRJEB15371	SZAXPI029597-158	SZAXPI029597-158	control	control	NA	ERR1620369	17	17.99307958	male	60776632	ERR1620369
HeQ_2017	PRJEB15371	SZAXPI029598-166	SZAXPI029598-166	control	control	NA	ERR1620370	19	23.87511478	male	60173936	ERR1620370
HeQ_2017	PRJEB15371	SZAXPI029599-169	SZAXPI029599-169	control	control	NA	ERR1620373	39	18.66201469	female	54191708	ERR1620373
HeQ_2017	PRJEB15371	SZAXPI029600-27	SZAXPI029600-27	control	control	NA	ERR1620374	26	25.40281608	male	62896290	ERR1620374
HeQ_2017	PRJEB15371	SZAXPI029601-32	SZAXPI029601-32	control	control	NA	ERR1620375	51	26.43807082	female	56159156	ERR1620375
HeQ_2017	PRJEB15371	SZAXPI029602-33	SZAXPI029602-33	control	control	NA	ERR1620376	24	18.51319863	male	53882530	ERR1620376
HeQ_2017	PRJEB15371	SZAXPI029670-27	SZAXPI029670-27	control	control	NA	ERR1620371	23	30.86419753	male	52990336	ERR1620371
LiJ_2014	PRJEB5224	O2.UC1	O2.UC1.1	IBD	IBD	UC	ERR414639;ERR414358	37	31.02040816	male	64047987	O2.UC1-1
LiJ_2014	PRJEB5224	O2.UC11	O2.UC11.1	IBD	IBD	UC	ERR414638;ERR414357	34	18.68512111	female	79314371	O2.UC11-1
LiJ_2014	PRJEB5224	O2.UC12	O2.UC12.1	IBD	IBD	UC	ERR414640;ERR414359	43	21.60493827	male	69532260	O2.UC12-1
LiJ_2014	PRJEB5224	O2.UC14	O2.UC14.1	IBD	IBD	UC	ERR414642;ERR414361	31	32.65306122	male	64432349	O2.UC14-1
LiJ_2014	PRJEB5224	O2.UC15	O2.UC15.0	IBD	IBD	UC	ERR414643;ERR414362	26	18.25310979	female	71079851	O2.UC15-0
LiJ_2014	PRJEB5224	O2.UC16	O2.UC16.1	IBD	IBD	UC	ERR414646;ERR414365	47	26.42356982	male	80422705	O2.UC16-1
LiJ_2014	PRJEB5224	O2.UC17	O2.UC17.1	IBD	IBD	UC	ERR414647;ERR414366	56	21.875	female	66176052	O2.UC17-1
LiJ_2014	PRJEB5224	O2.UC20	O2.UC20.1	IBD	IBD	UC	ERR414650;ERR414369	51	24.03460984	female	64848392	O2.UC20-1
LiJ_2014	PRJEB5224	O2.UC2	O2.UC2.1	IBD	IBD	UC	ERR414652;ERR414371	46	24.02380867	male	68230607	O2.UC2-1
LiJ_2014	PRJEB5224	O2.UC21	O2.UC21.1	IBD	IBD	UC	ERR414651;ERR414370	49	30.46111831	female	69036541	O2.UC21-1
LiJ_2014	PRJEB5224	O2.UC22	O2.UC22.1	IBD	IBD	UC	ERR414653;ERR414372	44	25.39343112	male	57317695	O2.UC22-1
LiJ_2014	PRJEB5224	O2.UC23	O2.UC23.1	IBD	IBD	UC	ERR414654;ERR414373	41	28.16249373	female	25339038	O2.UC23-1
LiJ_2014	PRJEB5224	O2.UC24	O2.UC24.1	IBD	IBD	UC	ERR414655;ERR414374	55	28.76397107	female	71330247	O2.UC24-1
LiJ_2014	PRJEB5224	O2.UC26	O2.UC26.1	IBD	IBD	UC	ERR414656;ERR414375	41	23.99945917	male	73828359	O2.UC26-1
LiJ_2014	PRJEB5224	O2.UC27	O2.UC27.1	IBD	IBD	UC	ERR414657;ERR414376	52	23.33768443	female	58024898	O2.UC27-1
LiJ_2014	PRJEB5224	O2.UC28	O2.UC28.0	IBD	IBD	UC	ERR414658;ERR414377	39	23.63403301	female	76488564	O2.UC28-0
LiJ_2014	PRJEB5224	O2.UC29	O2.UC29.1	IBD	IBD	UC	ERR414661;ERR414380	55	26.03749399	female	61318160	O2.UC29-1
LiJ_2014	PRJEB5224	O2.UC30	O2.UC30.1	IBD	IBD	UC	ERR414662;ERR414381	51	23.30668005	male	77046154	O2.UC30-1
LiJ_2014	PRJEB5224	O2.UC3	O2.UC3.1	IBD	IBD	UC	ERR414664;ERR414383	41	18.90359168	female	70949113	O2.UC3-1
LiJ_2014	PRJEB5224	O2.UC31	O2.UC31.1	IBD	IBD	UC	ERR414663;ERR414382	30	22.71468144	male	69893923	O2.UC31-1
LiJ_2014	PRJEB5224	O2.UC32	O2.UC32.1	IBD	IBD	UC	ERR414665;ERR414384	54	26.77593411	female	69486585	O2.UC32-1
LiJ_2014	PRJEB5224	O2.UC35	O2.UC35.1	IBD	IBD	UC	ERR414666;ERR414385	39	30.29778393	female	71691268	O2.UC35-1
LiJ_2014	PRJEB5224	O2.UC36	O2.UC36.0	IBD	IBD	UC	ERR414668;ERR414667;ERR414387;ERR414386	43	26.36560303	male	83156688	O2.UC36-0
LiJ_2014	PRJEB5224	O2.UC37	O2.UC37.1	IBD	IBD	UC	ERR414670;ERR414389	44	23.30905307	female	93576577	O2.UC37-1
LiJ_2014	PRJEB5224	O2.UC38	O2.UC38.1	IBD	IBD	UC	ERR414671;ERR414390	55	31.0137051	male	80410828	O2.UC38-1
LiJ_2014	PRJEB5224	O2.UC40	O2.UC40.1	IBD	IBD	UC	ERR414672;ERR414391	35	22.66270867	male	83099617	O2.UC40-1
LiJ_2014	PRJEB5224	O2.UC4	O2.UC4.1	IBD	IBD	UC	ERR414674;ERR414393	57	28.53745541	female	83234925	O2.UC4-1
LiJ_2014	PRJEB5224	O2.UC41	O2.UC41.1	IBD	IBD	UC	ERR414673;ERR414392	43	29.34003963	female	85677440	O2.UC41-1
LiJ_2014	PRJEB5224	O2.UC43	O2.UC43.1	IBD	IBD	UC	ERR414675;ERR414394	24	20.24489796	male	77032951	O2.UC43-1
LiJ_2014	PRJEB5224	O2.UC44	O2.UC44.1	IBD	IBD	UC	ERR414676;ERR414395	45	30.29778393	female	77373446	O2.UC44-1
LiJ_2014	PRJEB5224	O2.UC46	O2.UC46.1	IBD	IBD	UC	ERR414677;ERR414396	32	35.62371694	male	90203671	O2.UC46-1
LiJ_2014	PRJEB5224	O2.UC47	O2.UC47.1	IBD	IBD	UC	ERR414678;ERR414397	29	21.484375	female	69974273	O2.UC47-1
LiJ_2014	PRJEB5224	O2.UC48	O2.UC48.1	IBD	IBD	UC	ERR414679;ERR414398	46	18.81892431	female	104286903	O2.UC48-1
LiJ_2014	PRJEB5224	O2.UC5	O2.UC5.1	IBD	IBD	UC	ERR414680;ERR414399	40	20.93663912	female	73937035	O2.UC5-1
LiJ_2014	PRJEB5224	O2.UC6	O2.UC6.1	IBD	IBD	UC	ERR414682;ERR414401	50	25.28010986	male	75768172	O2.UC6-1
LiJ_2014	PRJEB5224	O2.UC7	O2.UC7.0	IBD	IBD	UC	ERR414684;ERR414403	25	19.83471074	female	66611814	O2.UC7-0
LiJ_2014	PRJEB5224	O2.UC8	O2.UC8.2	IBD	IBD	UC	ERR414688;ERR414407	25	20.2020202	female	63442787	O2.UC8-2
LiJ_2014	PRJEB5224	O2.UC9	O2.UC9.1	IBD	IBD	UC	ERR414689;ERR414408	52	24.23822715	female	75481749	O2.UC9-1
LiJ_2014	PRJEB5224	V1.CD12	V1.CD12.3	IBD	IBD	CD	ERR414693;ERR414692;ERR414412;ERR414411	41	20.93663912	female	98276583	V1.CD12-3
LiJ_2014	PRJEB5224	V1.CD20	V1.CD20.0	IBD	IBD	CD	ERR414696;ERR414695;ERR414415;ERR414414	26	19.59631589	male	82474917	V1.CD20-0
LiJ_2014	PRJEB5224	V1.CD32	V1.CD32.0	IBD	IBD	CD	ERR414702;ERR414701;ERR414421;ERR414420	56	25.31545429	female	98607332	V1.CD32-0
LiJ_2014	PRJEB5224	V1.CD44	V1.CD44.0	IBD	IBD	CD	ERR414713;ERR414712;ERR414432;ERR414431	47	31.8877551	female	94431553	V1.CD44-0
LiJ_2014	PRJEB5224	V1.UC38	V1.UC38.4	IBD	IBD	UC	ERR414773;ERR414772;ERR414492;ERR414491	24	19.26005554	male	93505694	V1.UC38-4
LiJ_2014	PRJEB5224	V1.UC39	V1.UC39.4	IBD	IBD	UC	ERR414774;ERR414493	26	21.49959688	male	51833646	V1.UC39-4
LiJ_2014	PRJEB5224	V1.UC40	V1.UC40.1	IBD	IBD	UC	ERR414776;ERR414775;ERR414495;ERR414494	32	25.88757396	female	65332377	V1.UC40-1
LiJ_2014	PRJEB5224	V1.UC47	V1.UC47.4	IBD	IBD	UC	ERR414777;ERR414496	46	26.44628099	male	65145757	V1.UC47-4
LiJ_2014	PRJEB5224	V1.UC54	V1.UC54.4	IBD	IBD	UC	ERR414778;ERR414497	32	35.92561285	male	70932699	V1.UC54-4
LiJ_2014	PRJEB5224	V1.UC56	V1.UC56.1	IBD	IBD	UC	ERR414780;ERR414779;ERR414499;ERR414498	35	18.82711104	female	3018521	V1.UC56-1
LiJ_2014	PRJEB5224	V1.UC59	V1.UC59.0	IBD	IBD	UC	ERR414783;ERR414782;ERR414502;ERR414501	46	23.4375	female	89499128	V1.UC59-0
NielsenHB_2014	PRJEB1220	O2.UC49	O2.UC49.0	control	control	NA	ERR210493;ERR210492;ERR209641;ERR209640	22	23.046875	female	60584637	O2_UC49_0
NielsenHB_2014	PRJEB1220	O2.UC50	O2.UC50.0	control	control	NA	ERR210497;ERR210496;ERR209645;ERR209644	24	22.67573696	male	65105855	O2_UC50_0
NielsenHB_2014	PRJEB1220	O2.UC51	O2.UC51.2	control	control	NA	ERR210505;ERR210504;ERR210503;ERR209653;ERR209652;ERR209651	32	17.56965112	female	117575131	O2_UC51_2
NielsenHB_2014	PRJEB1220	O2.UC52	O2.UC52.0	control	control	NA	ERR210506;ERR209654	32	19.77769867	female	60333297	O2_UC52_0
NielsenHB_2014	PRJEB1220	O2.UC53	O2.UC53.2	control	control	NA	ERR210511;ERR209659	21	27.77777778	male	58698482	O2_UC53_2
NielsenHB_2014	PRJEB1220	O2.UC54	O2.UC54.2	control	control	NA	ERR210513;ERR209661	20	21.15885417	male	54803418	O2_UC54_2
NielsenHB_2014	PRJEB1220	O2.UC55	O2.UC55.2	control	control	NA	ERR210515;ERR209663	44	19.55555556	female	63095758	O2_UC55_2
NielsenHB_2014	PRJEB1220	O2.UC56	O2.UC56.0	control	control	NA	ERR210516;ERR209664	29	26.2345679	male	63918706	O2_UC56_0
NielsenHB_2014	PRJEB1220	O2.UC57	O2.UC57.2	control	control	NA	ERR210519;ERR209667	29	23.14814815	male	57468976	O2_UC57_2
NielsenHB_2014	PRJEB1220	O2.UC58	O2.UC58.2	control	control	NA	ERR210521;ERR209669	42	26.66666667	female	56144736	O2_UC58_2
NielsenHB_2014	PRJEB1220	O2.UC59	O2.UC59.0	control	control	NA	ERR210522;ERR209670	41	23.66143862	male	57086946	O2_UC59_0
NielsenHB_2014	PRJEB1220	O2.UC60	O2.UC60.2	control	control	NA	ERR210526;ERR209674	35	27.42857143	male	55278304	O2_UC60_2
NielsenHB_2014	PRJEB1220	V1.CD15	V1.CD15.3	IBD	IBD	CD	ERR210545;ERR210544;ERR209693;ERR209692	34	19.36247266	female	105117800	V1_CD15_3
NielsenHB_2014	PRJEB1220	V1.CD17	V1.CD17.4	IBD	IBD	CD	ERR210549;ERR210548;ERR209697;ERR209696	21	23.41311134	male	72411406	V1_CD17_4
NielsenHB_2014	PRJEB1220	V1.CD18	V1.CD18.0	IBD	IBD	CD	ERR210551;ERR210550;ERR209699;ERR209698	18	19.59645812	male	68937737	V1_CD18_0
NielsenHB_2014	PRJEB1220	V1.CD21	V1.CD21.0	IBD	IBD	CD	ERR210561;ERR210560;ERR209709;ERR209708	34	19.05197378	female	65246911	V1_CD21_0
NielsenHB_2014	PRJEB1220	V1.CD25	V1.CD25.4	IBD	IBD	CD	ERR210569;ERR210568;ERR209717;ERR209716	41	17.31341037	female	120510670	V1_CD25_4
NielsenHB_2014	PRJEB1220	V1.CD35	V1.CD35.0	IBD	IBD	CD	ERR210582;ERR210581;ERR209730;ERR209729	27	28.71972318	female	81639678	V1_CD35_0
NielsenHB_2014	PRJEB1220	V1.UC10	V1.UC10.2	IBD	IBD	UC	ERR210610;ERR210609;ERR209758;ERR209757	45	27.30996814	male	53404796	V1_UC10_2
NielsenHB_2014	PRJEB1220	V1.UC11	V1.UC11.5	IBD	IBD	UC	ERR210614;ERR210613;ERR209762;ERR209761	48	23.03004535	female	102169144	V1_UC11_5
NielsenHB_2014	PRJEB1220	V1.UC12	V1.UC12.4	IBD	IBD	UC	ERR210617;ERR210616;ERR209765;ERR209764	41	19.79274983	female	72882104	V1_UC12_4
NielsenHB_2014	PRJEB1220	V1.UC13	V1.UC13.3	IBD	IBD	UC	ERR210621;ERR210620;ERR209769;ERR209768	51	28.94609886	female	49164626	V1_UC13_3
NielsenHB_2014	PRJEB1220	V1.UC14	V1.UC14.1	IBD	IBD	UC	ERR210625;ERR210624;ERR209773;ERR209772	53	20.06095444	female	92619963	V1_UC14_1
NielsenHB_2014	PRJEB1220	V1.UC15	V1.UC15.3	IBD	IBD	UC	ERR210628;ERR210629;ERR209777;ERR209776	25	23.19109462	female	62498778	V1_UC15_3
NielsenHB_2014	PRJEB1220	V1.UC17	V1.UC17.2	IBD	IBD	UC	ERR210635;ERR210634;ERR209783;ERR209782	41	24.84098009	female	49619846	V1_UC17_2
NielsenHB_2014	PRJEB1220	V1.UC2	V1.UC2.0	IBD	IBD	UC	ERR210640;ERR209788	62	27.76342975	male	43795950	V1_UC2_0
NielsenHB_2014	PRJEB1220	V1.UC21	V1.UC21.4	IBD	IBD	UC	ERR210644;ERR210643;ERR209792;ERR209791	62	26.25958475	male	63672660	V1_UC21_4
NielsenHB_2014	PRJEB1220	V1.UC23	V1.UC23.0	IBD	IBD	UC	ERR210646;ERR210645;ERR209794;ERR209793	43	28.72737719	male	50665556	V1_UC23_0
NielsenHB_2014	PRJEB1220	V1.UC25	V1.UC25.1	IBD	IBD	UC	ERR210656;ERR210655;ERR209804;ERR209803	52	23.046875	female	65944940	V1_UC25_1
NielsenHB_2014	PRJEB1220	V1.UC26	V1.UC26.4	IBD	IBD	UC	ERR210660;ERR210659;ERR209808;ERR209807	36	26.29172382	female	71326185	V1_UC26_4
NielsenHB_2014	PRJEB1220	V1.UC3	V1.UC3.0	IBD	IBD	UC	ERR210667;ERR209815	44	20.57142857	male	56928225	V1_UC3_0
NielsenHB_2014	PRJEB1220	V1.UC31	V1.UC31.4	IBD	IBD	UC	ERR210670;ERR210669;ERR209818;ERR209817	26	22.22222222	female	92804655	V1_UC31_4
NielsenHB_2014	PRJEB1220	V1.UC35	V1.UC35.4	IBD	IBD	UC	ERR210682;ERR210681;ERR209830;ERR209829	33	20.42941836	female	87262789	V1_UC35_4
NielsenHB_2014	PRJEB1220	V1.UC4	V1.UC4.5	IBD	IBD	UC	ERR210702;ERR210701;ERR209850;ERR209849	47	26.37023814	female	95288820	V1_UC4_5
NielsenHB_2014	PRJEB1220	V1.UC49	V1.UC49.1	IBD	IBD	UC	ERR210711;ERR210710;ERR209859;ERR209858	25	20.2020202	female	54803632	V1_UC49_1
NielsenHB_2014	PRJEB1220	V1.UC5	V1.UC5.3	IBD	IBD	UC	ERR210728;ERR210727;ERR209876;ERR209875	30	20.70081674	female	104012798	V1_UC5_3
NielsenHB_2014	PRJEB1220	V1.UC51	V1.UC51.4	IBD	IBD	UC	ERR210718;ERR210717;ERR209866;ERR209865	44	23.30905307	female	47818339	V1_UC51_4
NielsenHB_2014	PRJEB1220	V1.UC52	V1.UC52.1	IBD	IBD	UC	ERR210723;ERR210722;ERR210721;ERR209871;ERR209870;ERR209869	43	29.34003963	female	76176273	V1_UC52_1
NielsenHB_2014	PRJEB1220	V1.UC53	V1.UC53.4	IBD	IBD	UC	ERR210731;ERR210730;ERR210729;ERR209879;ERR209878;ERR209877	24	19.59183673	male	108081159	V1_UC53_4
NielsenHB_2014	PRJEB1220	V1.UC55	V1.UC55.4	IBD	IBD	UC	ERR210740;ERR210739;ERR210738;ERR209888;ERR209887;ERR209886	46	18.81892431	female	109314362	V1_UC55_4
LiJ_2014	PRJEB5224	V1.CD37	V1.CD37.4	IBD	IBD	CD	ERR414706;ERR414425	35	22.22906193	male	68680777	V1.CD37-4
LiJ_2014	PRJEB5224	V1.CD40	V1.CD40.0	IBD	IBD	CD	ERR414708;ERR414707;ERR414427;ERR414426	46	23.7332384	female	97068881	V1.CD40-0
LiJ_2014	PRJEB5224	V1.CD43	V1.CD43.0	IBD	IBD	CD	ERR414711;ERR414430	45	19.53125	female	65457649	V1.CD43-0
LiJ_2014	PRJEB5224	V1.CD45	V1.CD45.0	IBD	IBD	CD	ERR414716;ERR414715;ERR414435;ERR414434	18	29.60445163	male	93497434	V1.CD45-0
LiJ_2014	PRJEB5224	V1.CD46	V1.CD46.0	IBD	IBD	CD	ERR414718;ERR414717;ERR414437;ERR414436	30	22.98539751	male	83607219	V1.CD46-0
LiJ_2014	PRJEB5224	V1.CD48	V1.CD48.0	IBD	IBD	CD	ERR414719;ERR414720;ERR414439;ERR414438	23	20.23950076	female	89789986	V1.CD48-0
LiJ_2014	PRJEB5224	V1.CD49	V1.CD49.0	IBD	IBD	CD	ERR414721;ERR414440	52	39.95837669	female	70552328	V1.CD49-0
LiJ_2014	PRJEB5224	V1.CD50	V1.CD50.0	IBD	IBD	CD	ERR414722;ERR414441	18	21.484375	female	75464321	V1.CD50-0
LiJ_2014	PRJEB5224	V1.CD51	V1.CD51.0	IBD	IBD	CD	ERR414724;ERR414443	29	20.8756327	male	78939367	V1.CD51-0
LiJ_2014	PRJEB5224	V1.CD52	V1.CD52.0	IBD	IBD	CD	ERR414725;ERR414444	55	32.48862898	male	83647578	V1.CD52-0
LiJ_2014	PRJEB5224	V1.CD53	V1.CD53.0	IBD	IBD	CD	ERR414726;ERR414445	47	19.70553242	female	69684142	V1.CD53-0
LiJ_2014	PRJEB5224	V1.CD54	V1.CD54.0	IBD	IBD	CD	ERR414727;ERR414446	27	21.52873038	female	86037577	V1.CD54-0
LiJ_2014	PRJEB5224	V1.CD55	V1.CD55.0	IBD	IBD	CD	ERR414728;ERR414447	59	32.45567772	female	80590142	V1.CD55-0
LiJ_2014	PRJEB5224	V1.UC22	V1.UC22.1	IBD	IBD	UC	ERR414771;ERR414770;ERR414489;ERR414490	37	22.53061224	male	82978692	V1.UC22-1
LiJ_2014	PRJEB5224	V1.UC60	V1.UC60.0	IBD	IBD	UC	ERR414787;ERR414786;ERR414785;ERR414505;ERR414504;ERR414506	25	24.1671624	female	70228317	V1.UC60-0
LiJ_2014	PRJEB5224	V1.UC63	V1.UC63.0	IBD	IBD	UC	ERR414790;ERR414789;ERR414788;ERR414509;ERR414508;ERR414507	45	26.29757785	male	78237076	V1.UC63-0
LiJ_2014	PRJEB5224	V1.UC64	V1.UC64.0	IBD	IBD	UC	ERR414791;ERR414510	41	25.60553633	female	63937976	V1.UC64-0
NielsenHB_2014	PRJEB1220	O2.UC34	O2.UC34.0	IBD	IBD	UC	ERR210455;ERR209603	64	24.97398543	female	60489950	O2_UC34_0
NielsenHB_2014	PRJEB1220	V1.CD10	V1.CD10.0	IBD	IBD	CD	ERR210531;ERR209679	38	29.38475666	female	17997503	V1_CD10_0
NielsenHB_2014	PRJEB1220	V1.CD11	V1.CD11.0	control	control	NA	ERR210535;ERR210534;ERR209683;ERR209682	62	35.45644837	female	21642657	V1_CD11_0
NielsenHB_2014	PRJEB1220	V1.CD13	V1.CD13.0	control	control	NA	ERR210539;ERR210538;ERR209687;ERR209686	68	25.68956193	male	38284304	V1_CD13_0
NielsenHB_2014	PRJEB1220	V1.CD14	V1.CD14.0	control	control	NA	ERR210541;ERR210540;ERR209689;ERR209688	41	23.1206236	female	39786315	V1_CD14_0
NielsenHB_2014	PRJEB1220	V1.CD16	V1.CD16.0	control	control	NA	ERR210546;ERR209694	68	21.61281179	female	55963168	V1_CD16_0
NielsenHB_2014	PRJEB1220	V1.CD19	V1.CD19.0	control	control	NA	ERR210555;ERR210554;ERR209703;ERR209702	42	25.95155709	male	69123016	V1_CD19_0
NielsenHB_2014	PRJEB1220	V1.CD22	V1.CD22.0	control	control	NA	ERR210565;ERR210564;ERR209713;ERR209712	68	24.24242424	male	71102943	V1_CD22_0
NielsenHB_2014	PRJEB1220	V1.CD24	V1.CD24.0	control	control	NA	ERR210566;ERR209714	41	20.57613169	female	57426985	V1_CD24_0
NielsenHB_2014	PRJEB1220	V1.CD27	V1.CD27.0	control	control	NA	ERR210570;ERR209718	36	24.81096408	male	55489408	V1_CD27_0
NielsenHB_2014	PRJEB1220	V1.CD28	V1.CD28.0	control	control	NA	ERR210572;ERR210571;ERR209720;ERR209719	24	21.46193662	male	78081082	V1_CD28_0
NielsenHB_2014	PRJEB1220	V1.CD29	V1.CD29.0	control	control	NA	ERR210573;ERR209721	60	31.24914339	male	59869770	V1_CD29_0
NielsenHB_2014	PRJEB1220	V1.CD30	V1.CD30.0	control	control	NA	ERR210574;ERR209722	59	19.81767737	female	59780589	V1_CD30_0
NielsenHB_2014	PRJEB1220	V1.CD31	V1.CD31.0	control	control	NA	ERR210578;ERR210577;ERR209726;ERR209725	28	22.5981405	female	56479609	V1_CD31_0
NielsenHB_2014	PRJEB1220	V1.CD34	V1.CD34.0	control	control	NA	ERR210580;ERR210579;ERR209728;ERR209727	54	23.61275089	female	74813261	V1_CD34_0
NielsenHB_2014	PRJEB1220	V1.CD36	V1.CD36.0	control	control	NA	ERR210586;ERR210585;ERR209734;ERR209733	20	22.03840116	male	75633645	V1_CD36_0
NielsenHB_2014	PRJEB1220	V1.CD38	V1.CD38.0	control	control	NA	ERR210587;ERR210588;ERR209736;ERR209735	63	26.83864765	female	72640088	V1_CD38_0
NielsenHB_2014	PRJEB1220	V1.CD41	V1.CD41.0	IBD	IBD	CD	ERR210592;ERR210591;ERR209740;ERR209739	25	19.04432133	female	120613155	V1_CD41_0
NielsenHB_2014	PRJEB1220	V1.CD42	V1.CD42.0	control	control	NA	ERR210594;ERR210593;ERR209742;ERR209741	48	24.81632653	male	157758475	V1_CD42_0
NielsenHB_2014	PRJEB1220	V1.CD9	V1.CD9.0	control	control	NA	ERR210605;ERR210604;ERR209753;ERR209752	48	27.54820937	female	32398171	V1_CD9_0
NielsenHB_2014	PRJEB1220	V1.UC1	V1.UC1.0	IBD	IBD	UC	ERR210608;ERR209756	31	17.14677641	female	59904841	V1_UC1_0
NielsenHB_2014	PRJEB1220	V1.UC16	V1.UC16.0	control	control	NA	ERR210631;ERR210630;ERR209779;ERR209778	25	23.87511478	male	43997981	V1_UC16_0
NielsenHB_2014	PRJEB1220	V1.UC18	V1.UC18.0	control	control	NA	ERR210637;ERR210636;ERR209785;ERR209784	63	28.67262608	female	36901636	V1_UC18_0
NielsenHB_2014	PRJEB1220	V1.UC19	V1.UC19.0	control	control	NA	ERR210639;ERR210638;ERR209787;ERR209786	37	21.19274242	female	38903260	V1_UC19_0
NielsenHB_2014	PRJEB1220	V1.UC24	V1.UC24.0	control	control	NA	ERR210650;ERR210649;ERR209798;ERR209797	62	33.32756233	female	52922194	V1_UC24_0
NielsenHB_2014	PRJEB1220	V1.UC27	V1.UC27.0	control	control	NA	ERR210661;ERR209809	66	26.6727633	male	53916176	V1_UC27_0
NielsenHB_2014	PRJEB1220	V1.UC28	V1.UC28.0	control	control	NA	ERR210663;ERR210662;ERR209811;ERR209810	61	24.55775234	female	54568913	V1_UC28_0
NielsenHB_2014	PRJEB1220	V1.UC29	V1.UC29.0	control	control	NA	ERR210665;ERR210664;ERR209813;ERR209812	46	24.38271605	male	52473191	V1_UC29_0
NielsenHB_2014	PRJEB1220	V1.UC30	V1.UC30.0	control	control	NA	ERR210666;ERR209814	41	23.25501864	female	58383886	V1_UC30_0
NielsenHB_2014	PRJEB1220	V1.UC32	V1.UC32.0	control	control	NA	ERR210672;ERR210671;ERR209820;ERR209819	56	25.71166208	male	70549507	V1_UC32_0
NielsenHB_2014	PRJEB1220	V1.UC33	V1.UC33.0	control	control	NA	ERR210676;ERR210675;ERR209824;ERR209823	53	26.53061224	female	64411655	V1_UC33_0
NielsenHB_2014	PRJEB1220	V1.UC34	V1.UC34.0	control	control	NA	ERR210678;ERR210677;ERR209826;ERR209825	31	23.05175491	male	81656161	V1_UC34_0
NielsenHB_2014	PRJEB1220	V1.UC36	V1.UC36.0	control	control	NA	ERR210684;ERR210683;ERR209832;ERR209831	34	20.42941836	female	59259860	V1_UC36_0
NielsenHB_2014	PRJEB1220	V1.UC37	V1.UC37.0	control	control	NA	ERR210685;ERR209833	19	23.98687034	male	56382351	V1_UC37_0
NielsenHB_2014	PRJEB1220	V1.UC41	V1.UC41.0	control	control	NA	ERR210694;ERR210693;ERR209842;ERR209841	54	23.91883029	female	59081774	V1_UC41_0
NielsenHB_2014	PRJEB1220	V1.UC42	V1.UC42.0	control	control	NA	ERR210695;ERR209843	32	19.56295525	female	56880530	V1_UC42_0
NielsenHB_2014	PRJEB1220	V1.UC43	V1.UC43.0	control	control	NA	ERR210697;ERR210696;ERR209845;ERR209844	27	17.70857697	female	89105927	V1_UC43_0
NielsenHB_2014	PRJEB1220	V1.UC44	V1.UC44.0	control	control	NA	ERR210698;ERR209846	20	20.28650791	male	55123975	V1_UC44_0
NielsenHB_2014	PRJEB1220	V1.UC45	V1.UC45.0	IBD	IBD	UC	ERR210700;ERR210699;ERR209848;ERR209847	50	23.046875	female	52529023	V1_UC45_0
NielsenHB_2014	PRJEB1220	V1.UC46	V1.UC46.0	control	control	NA	ERR210704;ERR210703;ERR209852;ERR209851	55	35.03345537	female	60095449	V1_UC46_0
NielsenHB_2014	PRJEB1220	V1.UC48	V1.UC48.0	control	control	NA	ERR210707;ERR210706;ERR209855;ERR209854	26	20.90238586	male	63501957	V1_UC48_0
NielsenHB_2014	PRJEB1220	V1.UC50	V1.UC50.1	IBD	IBD	UC	ERR210714;ERR210713;ERR209862;ERR209861	45	20.70939917	female	69633679	V1_UC50_1
NielsenHB_2014	PRJEB1220	V1.UC57	V1.UC57.0	control	control	NA	ERR210744;ERR210743;ERR209892;ERR209891	41	28.3530572	female	61188865	V1_UC57_0
NielsenHB_2014	PRJEB1220	V1.UC6	V1.UC6.0	control	control	NA	ERR210748;ERR210747;ERR209896;ERR209895	38	23.183391	female	41187742	V1_UC6_0
NielsenHB_2014	PRJEB1220	V1.UC61	V1.UC61.0	control	control	NA	ERR210750;ERR210749;ERR209898;ERR209897	33	27.77777778	male	81100246	V1_UC61_0
NielsenHB_2014	PRJEB1220	V1.UC62	V1.UC62.0	control	control	NA	ERR210752;ERR210751;ERR209900;ERR209899	37	22.58270917	female	75085883	V1_UC62_0
NielsenHB_2014	PRJEB1220	V1.UC7	V1.UC7.0	control	control	NA	ERR210754;ERR210753;ERR209902;ERR209901	19	23.05175491	female	35153121	V1_UC7_0
NielsenHB_2014	PRJEB1220	V1.UC8	V1.UC8.0	control	control	NA	ERR210756;ERR210755;ERR209904;ERR209903	22	25.40170132	male	43583133	V1_UC8_0
NielsenHB_2014	PRJEB1220	V1.UC9	V1.UC9.0	control	control	NA	ERR210758;ERR210757;ERR209906;ERR209905	32	30.36734694	male	41253939	V1_UC9_0
LiJ_2014	PRJEB5224	MH0290	MH0290	control	control	NA	ERR414537;ERR414256	50	28.4	male	56934825	MH0290
LiJ_2014	PRJEB5224	MH0336	MH0336	control	control	NA	ERR414565;ERR414284	68	24.3	male	57755205	MH0336
LiJ_2014	PRJEB5224	MH0340	MH0340	control	control	NA	ERR414570;ERR414289	68	25.3	female	66219837	MH0340
NielsenHB_2014	PRJEB1220	MH0001	MH0001	control	control	NA	ERR209908;ERR209907;ERR209056;ERR209055	49	25.6	female	45014922	MH0001
NielsenHB_2014	PRJEB1220	MH0002	MH0002	control	control	NA	ERR209911;ERR209910;ERR209909;ERR209059;ERR209058;ERR209057	59	27.3	female	46564054	MH0002
NielsenHB_2014	PRJEB1220	MH0003	MH0003	control	control	NA	ERR209914;ERR209913;ERR209912;ERR209062;ERR209061;ERR209060	69	33.2	male	50381662	MH0003
NielsenHB_2014	PRJEB1220	MH0004	MH0004	control	control	NA	ERR209916;ERR209915;ERR209064;ERR209063	59	31.2	male	40277026	MH0004
NielsenHB_2014	PRJEB1220	MH0005	MH0005	control	control	NA	ERR209918;ERR209917;ERR209066;ERR209065	64	21.7	male	39402462	MH0005
NielsenHB_2014	PRJEB1220	MH0006	MH0006	control	control	NA	ERR209924;ERR209923;ERR209922;ERR209921;ERR209920;ERR209919;ERR209072;ERR209071;ERR209070;ERR209069;ERR209068;ERR209067	59	22.4	female	161145974	MH0006
NielsenHB_2014	PRJEB1220	MH0007	MH0007	control	control	NA	ERR209926;ERR209925;ERR209074;ERR209073	69	33.6	male	36951094	MH0007
NielsenHB_2014	PRJEB1220	MH0008	MH0008	control	control	NA	ERR209928;ERR209927;ERR209076;ERR209075	59	24.3	male	38154256	MH0008
NielsenHB_2014	PRJEB1220	MH0009	MH0009	control	control	NA	ERR209931;ERR209930;ERR209929;ERR209079;ERR209078;ERR209077	64	29	male	58446132	MH0009
NielsenHB_2014	PRJEB1220	MH0010	MH0010	control	control	NA	ERR209933;ERR209932;ERR209081;ERR209080	64	33.3	male	39167030	MH0010
NielsenHB_2014	PRJEB1220	MH0011	MH0011	control	control	NA	ERR209936;ERR209935;ERR209934;ERR209083;ERR209082;ERR209084	59	22.3	female	58492736	MH0011
NielsenHB_2014	PRJEB1220	MH0012	MH0012	control	control	NA	ERR209943;ERR209942;ERR209941;ERR209940;ERR209939;ERR209938;ERR209937;ERR209091;ERR209090;ERR209089;ERR209088;ERR209087;ERR209086;ERR209085	49	32.1	female	186050798	MH0012
NielsenHB_2014	PRJEB1220	MH0013	MH0013	control	control	NA	ERR209945;ERR209944;ERR209093;ERR209092	54	20.5	male	40004484	MH0013
NielsenHB_2014	PRJEB1220	MH0014	MH0014	control	control	NA	ERR209948;ERR209947;ERR209946;ERR209096;ERR209095;ERR209094	54	38.5	female	56295656	MH0014
NielsenHB_2014	PRJEB1220	MH0015	MH0015	control	control	NA	ERR209950;ERR209949;ERR209098;ERR209097	59	25.5	male	33012850	MH0015
NielsenHB_2014	PRJEB1220	MH0016	MH0016	control	control	NA	ERR209953;ERR209952;ERR209951;ERR209101;ERR209100;ERR209099	49	30.5	female	54391486	MH0016
NielsenHB_2014	PRJEB1220	MH0017	MH0017	control	control	NA	ERR209955;ERR209954;ERR209103;ERR209102	64	21.8	male	36152668	MH0017
NielsenHB_2014	PRJEB1220	MH0018	MH0018	control	control	NA	ERR209957;ERR209956;ERR209105;ERR209104	49	31.4	male	36577566	MH0018
NielsenHB_2014	PRJEB1220	MH0019	MH0019	control	control	NA	ERR209959;ERR209958;ERR209107;ERR209106	44	20	female	38853986	MH0019
NielsenHB_2014	PRJEB1220	MH0020	MH0020	control	control	NA	ERR209961;ERR209960;ERR209109;ERR209108	64	33.2	female	45794576	MH0020
NielsenHB_2014	PRJEB1220	MH0021	MH0021	control	control	NA	ERR209963;ERR209962;ERR209111;ERR209110	49	25.4	female	26254116	MH0021
NielsenHB_2014	PRJEB1220	MH0022	MH0022	control	control	NA	ERR209965;ERR209964;ERR209113;ERR209112	64	24.4	male	37108408	MH0022
NielsenHB_2014	PRJEB1220	MH0023	MH0023	control	control	NA	ERR209967;ERR209966;ERR209115;ERR209114	69	31.7	male	37780892	MH0023
NielsenHB_2014	PRJEB1220	MH0024	MH0024	control	control	NA	ERR209969;ERR209968;ERR209117;ERR209116	59	22.7	female	54906872	MH0024
NielsenHB_2014	PRJEB1220	MH0025	MH0025	control	control	NA	ERR209971;ERR209970;ERR209119;ERR209118	49	34.2	female	55597758	MH0025
NielsenHB_2014	PRJEB1220	MH0026	MH0026	control	control	NA	ERR209973;ERR209972;ERR209121;ERR209120	49	37.3	female	37481422	MH0026
NielsenHB_2014	PRJEB1220	MH0027	MH0027	control	control	NA	ERR209975;ERR209974;ERR209123;ERR209122	59	23.1	female	32375364	MH0027
NielsenHB_2014	PRJEB1220	MH0028	MH0028	control	control	NA	ERR209977;ERR209976;ERR209125;ERR209124	44	22.7	female	55147450	MH0028
NielsenHB_2014	PRJEB1220	MH0030	MH0030	control	control	NA	ERR209979;ERR209978;ERR209127;ERR209126	59	35.2	male	51598890	MH0030
NielsenHB_2014	PRJEB1220	MH0031	MH0031	control	control	NA	ERR209981;ERR209980;ERR209129;ERR209128	69	22.3	male	55512226	MH0031
NielsenHB_2014	PRJEB1220	MH0032	MH0032	control	control	NA	ERR209983;ERR209982;ERR209131;ERR209130	69	35.3	male	50094084	MH0032
NielsenHB_2014	PRJEB1220	MH0033	MH0033	control	control	NA	ERR209985;ERR209984;ERR209133;ERR209132	59	32	female	44993368	MH0033
NielsenHB_2014	PRJEB1220	MH0034	MH0034	control	control	NA	ERR209987;ERR209986;ERR209135;ERR209134	54	40	male	37399690	MH0034
NielsenHB_2014	PRJEB1220	MH0035	MH0035	control	control	NA	ERR209989;ERR209988;ERR209137;ERR209136	49	22.7	male	49255994	MH0035
NielsenHB_2014	PRJEB1220	MH0036	MH0036	control	control	NA	ERR209991;ERR209990;ERR209139;ERR209138	64	30.7	male	47700842	MH0036
NielsenHB_2014	PRJEB1220	MH0037	MH0037	control	control	NA	ERR209993;ERR209992;ERR209141;ERR209140	44	24	male	42030812	MH0037
NielsenHB_2014	PRJEB1220	MH0038	MH0038	control	control	NA	ERR209995;ERR209994;ERR209143;ERR209142	54	22	female	45459094	MH0038
NielsenHB_2014	PRJEB1220	MH0039	MH0039	control	control	NA	ERR209997;ERR209996;ERR209145;ERR209144	59	23.1	male	42715114	MH0039
NielsenHB_2014	PRJEB1220	MH0040	MH0040	control	control	NA	ERR209999;ERR209998;ERR209147;ERR209146	67	20.9	female	44247598	MH0040
NielsenHB_2014	PRJEB1220	MH0041	MH0041	control	control	NA	ERR210001;ERR210000;ERR209149;ERR209148	59	23.2	male	44369418	MH0041
NielsenHB_2014	PRJEB1220	MH0042	MH0042	control	control	NA	ERR210003;ERR210002;ERR209151;ERR209150	49	24.5	male	43406328	MH0042
NielsenHB_2014	PRJEB1220	MH0043	MH0043	control	control	NA	ERR210005;ERR210004;ERR209153;ERR209152	69	23.7	male	49336750	MH0043
NielsenHB_2014	PRJEB1220	MH0044	MH0044	control	control	NA	ERR210007;ERR210006;ERR209155;ERR209154	64	24.5	male	44861872	MH0044
NielsenHB_2014	PRJEB1220	MH0045	MH0045	control	control	NA	ERR210009;ERR210008;ERR209157;ERR209156	59	25.1	male	49429392	MH0045
NielsenHB_2014	PRJEB1220	MH0046	MH0046	control	control	NA	ERR210011;ERR210010;ERR209159;ERR209158	54	23.7	male	35794106	MH0046
NielsenHB_2014	PRJEB1220	MH0047	MH0047	control	control	NA	ERR210013;ERR210012;ERR209161;ERR209160	69	30.4	female	26929148	MH0047
NielsenHB_2014	PRJEB1220	MH0048	MH0048	control	control	NA	ERR210015;ERR210014;ERR209163;ERR209162	54	19.4	female	26967604	MH0048
NielsenHB_2014	PRJEB1220	MH0049	MH0049	control	control	NA	ERR210017;ERR210016;ERR209165;ERR209164	44	35.5	female	30653092	MH0049
NielsenHB_2014	PRJEB1220	MH0050	MH0050	control	control	NA	ERR210019;ERR210018;ERR209167;ERR209166	49	25.1	male	47789610	MH0050
NielsenHB_2014	PRJEB1220	MH0051	MH0051	control	control	NA	ERR210021;ERR210020;ERR209169;ERR209168	69	23.2	female	25954644	MH0051
NielsenHB_2014	PRJEB1220	MH0052	MH0052	control	control	NA	ERR210023;ERR210022;ERR209171;ERR209170	49	33.2	female	28572586	MH0052
NielsenHB_2014	PRJEB1220	MH0053	MH0053	control	control	NA	ERR210025;ERR210024;ERR209173;ERR209172	49	32.7	female	43280824	MH0053
NielsenHB_2014	PRJEB1220	MH0054	MH0054	control	control	NA	ERR210027;ERR210026;ERR209175;ERR209174	49	20.3	male	42258418	MH0054
NielsenHB_2014	PRJEB1220	MH0055	MH0055	control	control	NA	ERR210029;ERR210028;ERR209177;ERR209176	59	30.3	male	47108026	MH0055
NielsenHB_2014	PRJEB1220	MH0056	MH0056	control	control	NA	ERR210031;ERR210030;ERR209179;ERR209178	54	25.3	male	49134840	MH0056
NielsenHB_2014	PRJEB1220	MH0057	MH0057	control	control	NA	ERR210033;ERR210032;ERR209181;ERR209180	54	33	female	43046732	MH0057
NielsenHB_2014	PRJEB1220	MH0058	MH0058	control	control	NA	ERR210035;ERR210034;ERR209183;ERR209182	54	22	female	49812516	MH0058
NielsenHB_2014	PRJEB1220	MH0059	MH0059	control	control	NA	ERR210037;ERR210036;ERR209185;ERR209184	59	33.3	male	41014368	MH0059
NielsenHB_2014	PRJEB1220	MH0060	MH0060	control	control	NA	ERR210039;ERR210038;ERR209187;ERR209186	64	23.5	male	41109952	MH0060
NielsenHB_2014	PRJEB1220	MH0061	MH0061	control	control	NA	ERR210041;ERR210040;ERR209189;ERR209188	69	30	female	44444004	MH0061
NielsenHB_2014	PRJEB1220	MH0062	MH0062	control	control	NA	ERR210043;ERR210042;ERR209191;ERR209190	49	37.5	female	36512292	MH0062
NielsenHB_2014	PRJEB1220	MH0063	MH0063	control	control	NA	ERR210045;ERR210044;ERR209193;ERR209192	59	30.2	male	45957518	MH0063
NielsenHB_2014	PRJEB1220	MH0064	MH0064	control	control	NA	ERR210047;ERR210046;ERR209195;ERR209194	54	23.2	female	44727782	MH0064
NielsenHB_2014	PRJEB1220	MH0065	MH0065	control	control	NA	ERR210049;ERR210048;ERR209197;ERR209196	59	28.2	male	44573964	MH0065
NielsenHB_2014	PRJEB1220	MH0066	MH0066	control	control	NA	ERR210051;ERR210050;ERR209199;ERR209198	44	20.8	female	36112910	MH0066
NielsenHB_2014	PRJEB1220	MH0067	MH0067	control	control	NA	ERR210053;ERR210052;ERR209201;ERR209200	54	21.1	male	44483444	MH0067
NielsenHB_2014	PRJEB1220	MH0068	MH0068	control	control	NA	ERR210055;ERR210054;ERR209203;ERR209202	54	29	female	43864016	MH0068
NielsenHB_2014	PRJEB1220	MH0069	MH0069	control	control	NA	ERR210058;ERR210057;ERR210056;ERR209206;ERR209205;ERR209204	59	36.7	female	69711626	MH0069
NielsenHB_2014	PRJEB1220	MH0070	MH0070	control	control	NA	ERR210060;ERR210059;ERR209208;ERR209207	49	22.7	male	47913662	MH0070
NielsenHB_2014	PRJEB1220	MH0071	MH0071	control	control	NA	ERR210062;ERR210061;ERR209210;ERR209209	45	25.4	female	46234872	MH0071
NielsenHB_2014	PRJEB1220	MH0072	MH0072	control	control	NA	ERR210064;ERR210063;ERR209212;ERR209211	64	40.2	female	49276126	MH0072
NielsenHB_2014	PRJEB1220	MH0073	MH0073	control	control	NA	ERR210066;ERR210065;ERR209214;ERR209213	54	32.5	male	47228584	MH0073
NielsenHB_2014	PRJEB1220	MH0074	MH0074	control	control	NA	ERR210068;ERR210067;ERR209216;ERR209215	49	20.5	female	46028996	MH0074
NielsenHB_2014	PRJEB1220	MH0075	MH0075	control	control	NA	ERR210070;ERR210069;ERR209218;ERR209217	64	30.6	male	47063604	MH0075
NielsenHB_2014	PRJEB1220	MH0076	MH0076	control	control	NA	ERR210072;ERR210071;ERR209220;ERR209219	69	34.8	female	30642366	MH0076
NielsenHB_2014	PRJEB1220	MH0077	MH0077	control	control	NA	ERR210074;ERR210073;ERR209222;ERR209221	49	24.9	female	49649746	MH0077
NielsenHB_2014	PRJEB1220	MH0078	MH0078	control	control	NA	ERR210076;ERR210075;ERR209224;ERR209223	49	36.9	female	26012006	MH0078
NielsenHB_2014	PRJEB1220	MH0079	MH0079	control	control	NA	ERR210078;ERR210077;ERR209226;ERR209225	65	20	female	27414950	MH0079
NielsenHB_2014	PRJEB1220	MH0080	MH0080	control	control	NA	ERR210080;ERR210079;ERR209228;ERR209227	60	18.6	female	46584102	MH0080
NielsenHB_2014	PRJEB1220	MH0081	MH0081	control	control	NA	ERR210082;ERR210081;ERR209230;ERR209229	50	38	female	47850158	MH0081
NielsenHB_2014	PRJEB1220	MH0082	MH0082	control	control	NA	ERR210084;ERR210083;ERR209232;ERR209231	60	22.6	female	48342310	MH0082
NielsenHB_2014	PRJEB1220	MH0083	MH0083	control	control	NA	ERR210086;ERR210085;ERR209234;ERR209233	55	30.6	female	47902174	MH0083
NielsenHB_2014	PRJEB1220	MH0084	MH0084	control	control	NA	ERR210088;ERR210087;ERR209236;ERR209235	64	31.7	male	53561048	MH0084
NielsenHB_2014	PRJEB1220	MH0085	MH0085	control	control	NA	ERR210090;ERR210089;ERR209238;ERR209237	59	36.5	female	49432344	MH0085
NielsenHB_2014	PRJEB1220	MH0086	MH0086	control	control	NA	ERR210092;ERR210091;ERR209240;ERR209239	60	21.6	female	55430592	MH0086
NielsenHB_2014	PRJEB1220	MH0087	MH0087	control	control	NA	ERR210096;ERR210095;ERR210094;ERR210093;ERR209244;ERR209243;ERR209242;ERR209241	55	23	female	63207452	MH0087
NielsenHB_2014	PRJEB1220	MH0088	MH0088	control	control	NA	ERR210097;ERR209245	59	31.6	male	63915880	MH0088
NielsenHB_2014	PRJEB1220	MH0089	MH0089	control	control	NA	ERR210101;ERR210100;ERR210099;ERR210098;ERR209249;ERR209248;ERR209247;ERR209246	55	22.5	female	58781294	MH0089
NielsenHB_2014	PRJEB1220	MH0090	MH0090	control	control	NA	ERR210105;ERR210104;ERR210103;ERR210102;ERR209253;ERR209252;ERR209251;ERR209250	64	28.2	female	55336872	MH0090
NielsenHB_2014	PRJEB1220	MH0091	MH0091	control	control	NA	ERR210106;ERR209254	50	31.1	female	62462910	MH0091
NielsenHB_2014	PRJEB1220	MH0092	MH0092	control	control	NA	ERR210113;ERR210112;ERR210111;ERR210110;ERR210109;ERR210108;ERR210107;ERR209261;ERR209260;ERR209259;ERR209258;ERR209257;ERR209256;ERR209255	50	35.5	male	83848974	MH0092
NielsenHB_2014	PRJEB1220	MH0093	MH0093	control	control	NA	ERR210119;ERR210118;ERR210117;ERR210116;ERR210115;ERR210114;ERR209267;ERR209266;ERR209265;ERR209264;ERR209263;ERR209262	49	34.5	female	58782054	MH0093
NielsenHB_2014	PRJEB1220	MH0094	MH0094	control	control	NA	ERR210125;ERR210124;ERR210123;ERR210122;ERR210121;ERR210120;ERR209273;ERR209272;ERR209271;ERR209270;ERR209269;ERR209268	49	33.5	female	68315370	MH0094
NielsenHB_2014	PRJEB1220	MH0095	MH0095	control	control	NA	ERR210131;ERR210130;ERR210129;ERR210128;ERR210127;ERR210126;ERR209279;ERR209278;ERR209277;ERR209276;ERR209275;ERR209274	64	38.7	male	55253594	MH0095
NielsenHB_2014	PRJEB1220	MH0096	MH0096	control	control	NA	ERR210137;ERR210136;ERR210135;ERR210134;ERR210133;ERR210132;ERR209285;ERR209284;ERR209283;ERR209282;ERR209281;ERR209280	64	40.2	female	66517084	MH0096
NielsenHB_2014	PRJEB1220	MH0097	MH0097	control	control	NA	ERR210143;ERR210142;ERR210141;ERR210140;ERR210139;ERR210138;ERR209291;ERR209290;ERR209289;ERR209288;ERR209287;ERR209286	53	34.7	female	57085690	MH0097
NielsenHB_2014	PRJEB1220	MH0098	MH0098	control	control	NA	ERR210147;ERR210146;ERR210145;ERR210144;ERR209295;ERR209294;ERR209293;ERR209292	55	23.9	male	75593728	MH0098
NielsenHB_2014	PRJEB1220	MH0099	MH0099	control	control	NA	ERR210150;ERR210149;ERR210148;ERR210152;ERR210151;ERR209300;ERR209299;ERR209298;ERR209297;ERR209296	59	32.4	male	59039162	MH0099
NielsenHB_2014	PRJEB1220	MH0100	MH0100	control	control	NA	ERR210156;ERR210155;ERR210154;ERR210153;ERR209304;ERR209303;ERR209302;ERR209301	64	30.2	female	71308972	MH0100
NielsenHB_2014	PRJEB1220	MH0101	MH0101	control	control	NA	ERR210161;ERR210160;ERR210159;ERR210158;ERR210157;ERR209309;ERR209308;ERR209307;ERR209306;ERR209305	69	32.3	male	58483976	MH0101
NielsenHB_2014	PRJEB1220	MH0102	MH0102	control	control	NA	ERR210166;ERR210165;ERR210164;ERR210163;ERR210162;ERR209314;ERR209313;ERR209312;ERR209311;ERR209310	49	31.3	male	58830590	MH0102
NielsenHB_2014	PRJEB1220	MH0103	MH0103	control	control	NA	ERR210171;ERR210170;ERR210169;ERR210168;ERR210167;ERR209319;ERR209318;ERR209317;ERR209316;ERR209315	59	30	female	63505154	MH0103
NielsenHB_2014	PRJEB1220	MH0104	MH0104	control	control	NA	ERR210178;ERR210177;ERR210176;ERR210175;ERR210174;ERR210173;ERR210172;ERR209326;ERR209325;ERR209324;ERR209323;ERR209322;ERR209321;ERR209320	53	28.9	female	77929132	MH0104
NielsenHB_2014	PRJEB1220	MH0105	MH0105	control	control	NA	ERR210183;ERR210182;ERR210181;ERR210180;ERR210179;ERR209331;ERR209330;ERR209329;ERR209328;ERR209327	54	32.5	male	63784510	MH0105
NielsenHB_2014	PRJEB1220	MH0106	MH0106	control	control	NA	ERR210190;ERR210189;ERR210188;ERR210187;ERR210186;ERR210185;ERR210184;ERR209338;ERR209337;ERR209336;ERR209335;ERR209334;ERR209333;ERR209332	44	30.1	female	81706032	MH0106
NielsenHB_2014	PRJEB1220	MH0107	MH0107	control	control	NA	ERR210196;ERR210195;ERR210194;ERR210193;ERR210192;ERR210191;ERR209344;ERR209343;ERR209342;ERR209341;ERR209340;ERR209339	60	19.6	female	80721308	MH0107
NielsenHB_2014	PRJEB1220	MH0109	MH0109	control	control	NA	ERR210201;ERR210200;ERR210199;ERR210198;ERR210197;ERR209349;ERR209348;ERR209347;ERR209346;ERR209345	49	29.6	male	65783028	MH0109
NielsenHB_2014	PRJEB1220	MH0110	MH0110	control	control	NA	ERR210207;ERR210206;ERR210205;ERR210204;ERR210203;ERR210202;ERR209355;ERR209354;ERR209353;ERR209352;ERR209351;ERR209350	54	31.6	male	66082082	MH0110
NielsenHB_2014	PRJEB1220	MH0111	MH0111	control	control	NA	ERR210210;ERR210209;ERR210208;ERR209358;ERR209357;ERR209356	44	31.1	female	61923532	MH0111
NielsenHB_2014	PRJEB1220	MH0113	MH0113	control	control	NA	ERR210214;ERR210213;ERR210212;ERR210211;ERR209362;ERR209361;ERR209360;ERR209359	55	23.1	male	55011540	MH0113
NielsenHB_2014	PRJEB1220	MH0114	MH0114	control	control	NA	ERR210219;ERR210218;ERR210217;ERR210216;ERR210215;ERR209367;ERR209366;ERR209365;ERR209364;ERR209363	45	31.4	male	61669500	MH0114
NielsenHB_2014	PRJEB1220	MH0115	MH0115	control	control	NA	ERR210222;ERR210221;ERR210220;ERR209370;ERR209369;ERR209368	59	23.9	female	55119888	MH0115
NielsenHB_2014	PRJEB1220	MH0116	MH0116	control	control	NA	ERR210228;ERR210227;ERR210226;ERR210225;ERR210224;ERR210223;ERR209376;ERR209375;ERR209374;ERR209373;ERR209372;ERR209371	59	30.9	male	62436508	MH0116
NielsenHB_2014	PRJEB1220	MH0117	MH0117	control	control	NA	ERR210232;ERR210231;ERR210230;ERR210229;ERR209380;ERR209379;ERR209378;ERR209377	54	34	female	59372568	MH0117
NielsenHB_2014	PRJEB1220	MH0118	MH0118	control	control	NA	ERR210235;ERR210234;ERR210233;ERR209383;ERR209382;ERR209381	54	31.5	male	59291100	MH0118
NielsenHB_2014	PRJEB1220	MH0120	MH0120	control	control	NA	ERR210239;ERR210238;ERR210237;ERR210236;ERR209387;ERR209386;ERR209385;ERR209384	54	30.7	male	59954722	MH0120
NielsenHB_2014	PRJEB1220	MH0121	MH0121	control	control	NA	ERR210240;ERR209388	59	35.1	female	59394708	MH0121
NielsenHB_2014	PRJEB1220	MH0122	MH0122	control	control	NA	ERR210245;ERR210244;ERR210243;ERR210242;ERR210241;ERR209393;ERR209392;ERR209391;ERR209390;ERR209389	65	30.5	male	61291372	MH0122
NielsenHB_2014	PRJEB1220	MH0123	MH0123	control	control	NA	ERR210249;ERR210248;ERR210247;ERR210246;ERR209394;ERR209397;ERR209396;ERR209395	64	31.5	male	58109206	MH0123
NielsenHB_2014	PRJEB1220	MH0124	MH0124	control	control	NA	ERR210254;ERR210253;ERR210252;ERR210251;ERR210250;ERR209402;ERR209401;ERR209400;ERR209399;ERR209398	49	33.7	male	55503418	MH0124
NielsenHB_2014	PRJEB1220	MH0125	MH0125	control	control	NA	ERR210258;ERR210257;ERR210256;ERR210255;ERR209406;ERR209405;ERR209404;ERR209403	65	22.1	female	60358690	MH0125
NielsenHB_2014	PRJEB1220	MH0126	MH0126	control	control	NA	ERR210262;ERR210261;ERR210260;ERR210259;ERR209410;ERR209409;ERR209408;ERR209407	60	21.2	female	56779510	MH0126
NielsenHB_2014	PRJEB1220	MH0127	MH0127	control	control	NA	ERR210266;ERR210265;ERR210264;ERR210263;ERR209414;ERR209413;ERR209412;ERR209411	55	32.3	male	52676404	MH0127
NielsenHB_2014	PRJEB1220	MH0128	MH0128	control	control	NA	ERR210270;ERR210269;ERR210268;ERR210267;ERR209418;ERR209417;ERR209416;ERR209415	59	36.5	male	61219810	MH0128
NielsenHB_2014	PRJEB1220	MH0129	MH0129	control	control	NA	ERR210274;ERR210273;ERR210272;ERR210271;ERR209422;ERR209421;ERR209420;ERR209419	44	28.9	male	55066474	MH0129
NielsenHB_2014	PRJEB1220	MH0130	MH0130	control	control	NA	ERR210278;ERR210277;ERR210276;ERR210275;ERR209426;ERR209425;ERR209424;ERR209423	54	33.3	male	59978710	MH0130
NielsenHB_2014	PRJEB1220	MH0132	MH0132	control	control	NA	ERR210282;ERR210281;ERR210280;ERR210279;ERR209430;ERR209429;ERR209428;ERR209427	55	24	male	59979754	MH0132
NielsenHB_2014	PRJEB1220	MH0133	MH0133	control	control	NA	ERR210286;ERR210285;ERR210284;ERR210283;ERR209434;ERR209433;ERR209432;ERR209431	45	22.7	female	59204228	MH0133
NielsenHB_2014	PRJEB1220	MH0134	MH0134	control	control	NA	ERR210290;ERR210289;ERR210288;ERR210287;ERR209438;ERR209437;ERR209436;ERR209435	59	32.1	female	56533614	MH0134
NielsenHB_2014	PRJEB1220	MH0135	MH0135	control	control	NA	ERR210294;ERR210293;ERR210292;ERR210291;ERR209442;ERR209441;ERR209440;ERR209439	70	22.6	male	55141002	MH0135
NielsenHB_2014	PRJEB1220	MH0136	MH0136	control	control	NA	ERR210298;ERR210297;ERR210296;ERR210295;ERR209446;ERR209445;ERR209444;ERR209443	65	30.9	male	58240556	MH0136
NielsenHB_2014	PRJEB1220	MH0137	MH0137	control	control	NA	ERR210302;ERR210301;ERR210300;ERR210299;ERR209450;ERR209449;ERR209448;ERR209447	54	30.2	female	52914788	MH0137
NielsenHB_2014	PRJEB1220	MH0138	MH0138	control	control	NA	ERR210303;ERR209451	59	31.1	male	60425092	MH0138
NielsenHB_2014	PRJEB1220	MH0139	MH0139	control	control	NA	ERR210304;ERR209452	40	27.6	female	71831300	MH0139
NielsenHB_2014	PRJEB1220	MH0140	MH0140	control	control	NA	ERR210305;ERR209453	49	31.3	male	70427028	MH0140
NielsenHB_2014	PRJEB1220	MH0141	MH0141	control	control	NA	ERR210306;ERR209454	64	30.5	female	70759866	MH0141
NielsenHB_2014	PRJEB1220	MH0142	MH0142	control	control	NA	ERR210307;ERR209455	63	29.4	female	67012594	MH0142
NielsenHB_2014	PRJEB1220	MH0143	MH0143	control	control	NA	ERR210308;ERR209456	59	28.7	female	67997802	MH0143
NielsenHB_2014	PRJEB1220	MH0144	MH0144	control	control	NA	ERR210309;ERR209457	49	30.9	female	70338286	MH0144
NielsenHB_2014	PRJEB1220	MH0145	MH0145	control	control	NA	ERR210311;ERR210310;ERR209459;ERR209458	60	25.7	female	66595596	MH0145
NielsenHB_2014	PRJEB1220	MH0146	MH0146	control	control	NA	ERR210312;ERR209460	49	25.7	female	57592966	MH0146
NielsenHB_2014	PRJEB1220	MH0147	MH0147	control	control	NA	ERR210316;ERR210315;ERR210314;ERR210313;ERR209464;ERR209463;ERR209462;ERR209461	49	35.9	female	62261122	MH0147
NielsenHB_2014	PRJEB1220	MH0148	MH0148	control	control	NA	ERR210320;ERR210319;ERR210318;ERR210317;ERR209468;ERR209467;ERR209466;ERR209465	53	42	female	64804260	MH0148
NielsenHB_2014	PRJEB1220	MH0149	MH0149	control	control	NA	ERR210321;ERR209469	50	22.4	female	58869090	MH0149
NielsenHB_2014	PRJEB1220	MH0151	MH0151	control	control	NA	ERR210322;ERR209470	45	23	male	63513832	MH0151
NielsenHB_2014	PRJEB1220	MH0152	MH0152	control	control	NA	ERR210323;ERR209471	59	34.6	male	60898546	MH0152
NielsenHB_2014	PRJEB1220	MH0153	MH0153	control	control	NA	ERR210324;ERR209472	50	32.3	female	61157996	MH0153
NielsenHB_2014	PRJEB1220	MH0154	MH0154	control	control	NA	ERR210325;ERR209473	59	36.1	female	59646896	MH0154
NielsenHB_2014	PRJEB1220	MH0155	MH0155	control	control	NA	ERR210326;ERR209474	64	31.8	male	59466402	MH0155
NielsenHB_2014	PRJEB1220	MH0156	MH0156	control	control	NA	ERR210327;ERR209475	49	36.1	female	59688950	MH0156
NielsenHB_2014	PRJEB1220	MH0157	MH0157	control	control	NA	ERR210328;ERR209476	40	38.6	male	58429724	MH0157
NielsenHB_2014	PRJEB1220	MH0158	MH0158	control	control	NA	ERR210329;ERR209477	65	30.4	female	59409144	MH0158
NielsenHB_2014	PRJEB1220	MH0159	MH0159	control	control	NA	ERR210330;ERR209478	64	34	female	58836624	MH0159
NielsenHB_2014	PRJEB1220	MH0160	MH0160	control	control	NA	ERR210331;ERR209479	54	31.8	male	56395546	MH0160
NielsenHB_2014	PRJEB1220	MH0162	MH0162	control	control	NA	ERR210332;ERR209480	44	33.5	male	68547286	MH0162
NielsenHB_2014	PRJEB1220	MH0163	MH0163	control	control	NA	ERR210334;ERR210333;ERR209482;ERR209481	60	32.7	male	61347790	MH0163
NielsenHB_2014	PRJEB1220	MH0164	MH0164	control	control	NA	ERR210335;ERR209483	45	25.2	male	63093720	MH0164
NielsenHB_2014	PRJEB1220	MH0165	MH0165	control	control	NA	ERR210340;ERR210339;ERR210338;ERR210337;ERR210336;ERR209488;ERR209487;ERR209486;ERR209485;ERR209484	59	37.2	male	63102046	MH0165
NielsenHB_2014	PRJEB1220	MH0166	MH0166	control	control	NA	ERR210343;ERR210342;ERR210341;ERR209491;ERR209490;ERR209489	70	32	male	55584816	MH0166
NielsenHB_2014	PRJEB1220	MH0167	MH0167	control	control	NA	ERR210347;ERR210346;ERR210345;ERR210344;ERR209495;ERR209494;ERR209493;ERR209492	49	41.9	female	58559028	MH0167
NielsenHB_2014	PRJEB1220	MH0168	MH0168	control	control	NA	ERR210351;ERR210350;ERR210349;ERR210348;ERR209499;ERR209498;ERR209497;ERR209496	59	41.2	male	59111322	MH0168
NielsenHB_2014	PRJEB1220	MH0169	MH0169	control	control	NA	ERR210353;ERR210352;ERR209501;ERR209500	50	25.8	male	61639412	MH0169
NielsenHB_2014	PRJEB1220	MH0170	MH0170	control	control	NA	ERR210357;ERR210356;ERR210355;ERR210354;ERR209505;ERR209504;ERR209503;ERR209502	50	32.6	male	69993022	MH0170
NielsenHB_2014	PRJEB1220	MH0172	MH0172	control	control	NA	ERR210358;ERR209506	54	31.3	male	66181294	MH0172
NielsenHB_2014	PRJEB1220	MH0173	MH0173	control	control	NA	ERR210359;ERR209507	65	29.2	male	66887276	MH0173
NielsenHB_2014	PRJEB1220	MH0174	MH0174	control	control	NA	ERR210360;ERR209508	49	36.2	female	65626772	MH0174
NielsenHB_2014	PRJEB1220	MH0175	MH0175	control	control	NA	ERR210361;ERR209509	50	24.5	female	65331138	MH0175
NielsenHB_2014	PRJEB1220	MH0177	MH0177	control	control	NA	ERR210365;ERR210364;ERR210363;ERR210362;ERR209513;ERR209512;ERR209511;ERR209510	39	33.9	male	54546370	MH0177
NielsenHB_2014	PRJEB1220	MH0178	MH0178	control	control	NA	ERR210366;ERR209514	59	21.9	female	64217132	MH0178
NielsenHB_2014	PRJEB1220	MH0179	MH0179	control	control	NA	ERR210367;ERR209515	60	24.4	female	66357610	MH0179
NielsenHB_2014	PRJEB1220	MH0180	MH0180	control	control	NA	ERR210368;ERR209516	44	30.1	male	59658146	MH0180
NielsenHB_2014	PRJEB1220	MH0181	MH0181	control	control	NA	ERR210369;ERR209517	55	22.7	female	69823068	MH0181
NielsenHB_2014	PRJEB1220	MH0182	MH0182	control	control	NA	ERR210370;ERR209518	59	37.7	female	74372028	MH0182
NielsenHB_2014	PRJEB1220	MH0183	MH0183	control	control	NA	ERR210374;ERR210373;ERR210372;ERR210371;ERR209522;ERR209521;ERR209520;ERR209519	55	23.3	female	76565854	MH0183
NielsenHB_2014	PRJEB1220	MH0184	MH0184	control	control	NA	ERR210378;ERR210377;ERR210376;ERR210375;ERR209526;ERR209525;ERR209524;ERR209523	59	41.3	female	67762098	MH0184
NielsenHB_2014	PRJEB1220	MH0185	MH0185	control	control	NA	ERR210379;ERR209527	60	31.3	female	73808044	MH0185
NielsenHB_2014	PRJEB1220	MH0186	MH0186	control	control	NA	ERR210380;ERR209528	39	34.8	female	74388704	MH0186
HMP_2019_ibdmdb	PRJNA398089	C3022	CSMA8M9R	control	control	NA	NA	69	NA	male	42226634	CSMA8M9R
HMP_2019_ibdmdb	PRJNA398089	H4008	HSM67VG8	control	control	NA	NA	13	35.6	female	36969476	HSM67VG8
HMP_2019_ibdmdb	PRJNA398089	H4009	HSM67VGK_TR	control	control	NA	NA	6	14	female	24261462	HSM67VGK_TR
HMP_2019_ibdmdb	PRJNA398089	H4013	HSM6XRVC	control	control	NA	NA	8	16.1	male	34495166	HSM6XRVC
HMP_2019_ibdmdb	PRJNA398089	H4016	HSM7J4I3	control	control	NA	NA	10	13.5	female	37558466	HSM7J4I3
HMP_2019_ibdmdb	PRJNA398089	H4022	HSM7CYZR	control	control	NA	NA	9	18.9	female	27985290	HSM7CYZR
HMP_2019_ibdmdb	PRJNA398089	H4023	HSM7J4KK	control	control	NA	NA	16	18.8	male	36240564	HSM7J4KK
HMP_2019_ibdmdb	PRJNA398089	H4024	HSM7J4O7	control	control	NA	NA	11	15.4	male	43059182	HSM7J4O7
HMP_2019_ibdmdb	PRJNA398089	H4045	HSMA33QO	control	control	NA	NA	14	33.8	female	30557288	HSMA33QO
HMP_2019_ibdmdb	PRJNA398089	M2039	MSM79H5Y	control	control	NA	NA	40	40.6	female	31576500	MSM79H5Y
HMP_2019_ibdmdb	PRJNA398089	M2041	MSM6J2SK	control	control	NA	NA	55	22.7	male	29208440	MSM6J2SK
HMP_2019_ibdmdb	PRJNA398089	M2042	MSM79H6D	control	control	NA	NA	44	24.5	male	40304364	MSM79H6D
HMP_2019_ibdmdb	PRJNA398089	M2047	MSM79H7Q	control	control	NA	NA	57	25.1	male	29345362	MSM79H7Q
HMP_2019_ibdmdb	PRJNA398089	M2048	MSM79HFY	control	control	NA	NA	28	NA	male	30003550	MSM79HFY
HMP_2019_ibdmdb	PRJNA398089	M2060	MSM9VZF7	control	control	NA	NA	62	20.2	female	36209998	MSM9VZF7
HMP_2019_ibdmdb	PRJNA398089	M2061	MSM79H9W	control	control	NA	NA	56	26.3	male	26788176	MSM79H9W
HMP_2019_ibdmdb	PRJNA398089	M2072	MSM9VZOG	control	control	NA	NA	51	28.7	male	36059710	MSM9VZOG
HMP_2019_ibdmdb	PRJNA398089	M2075	MSMAPC7J	control	control	NA	NA	61	27.2	male	26744542	MSMAPC7J
HMP_2019_ibdmdb	PRJNA398089	M2077	MSM9VZHX	control	control	NA	NA	32	NA	female	28801570	MSM9VZHX
HMP_2019_ibdmdb	PRJNA398089	M2079	MSMA26BT	control	control	NA	NA	29	NA	male	31239776	MSMA26BT
HMP_2019_ibdmdb	PRJNA398089	M2084	MSMA26BB	control	control	NA	NA	23	21.6	female	32503014	MSMA26BB
HMP_2019_ibdmdb	PRJNA398089	M2097	MSMB4LZK	control	control	NA	NA	21	NA	male	29934234	MSMB4LZK
HMP_2019_ibdmdb	PRJNA398089	P6014	PSM7J154	control	control	NA	NA	15	23.8	male	22566272	PSM7J154
HMP_2019_ibdmdb	PRJNA398089	P6017	PSM7J173	control	control	NA	NA	11	NA	male	25195306	PSM7J173
HMP_2019_ibdmdb	PRJNA398089	P6018	PSMA265J	control	control	NA	NA	17	20.9	female	30345188	PSMA265J
HMP_2019_ibdmdb	PRJNA398089	C3001	CSM67UGC	IBD	IBD	CD	NA	43	NA	female	4306446	CSM67UGC
HMP_2019_ibdmdb	PRJNA398089	C3002	CSM67UBF	IBD	IBD	CD	NA	76	NA	female	18365592	CSM67UBF
HMP_2019_ibdmdb	PRJNA398089	C3003	CSM67UBX	IBD	IBD	UC	NA	43	NA	female	28334906	CSM67UBX
HMP_2019_ibdmdb	PRJNA398089	C3004	CSM79HLE	IBD	IBD	UC	NA	47	NA	female	17532246	CSM79HLE
HMP_2019_ibdmdb	PRJNA398089	C3005	CSM79HO1	IBD	IBD	UC	NA	76	30.9	female	20226584	CSM79HO1
HMP_2019_ibdmdb	PRJNA398089	C3006	CSM67UFZ	IBD	IBD	UC	NA	32	20.1	male	23094966	CSM67UFZ
HMP_2019_ibdmdb	PRJNA398089	C3009	CSM79HI3	IBD	IBD	CD	NA	56	NA	male	31821108	CSM79HI3
HMP_2019_ibdmdb	PRJNA398089	C3010	CSM7KOLE	IBD	IBD	CD	NA	51	50.2	female	12859678	CSM7KOLE
HMP_2019_ibdmdb	PRJNA398089	C3011	CSM79HM1	IBD	IBD	UC	NA	37	41.5	female	23968436	CSM79HM1
HMP_2019_ibdmdb	PRJNA398089	C3012	CSM79HOJ	IBD	IBD	CD	NA	37	46.7	female	33369540	CSM79HOJ
HMP_2019_ibdmdb	PRJNA398089	C3013	CSM79HPK	IBD	IBD	UC	NA	26	22.2	female	16106928	CSM79HPK
HMP_2019_ibdmdb	PRJNA398089	C3015	CSM7KOJU	IBD	IBD	UC	NA	50	22.4	female	17870056	CSM7KOJU
HMP_2019_ibdmdb	PRJNA398089	C3021	CSM7KOLM	IBD	IBD	CD	NA	38	25.6	female	39387988	CSM7KOLM
HMP_2019_ibdmdb	PRJNA398089	C3023	CSM7KOTA	IBD	IBD	CD	NA	60	28	male	27598356	CSM7KOTA
HMP_2019_ibdmdb	PRJNA398089	C3027	CSM79HR4	IBD	IBD	CD	NA	36	NA	female	11442478	CSM79HR4
HMP_2019_ibdmdb	PRJNA398089	C3028	CSM7KORI	IBD	IBD	CD	NA	33	NA	male	20623116	CSM7KORI
HMP_2019_ibdmdb	PRJNA398089	C3029	CSM7KOS7	IBD	IBD	UC	NA	32	NA	male	28967536	CSM7KOS7
HMP_2019_ibdmdb	PRJNA398089	C3030	CSM7KOSL	IBD	IBD	CD	NA	44	21.2	male	6098162	CSM7KOSL
HMP_2019_ibdmdb	PRJNA398089	C3032	CSM9X1ZQ	IBD	IBD	UC	NA	42	21.7	female	42920824	CSM9X1ZQ
HMP_2019_ibdmdb	PRJNA398089	C3034	CSM9X21N	IBD	IBD	UC	NA	36	19.5	female	30529698	CSM9X21N
HMP_2019_ibdmdb	PRJNA398089	C3035	CSM9X237	IBD	IBD	CD	NA	62	24.4	male	17488210	CSM9X237
HMP_2019_ibdmdb	PRJNA398089	C3037	CSM9X23H	IBD	IBD	UC	NA	46	22.4	female	27018042	CSM9X23H
HMP_2019_ibdmdb	PRJNA398089	E5001	ESM5MEBI	IBD	IBD	CD	NA	8	NA	female	36427574	ESM5MEBI
HMP_2019_ibdmdb	PRJNA398089	E5004	ESM5MEC9	IBD	IBD	UC	NA	7	16.3	female	32004762	ESM5MEC9
HMP_2019_ibdmdb	PRJNA398089	E5009	ESM7F5CB	IBD	IBD	CD	NA	17	17.6	female	26403070	ESM7F5CB
HMP_2019_ibdmdb	PRJNA398089	E5013	ESM718TF	IBD	IBD	CD	NA	15	22.4	female	24818876	ESM718TF
HMP_2019_ibdmdb	PRJNA398089	H4001	HSM67VDZ	IBD	IBD	CD	NA	14	16.6	male	9207364	HSM67VDZ
HMP_2019_ibdmdb	PRJNA398089	H4004	HSM6XRSG	IBD	IBD	CD	NA	14	18.6	male	28596148	HSM6XRSG
HMP_2019_ibdmdb	PRJNA398089	H4006	HSM7CYX2	IBD	IBD	CD	NA	8	26.6	male	36536104	HSM7CYX2
HMP_2019_ibdmdb	PRJNA398089	H4007	HSM7CYXQ	IBD	IBD	CD	NA	15	20.4	female	16424566	HSM7CYXQ
HMP_2019_ibdmdb	PRJNA398089	H4010	HSM6XRTQ	IBD	IBD	UC	NA	13	22	male	4987148	HSM6XRTQ
HMP_2019_ibdmdb	PRJNA398089	H4014	HSM6XRVW	IBD	IBD	CD	NA	10	19.6	female	26351546	HSM6XRVW
HMP_2019_ibdmdb	PRJNA398089	H4015	HSM7CYZ7	IBD	IBD	CD	NA	15	19.2	male	24847880	HSM7CYZ7
HMP_2019_ibdmdb	PRJNA398089	H4017	HSM7CYY7	IBD	IBD	CD	NA	16	28.6	female	30162394	HSM7CYY7
HMP_2019_ibdmdb	PRJNA398089	H4019	HSM6XRV8	IBD	IBD	UC	NA	11	16.9	female	27634992	HSM6XRV8
HMP_2019_ibdmdb	PRJNA398089	H4020	HSM67VHJ	IBD	IBD	CD	NA	13	27.7	male	39467216	HSM67VHJ
HMP_2019_ibdmdb	PRJNA398089	H4027	HSM7J4NE	IBD	IBD	UC	NA	15	14.9	male	15314136	HSM7J4NE
HMP_2019_ibdmdb	PRJNA398089	H4028	HSM7J4N6	IBD	IBD	CD	NA	13	15.9	female	29797560	HSM7J4N6
HMP_2019_ibdmdb	PRJNA398089	H4030	HSM7J4OV	IBD	IBD	CD	NA	16	21.1	male	15381192	HSM7J4OV
HMP_2019_ibdmdb	PRJNA398089	H4031	HSM7J4OL	IBD	IBD	CD	NA	12	NA	male	46308518	HSM7J4OL
HMP_2019_ibdmdb	PRJNA398089	H4032	HSMA33JP	IBD	IBD	CD	NA	12	14.9	male	38884292	HSMA33JP
HMP_2019_ibdmdb	PRJNA398089	H4035	HSMA33MG	IBD	IBD	UC	NA	16	31	male	2182698	HSMA33MG
HMP_2019_ibdmdb	PRJNA398089	H4038	HSMA33PX	IBD	IBD	CD	NA	15	17.3	male	22263928	HSMA33PX
HMP_2019_ibdmdb	PRJNA398089	H4039	HSMA33KS	IBD	IBD	CD	NA	12	16.9	female	26423252	HSMA33KS
HMP_2019_ibdmdb	PRJNA398089	H4040	HSMA33M8	IBD	IBD	UC	NA	17	18.6	female	24995744	HSMA33M8
HMP_2019_ibdmdb	PRJNA398089	H4042	HSMA33RD	IBD	IBD	UC	NA	15	30.7	male	30422208	HSMA33RD
HMP_2019_ibdmdb	PRJNA398089	H4043	HSMA33R1	IBD	IBD	CD	NA	14	22	female	26266308	HSMA33R1
HMP_2019_ibdmdb	PRJNA398089	H4044	HSMA33RX_TR	IBD	IBD	UC	NA	16	22.3	male	27058272	HSMA33RX_TR
HMP_2019_ibdmdb	PRJNA398089	M2008	MSM6J2LB	IBD	IBD	CD	NA	30	24.1	female	4308562	MSM6J2LB
HMP_2019_ibdmdb	PRJNA398089	M2014	MSM6J2IQ	IBD	IBD	CD	NA	30	25.4	male	30930536	MSM6J2IQ
HMP_2019_ibdmdb	PRJNA398089	M2021	MSM5LLER	IBD	IBD	CD	NA	26	19.1	male	28241248	MSM5LLER
HMP_2019_ibdmdb	PRJNA398089	M2025	MSM6J2PM	IBD	IBD	CD	NA	43	19.3	female	33448572	MSM6J2PM
HMP_2019_ibdmdb	PRJNA398089	M2026	MSM6J2OL	IBD	IBD	UC	NA	21	20.3	female	26960904	MSM6J2OL
HMP_2019_ibdmdb	PRJNA398089	M2027	MSM6J2R2	IBD	IBD	CD	NA	41	23.7	male	30625736	MSM6J2R2
HMP_2019_ibdmdb	PRJNA398089	M2028	MSM79H65	IBD	IBD	CD	NA	24	20.9	female	26986220	MSM79H65
HMP_2019_ibdmdb	PRJNA398089	M2034	MSM79HBV	IBD	IBD	CD	NA	22	31.2	female	13603810	MSM79HBV
HMP_2019_ibdmdb	PRJNA398089	M2064	MSMA26ET	IBD	IBD	UC	NA	74	27.7	male	16051588	MSMA26ET
HMP_2019_ibdmdb	PRJNA398089	M2068	MSM7J16L	IBD	IBD	CD	NA	19	21.3	female	30847806	MSM7J16L
HMP_2019_ibdmdb	PRJNA398089	M2069	MSM9VZP3	IBD	IBD	UC	NA	29	19.1	female	17098310	MSM9VZP3
HMP_2019_ibdmdb	PRJNA398089	M2071	MSMB4LZ4	IBD	IBD	UC	NA	26	NA	female	21029168	MSMB4LZ4
HMP_2019_ibdmdb	PRJNA398089	M2083	MSMB4LZR	IBD	IBD	UC	NA	25	NA	male	24844868	MSMB4LZR
HMP_2019_ibdmdb	PRJNA398089	M2085	MSMA26CX	IBD	IBD	CD	NA	23	NA	male	31964650	MSMA26CX
HMP_2019_ibdmdb	PRJNA398089	M2103	MSMAPC64	IBD	IBD	UC	NA	35	NA	female	18292544	MSMAPC64
HMP_2019_ibdmdb	PRJNA398089	P6005	PSM7J1C8	IBD	IBD	CD	NA	11	14.3	male	34235890	PSM7J1C8
HMP_2019_ibdmdb	PRJNA398089	P6009	PSM7J141	IBD	IBD	CD	NA	16	22.1	male	41541936	PSM7J141
HMP_2019_ibdmdb	PRJNA398089	P6010	PSM7J14L	IBD	IBD	CD	NA	10	19	male	20031484	PSM7J14L
HMP_2019_ibdmdb	PRJNA398089	P6012	PSM7J18Q	IBD	IBD	UC	NA	16	21.1	female	26020298	PSM7J18Q
HMP_2019_ibdmdb	PRJNA398089	P6013	PSM7J12B	IBD	IBD	UC	NA	6	13.5	male	26946154	PSM7J12B
HMP_2019_ibdmdb	PRJNA398089	P6016	PSM7J15G	IBD	IBD	CD	NA	16	14.7	male	23908882	PSM7J15G
HMP_2019_ibdmdb	PRJNA398089	P6024	PSM7J12R	IBD	IBD	CD	NA	16	28.4	male	26696920	PSM7J12R
HMP_2019_ibdmdb	PRJNA398089	P6025	PSMA264K	IBD	IBD	UC	NA	17	19.6	male	29542964	PSMA264K
HMP_2019_ibdmdb	PRJNA398089	P6028	PSMA2668	IBD	IBD	CD	NA	9	15.9	male	24325566	PSMA2668
HMP_2019_ibdmdb	PRJNA398089	P6033	PSMA267F	IBD	IBD	CD	NA	15	16.4	male	30284758	PSMA267F
HMP_2019_ibdmdb	PRJNA398089	P6035	PSMA267P	IBD	IBD	UC	NA	16	NA	male	42020498	PSMA267P
HMP_2019_ibdmdb	PRJNA398089	P6037	PSMB4MBS	IBD	IBD	CD	NA	15	NA	male	23179382	PSMB4MBS
HMP_2019_ibdmdb	PRJNA398089	P6038	PSMB4MC5	IBD	IBD	UC	NA	16	NA	female	13826372	PSMB4MC5
