# Supplementary material for: Improved detection of microbiome-disease associations via population structure-aware generalized linear mixed effects models (microSLAM)
Source: PLoS Comput Biol. 2025 May 27;21(5):e1012277. doi: 10.1371/journal.pcbi.1012277 (PMC12136445; doi:10.1371/journal.pcbi.1012277)
Supplement: S2 Table — (TSV) [file pcbi.1012277.s003.tsv]

species_id	Lineage	n_sample	n_control	n_case	n_gene	marker_depth	tau	tau_pvalue	tau_fdr	tau_sig	glm_n	glmm_n	auc	relabun_est	relabun_pvalue	relabun_fdr	relabun_sig
102279	d__Bacteria;p__Firmicutes_A;c__Clostridia;o__Lachnospirales;f__Lachnospiraceae;g__Dorea_A;s__Dorea_A longicatena_B	59	26	33	558	0.0726730556839048	2.22345191996978	0.045	0.0891982849694458	TRUE	0	0	0.924242424242424	1.31069851299463	0.166112926911099	0.537872074122263	FALSE
102284	d__Bacteria;p__Firmicutes_C;c__Negativicutes;o__Selenomonadales;f__Selenomonadaceae;g__Megamonas;s__Megamonas funiformis	60	34	26	234	0.00229869002529986	1.34453652762058	0.109	0.212243988552723	FALSE	0	0	0.822398190045249	0.855120902864022	0.152365606571552	0.510023744560003	FALSE
102454	d__Bacteria;p__Verrucomicrobiota;c__Verrucomicrobiae;o__Verrucomicrobiales;f__Akkermansiaceae;g__Akkermansia;s__Akkermansia muciniphila	62	36	26	497	0.00975668980895439	0	0.828	0.831626432273463	FALSE	0	1	0.663461538461538	0.584470663484921	0.277878316949831	0.750891013727462	FALSE
102455	d__Bacteria;p__Bacteroidota;c__Bacteroidia;o__Bacteroidales;f__Bacteroidaceae;g__Bacteroides;s__Bacteroides cellulosilyticus	63	32	31	1367	0.00193817725255918	0.863536481262009	0.19	0.38486855529556	FALSE	0	1	0.824596774193548	-1.27788045970841	0.0783019849355953	0.34416514477753	FALSE
100190	d__Bacteria;p__Firmicutes_A;c__Clostridia;o__Lachnospirales;f__Lachnospiraceae;g__CAG-127;s__CAG-127 sp900319515	64	47	17	364	0.0172072023429799	2.90862115274343	0.009	0.0195949885327567	TRUE	0	0	0.997496871088861	-2.17330905995487	0.0509324004997307	0.270788754951308	FALSE
100723	d__Bacteria;p__Firmicutes_A;c__Clostridia;o__Oscillospirales;f__Acutalibacteraceae;g__CAG-177;s__CAG-177 sp003514385	65	36	29	468	0.0363163921603762	2.10561704304735	0.043	0.0854204682156158	TRUE	0	0	0.912835249042146	0.0763295712568907	0.924203685746027	1	FALSE
101313	d__Bacteria;p__Bacteroidota;c__Bacteroidia;o__Bacteroidales;f__Bacteroidaceae;g__Bacteroides;s__Bacteroides eggerthii	65	32	33	828	0.023842296532027	2.01070401012127	0.055	0.10808088209944	FALSE	0	0	0.944128787878788	0.501398597108942	0.386295572484699	0.954259562085795	FALSE
102530	d__Bacteria;p__Firmicutes_A;c__Clostridia;o__Oscillospirales;f__Ruminococcaceae;g__Ruminiclostridium_E;s__Ruminiclostridium_E siraeum	69	35	34	496	-0.00020710743558925	1.99668786511906	0.01	0.0216393480938912	TRUE	0	0	0.902521008403361	-1.15002924321051	0.0837542910568241	0.357698988825854	FALSE
103891	d__Bacteria;p__Firmicutes_A;c__Clostridia_A;o__Christensenellales;f__CAG-74;g__UBA11524;s__UBA11524 sp000437595	68	42	26	993	0.0920121668034401	4.93654860163176	1e-04	0.000313255387391546	TRUE	0	0	0.999084249084249	1.1640407154818	0.213832300458308	0.630805554504067	FALSE
104323	d__Bacteria;p__Firmicutes_A;c__Clostridia;o__Oscillospirales;f__Acutalibacteraceae;g__CAG-180;s__CAG-180 sp000432435	70	41	29	214	0.00642158220873368	2.40037648159738	0.012	0.0256885807602471	TRUE	0	0	0.950378469301934	1.26962313578417	0.0934345626464516	0.381052006891645	FALSE
100033	d__Bacteria;p__Firmicutes_A;c__Clostridia;o__Monoglobales_A;f__UBA1381;g__CAG-41;s__CAG-41 sp900066215	71	34	37	568	-0.005540490271758	0.999233334971408	0.144	0.2837522152669	FALSE	0	0	0.810015898251192	-0.890463346350798	0.395332973982464	0.971490822950614	FALSE
100045	d__Bacteria;p__Firmicutes;c__Bacilli;o__Erysipelotrichales;f__Erysipelatoclostridiaceae;g__Faecalibacillus;s__Faecalibacillus intestinalis	71	37	34	898	0.0674173439926692	1.19920667667237	0.061	0.119429292302453	FALSE	0	0	0.803656597774245	0.206715929613122	0.829949700124879	1	FALSE
100003	d__Bacteria;p__Bacteroidota;c__Bacteroidia;o__Bacteroidales;f__Rikenellaceae;g__Alistipes;s__Alistipes shahii	73	28	45	1167	-0.0599586916680907	2.84750964791743	0.002	0.00472308473741624	TRUE	0	0	0.951587301587302	-0.397568951832739	0.687700327549807	1	FALSE
103693	d__Bacteria;p__Bacteroidota;c__Bacteroidia;o__Bacteroidales;f__Bacteroidaceae;g__Phocaeicola;s__Phocaeicola plebeius_A	74	39	35	702	0.00104897750661024	1.60290812528038	0.101	0.196424042300983	FALSE	0	0	0.932600732600733	-0.590085316737572	0.269195899888157	0.734733571332817	FALSE
100041	d__Bacteria;p__Firmicutes_A;c__Clostridia;o__Lachnospirales;f__Lachnospiraceae;g__Acetatifactor;s__Acetatifactor sp900066365	75	45	30	741	-0.00242107278335252	4.40842513370482	1e-04	0.000313255387391546	TRUE	0	0	0.997777777777778	-1.67231219911653	0.02037426439224	0.169280206319338	FALSE
102570	d__Bacteria;p__Firmicutes_A;c__Clostridia;o__Oscillospirales;f__Acutalibacteraceae;g__Ruminococcus_E;s__Ruminococcus_E sp003526955	75	47	28	333	-0.00104766203038276	2.03035185283148	0.049	0.0967504273185475	TRUE	0	0	0.958206686930091	-1.51726457748443	0.0294831715148907	0.203222387730086	FALSE
101306	d__Bacteria;p__Bacteroidota;c__Bacteroidia;o__Bacteroidales;f__Bacteroidaceae;g__Phocaeicola;s__Phocaeicola coprocola	77	38	39	766	0.00131531042901079	4.05912789486314	0.007	0.0154591882173508	TRUE	0	0	0.983805668016194	0.0820834302384334	0.869761029872344	1	FALSE
103702	d__Bacteria;p__Firmicutes_A;c__Clostridia;o__Lachnospirales;f__Lachnospiraceae;g__Eisenbergiella;s__Eisenbergiella sp900066775	78	41	37	932	0.0349457257810016	2.64901882710973	0.006	0.0133638012172347	TRUE	0	0	0.974291364535267	0.026065208008578	0.968843032199754	1	FALSE
100254	d__Bacteria;p__Bacteroidota;c__Bacteroidia;o__Bacteroidales;f__Marinifilaceae;g__Odoribacter;s__Odoribacter splanchnicus	79	27	52	1369	0.0384037979365915	1.02068862198696	0.164	0.326597913345706	FALSE	0	0	0.877492877492878	-0.110919356666064	0.913256711802484	1	FALSE
102445	d__Bacteria;p__Firmicutes_A;c__Clostridia;o__Lachnospirales;f__Lachnospiraceae;g__Clostridium_Q;s__Clostridium_Q sp003024715	79	42	37	1297	-0.015138279639833	3.97968514497276	1e-04	0.000313255387391546	TRUE	0	0	0.938223938223938	-1.27947818163657	0.170714367186144	0.54706250473929	FALSE
100099	d__Bacteria;p__Firmicutes_A;c__Clostridia;o__Oscillospirales;f__Oscillospiraceae;g__Flavonifractor;s__Flavonifractor plautii	84	17	67	2415	0.168287397835652	3.6359320032382	0.015	0.0316806230071039	TRUE	0	1	0.980684811237928	3.91435910867162	0.00334175254335795	0.0756649892418355	TRUE
100146	d__Bacteria;p__Firmicutes_A;c__Clostridia;o__Lachnospirales;f__Lachnospiraceae;g__Dorea;s__Dorea formicigenerans	87	33	54	1008	0.123919492862927	3.43874586992974	1e-04	0.000313255387391546	TRUE	0	0	0.98709315375982	1.08041159122627	0.228611322156851	0.658799615278315	FALSE
100217	d__Bacteria;p__Firmicutes_A;c__Clostridia;o__Lachnospirales;f__Lachnospiraceae;g__Acetatifactor;s__Acetatifactor sp900066565	95	54	41	1228	0.0575060773599221	3.67385891023938	1e-04	0.000313255387391546	TRUE	0	0	0.977868112014453	-1.25117180653782	0.102896329307435	0.403144630998043	FALSE
100212	d__Bacteria;p__Firmicutes_A;c__Clostridia;o__Lachnospirales;f__Lachnospiraceae;g__Blautia_A;s__Blautia_A obeum	96	44	52	1182	0.0321253547068249	1.75245121380958	0.02	0.0415034673216342	TRUE	0	0	0.937937062937063	0.853946066530054	0.216909559198458	0.636656706976009	FALSE
103899	d__Bacteria;p__Firmicutes_A;c__Clostridia;o__Oscillospirales;f__Ruminococcaceae;g__Faecalibacterium;s__Faecalibacterium sp900539945	97	46	51	1149	0.00523789030710978	3.81692387540353	1e-04	0.000313255387391546	TRUE	0	0	0.971014492753623	1.63538633656665	0.0474809401228493	0.260697409437448	FALSE
100002	d__Bacteria;p__Firmicutes_A;c__Clostridia;o__Lachnospirales;f__Lachnospiraceae;g__Blautia_A;s__Blautia_A faecis	98	35	63	1853	0.00524057995076163	0.744986700304046	0.2	0.408142797214992	FALSE	0	0	0.8	-0.541828136519429	0.405618526363413	0.991157934804122	FALSE
102395	d__Bacteria;p__Actinobacteriota;c__Actinomycetia;o__Actinomycetales;f__Bifidobacteriaceae;g__Bifidobacterium;s__Bifidobacterium adolescentis	98	38	60	1042	0.0120751166335568	2.90663013290631	0.002	0.00472308473741624	TRUE	0	0	0.948245614035088	0.559795682977772	0.259173069205323	0.716060850057639	FALSE
100074	d__Bacteria;p__Bacteroidota;c__Bacteroidia;o__Bacteroidales;f__Rikenellaceae;g__Alistipes;s__Alistipes onderdonkii	98	39	59	1265	0.00843976998102337	0.298808252791726	0.305	0.690018744601963	FALSE	0	1	0.727944372012169	0.490947399089761	0.332339405982017	0.852397146778525	FALSE
101337	d__Bacteria;p__Bacteroidota;c__Bacteroidia;o__Bacteroidales;f__Bacteroidaceae;g__Bacteroides;s__Bacteroides fragilis	99	37	62	4038	0.0149957390932145	2.35495754123074	0.011	0.0236701239914742	TRUE	0	0	0.900174367916303	1.36210806100269	0.00705735974475151	0.10432297858027	FALSE
100084	d__Bacteria;p__Firmicutes_A;c__Clostridia;o__Oscillospirales;f__Ruminococcaceae;g__Gemmiger;s__Gemmiger formicilis	102	65	37	1558	-0.00535963787994185	2.66838461504879	1e-04	0.000313255387391546	TRUE	0	0	0.948440748440748	-0.468477605826587	0.482463090183555	1	FALSE
101374	d__Bacteria;p__Firmicutes_A;c__Clostridia;o__Lachnospirales;f__Lachnospiraceae;g__Mediterraneibacter;s__Mediterraneibacter torques	102	41	61	563	0.0155493729612753	1.74315066664849	0.033	0.066476712103802	TRUE	0	0	0.945221911235506	0.396408364922526	0.477257885175927	1	FALSE
102506	d__Bacteria;p__Proteobacteria;c__Gammaproteobacteria;o__Enterobacterales;f__Enterobacteriaceae;g__Escherichia;s__Escherichia coli_D	103	23	80	1507	0.00707971531974836	2.91078773524251	0.002	0.00472308473741624	TRUE	0	0	0.930978260869565	0.48358512640946	0.265302497440346	0.72748357411901	FALSE
100078	d__Bacteria;p__Firmicutes_A;c__Clostridia;o__Lachnospirales;f__Lachnospiraceae;g__Lachnospira;s__Lachnospira rogosae_A	104	63	41	568	0.00189054003250216	3.55095538352387	1e-04	0.000313255387391546	TRUE	0	0	0.980255516840883	-1.73989778135236	0.00351147343513756	0.0772780635701726	TRUE
101380	d__Bacteria;p__Firmicutes_A;c__Clostridia;o__Lachnospirales;f__Lachnospiraceae;g__Ruminococcus_B;s__Ruminococcus_B gnavus	103	24	79	1203	0.0320908530168646	3.92018153870073	1e-04	0.000313255387391546	TRUE	0	0	0.969409282700422	1.44361637250651	0.00864040532963492	0.11402068937379	FALSE
102293	d__Bacteria;p__Bacteroidota;c__Bacteroidia;o__Bacteroidales;f__Bacteroidaceae;g__Prevotella;s__Prevotella sp900557255	109	66	43	1726	0.00417393753940011	0.890119277250736	0.136	0.267043920250011	FALSE	0	1	0.823467230443975	0.567581651679774	0.168361160195135	0.542370042530052	FALSE
100243	d__Bacteria;p__Bacteroidota;c__Bacteroidia;o__Bacteroidales;f__Bacteroidaceae;g__Phocaeicola;s__Phocaeicola massiliensis	112	52	60	2474	0.0230592668618128	2.53788754233749	0.002	0.00472308473741624	TRUE	0	0	0.938141025641026	-0.461736288556648	0.350908164428346	0.887259493370145	FALSE
100142	d__Bacteria;p__Firmicutes_A;c__Clostridia;o__Lachnospirales;f__Lachnospiraceae;g__Blautia_A;s__Blautia_A massiliensis	117	44	73	1433	-0.0287775488472894	0.998614363560192	0.154	0.304975516445367	FALSE	0	1	0.825342465753425	-0.366394060717022	0.496608367483592	1	FALSE
100249	d__Bacteria;p__Firmicutes_A;c__Clostridia;o__Lachnospirales;f__Lachnospiraceae;g__Mediterraneibacter;s__Mediterraneibacter faecis	119	62	57	1323	0.00409676211136726	2.49228490754371	1e-04	0.000313255387391546	TRUE	0	0	0.94708545557442	0.366532126101115	0.507386326835436	1	FALSE
100271	d__Bacteria;p__Firmicutes_A;c__Clostridia;o__Lachnospirales;f__Lachnospiraceae;g__Roseburia;s__Roseburia sp900552665	118	59	59	2411	-0.0253338663078129	2.66816463330963	0.002	0.00472308473741624	TRUE	0	1	0.990232691755243	-1.02120328498249	0.0968281786768995	0.389053779035227	FALSE
100038	d__Bacteria;p__Firmicutes_A;c__Clostridia;o__Lachnospirales;f__Lachnospiraceae;g__Dorea_A;s__Dorea_A longicatena	120	55	65	2024	0.0299784773721053	1.55379187186738	0.024	0.0492549949368858	TRUE	0	1	0.916643356643357	-0.0818441145685669	0.894662601535414	1	FALSE
101300	d__Bacteria;p__Firmicutes_A;c__Clostridia;o__Oscillospirales;f__Ruminococcaceae;g__Faecalibacterium;s__Faecalibacterium prausnitzii	121	55	66	1787	-0.00025142260620562	2.98775522925159	1e-04	0.000313255387391546	TRUE	0	0	0.971625344352617	1.1145912985375	0.0577233369219297	0.290004531431846	FALSE
103439	d__Bacteria;p__Firmicutes_C;c__Negativicutes;o__Acidaminococcales;f__Acidaminococcaceae;g__Phascolarctobacterium;s__Phascolarctobacterium faecium	122	60	62	579	0.0270467687084568	0.838006853354804	0.144	0.2837522152669	FALSE	0	0	0.787903225806452	0.155568899637228	0.8110882946625	1	FALSE
101292	d__Bacteria;p__Actinobacteriota;c__Actinomycetia;o__Actinomycetales;f__Bifidobacteriaceae;g__Bifidobacterium;s__Bifidobacterium infantis	124	45	79	2302	0.00324069638370517	0.846925460450302	0.1	0.194458411108085	FALSE	0	0	0.778059071729958	0.170506577249405	0.725704461070139	1	FALSE
100144	d__Bacteria;p__Bacteroidota;c__Bacteroidia;o__Bacteroidales;f__Barnesiellaceae;g__Barnesiella;s__Barnesiella intestinihominis	128	60	68	1143	0.0272414200342169	1.92406340239365	0.011	0.0236701239914742	TRUE	0	0	0.91593137254902	0.0693753880828418	0.921395987205191	1	FALSE
103686	d__Bacteria;p__Firmicutes_A;c__Clostridia;o__Oscillospirales;f__Oscillospiraceae;g__ER4;s__ER4 sp000765235	129	71	58	3135	-0.00344739885606464	3.05457293432427	1e-04	0.000313255387391546	TRUE	0	0	0.941233608547839	0.851557487059702	0.260490232179008	0.718516596420422	FALSE
104158	d__Bacteria;p__Firmicutes_C;c__Negativicutes;o__Veillonellales;f__Dialisteraceae;g__Dialister;s__Dialister invisus	129	46	83	779	0.00586368285823652	3.64263988030461	1e-04	0.000313255387391546	TRUE	0	0	0.979832372970141	-0.114339448435223	0.845036756987902	1	FALSE
101345	d__Bacteria;p__Bacteroidota;c__Bacteroidia;o__Bacteroidales;f__Bacteroidaceae;g__Bacteroides;s__Bacteroides xylanisolvens	125	62	63	5053	0.0834992164390278	2.09186538388277	0.007	0.0154591882173508	TRUE	0	0	0.916538658474142	1.17318268095554	0.0272434436845319	0.195291091079316	FALSE
100076	d__Bacteria;p__Firmicutes_A;c__Clostridia;o__Lachnospirales;f__Lachnospiraceae;g__Roseburia;s__Roseburia intestinalis	134	66	68	1952	0.0130040026114372	3.96094167366943	1e-04	0.000313255387391546	TRUE	0	1	0.98819073083779	0.479636084664663	0.313170695078302	0.816580716445446	FALSE
103937	d__Bacteria;p__Firmicutes_A;c__Clostridia;o__Oscillospirales;f__Ruminococcaceae;g__Gemmiger;s__Gemmiger qucibialis	136	71	65	2298	0.00546782981759461	3.46018802290009	1e-04	0.000313255387391546	TRUE	0	0	0.981581798483207	-0.430124043245279	0.47375595899529	1	FALSE
100262	d__Bacteria;p__Firmicutes_A;c__Clostridia;o__Lachnospirales;f__Lachnospiraceae;g__Anaerobutyricum;s__Anaerobutyricum hallii	138	54	84	2572	-0.00381040123667753	1.33363095717284	0.042	0.0835307510829741	TRUE	0	0	0.8831569664903	-1.05947057438233	0.105241552640093	0.408519955028779	FALSE
102321	d__Bacteria;p__Firmicutes_A;c__Clostridia;o__Oscillospirales;f__Ruminococcaceae;g__Ruminococcus_D;s__Ruminococcus_D bicirculans	141	75	66	1520	-0.00190751227675111	3.71338926181419	1e-04	0.000313255387391546	TRUE	0	0	0.984040404040404	-1.06084250392671	0.0422987421173171	0.245067436706189	FALSE
100044	d__Bacteria;p__Bacteroidota;c__Bacteroidia;o__Bacteroidales;f__Tannerellaceae;g__Parabacteroides;s__Parabacteroides merdae	152	69	83	4742	0.0462327115619883	3.18799336343908	1e-04	0.000313255387391546	TRUE	0	0	0.960887026366335	-0.244185074453497	0.651189836356312	1	FALSE
101315	d__Bacteria;p__Firmicutes_A;c__Clostridia;o__Lachnospirales;f__Lachnospiraceae;g__Bariatricus;s__Bariatricus comes	155	70	85	2199	0.0704356055360865	1.87152183202609	0.011	0.0236701239914742	TRUE	0	0	0.880168067226891	0.67418206145476	0.264662337230831	0.72629114277757	FALSE
100196	d__Bacteria;p__Bacteroidota;c__Bacteroidia;o__Bacteroidales;f__Bacteroidaceae;g__Bacteroides;s__Bacteroides thetaiotaomicron	157	57	100	8373	0.0752152228777912	1.80287526271364	0.015	0.0316806230071039	TRUE	0	2	0.922982456140351	0.970103749297537	0.0309429614608104	0.208274339604348	FALSE
100258	d__Bacteria;p__Firmicutes_A;c__Clostridia;o__Oscillospirales;f__Acutalibacteraceae;g__Ruminococcus_E;s__Ruminococcus_E bromii_B	160	99	61	973	0.00274131836216596	3.2893896070324	1e-04	0.000313255387391546	TRUE	0	0	0.966881934095049	-0.319959322440413	0.503867815403886	1	FALSE
103681	d__Bacteria;p__Bacteroidota;c__Bacteroidia;o__Bacteroidales;f__Bacteroidaceae;g__Bacteroides;s__Bacteroides stercoris	164	77	87	3869	0.0145970464030803	1.9355609692901	0.027	0.055023302290724	TRUE	0	1	0.865651589789521	0.722319453554106	0.0349699958790313	0.221789378844824	FALSE
100060	d__Bacteria;p__Firmicutes_A;c__Clostridia;o__Lachnospirales;f__Lachnospiraceae;g__Lachnospira;s__Lachnospira eligens_A	180	93	87	1954	0.00991061229857027	4.79028204100937	1e-04	0.000313255387391546	TRUE	0	0	0.977011494252874	-0.650054813512057	0.125759009830182	0.454080348481395	FALSE
102549	d__Bacteria;p__Bacteroidota;c__Bacteroidia;o__Bacteroidales;f__Bacteroidaceae;g__Bacteroides;s__Bacteroides caccae	183	72	111	9202	0.0391745144412997	1.64656102747953	0.003	0.00693236464985176	TRUE	0	5	0.930305305305305	0.018227864082105	0.964032219870138	1	FALSE
101378	d__Bacteria;p__Bacteroidota;c__Bacteroidia;o__Bacteroidales;f__Bacteroidaceae;g__Bacteroides;s__Bacteroides ovatus	187	74	113	9794	0.0368260903635727	0.141235660946889	0.348	0.831626432273463	FALSE	0	21	0.679382922745755	0.8368126425343	0.0236407577940164	0.182006743833998	FALSE
102545	d__Bacteria;p__Firmicutes_A;c__Clostridia;o__Oscillospirales;f__Ruminococcaceae;g__Faecalibacterium;s__Faecalibacterium prausnitzii_G	192	95	97	3367	0.0110760107382227	3.62893918647876	1e-04	0.000313255387391546	TRUE	0	0	0.9755832881172	0.780343697197971	0.070138290053243	0.323313956738691	FALSE
100251	d__Bacteria;p__Firmicutes_A;c__Clostridia;o__Lachnospirales;f__Lachnospiraceae;g__Fusicatenibacter;s__Fusicatenibacter saccharivorans	194	90	104	3926	0.0191222071575906	2.32709372198545	0.003	0.00693236464985176	TRUE	0	1	0.933012820512821	0.659532021969295	0.113896070113993	0.42804226851294	FALSE
100022	d__Bacteria;p__Firmicutes_A;c__Clostridia;o__Oscillospirales;f__Ruminococcaceae;g__Faecalibacterium;s__Faecalibacterium prausnitzii_C	209	105	104	3211	0.0011758100915776	3.15063860561935	1e-04	0.000313255387391546	TRUE	0	0	0.970238095238095	0.494289122778864	0.26881587599283	0.734026074382264	FALSE
102272	d__Bacteria;p__Firmicutes_A;c__Clostridia;o__Oscillospirales;f__Ruminococcaceae;g__Faecalibacterium;s__Faecalibacterium prausnitzii_D	214	97	117	3434	0.010979587711571	3.12875995522985	1e-04	0.000313255387391546	TRUE	0	1	0.950920785972332	0.807937242247028	0.0466296213416304	0.258170936066412	FALSE
102528	d__Bacteria;p__Firmicutes_A;c__Clostridia;o__Lachnospirales;f__Lachnospiraceae;g__Anaerostipes;s__Anaerostipes hadrus	214	84	130	2508	0.0200157791666934	2.3138197553225	0.003	0.00693236464985176	TRUE	0	1	0.936538461538462	0.899455568506362	0.0323248620527386	0.212978664718461	FALSE
102438	d__Bacteria;p__Bacteroidota;c__Bacteroidia;o__Bacteroidales;f__Tannerellaceae;g__Parabacteroides;s__Parabacteroides distasonis	217	87	130	4690	0.0410669449243929	2.83752775924839	1e-04	0.000313255387391546	TRUE	0	0	0.950397877984085	0.721329875047923	0.105461994344788	0.409023273973965	FALSE
101302	d__Bacteria;p__Bacteroidota;c__Bacteroidia;o__Bacteroidales;f__Rikenellaceae;g__Alistipes;s__Alistipes putredinis	227	119	108	2867	0.0333675928801634	3.2605886270923	1e-04	0.000313255387391546	TRUE	0	0	0.940553999377529	1.73307255762943	0.00033886239135457	0.0280386484712216	TRUE
103694	d__Bacteria;p__Firmicutes_A;c__Clostridia;o__Lachnospirales;f__Lachnospiraceae;g__Agathobacter;s__Agathobacter faecis	242	132	110	3798	-0.00025567199916458	4.62204301829923	1e-04	0.000313255387391546	TRUE	0	1	0.993388429752066	-0.406098387689024	0.248138969036487	0.69545774300714	FALSE
101338	d__Bacteria;p__Firmicutes_A;c__Clostridia;o__Lachnospirales;f__Lachnospiraceae;g__Blautia_A;s__Blautia_A wexlerae_A	284	118	166	5253	0.0191186911631288	3.16983546190666	1e-04	0.000313255387391546	TRUE	0	5	0.933071268123341	0.621331247903072	0.0356089743236127	0.223882155094435	FALSE
102492	d__Bacteria;p__Firmicutes_A;c__Clostridia;o__Lachnospirales;f__Lachnospiraceae;g__Agathobacter;s__Agathobacter rectalis	292	152	140	3010	0.00082180150278079	4.99285472195261	1e-04	0.000313255387391546	TRUE	0	0	0.97843045112782	-0.231230944524098	0.446935773302765	1	FALSE
101346	d__Bacteria;p__Bacteroidota;c__Bacteroidia;o__Bacteroidales;f__Bacteroidaceae;g__Bacteroides;s__Bacteroides uniformis	388	184	204	8064	0.00789449662601685	4.8568643870709	1e-04	0.000313255387391546	TRUE	8	2	0.940323955669224	-0.0472762212160365	0.853174419747203	1	FALSE
102478	d__Bacteria;p__Bacteroidota;c__Bacteroidia;o__Bacteroidales;f__Bacteroidaceae;g__Phocaeicola;s__Phocaeicola dorei	478	218	260	10993	0.0100382736720112	7.52003809637031	1e-04	0.000313255387391546	TRUE	3	4	0.970695130557516	0.225805350393415	0.305325766016835	0.801961249649861	FALSE
