# Supplementary material for: Improved detection of microbiome-disease associations via population structure-aware generalized linear mixed effects models (microSLAM)
Source: PLoS Comput Biol. 2025 May 27;21(5):e1012277. doi: 10.1371/journal.pcbi.1012277 (PMC12136445; doi:10.1371/journal.pcbi.1012277)
Supplement: S3 Table — (TSV) [file pcbi.1012277.s004.tsv]

species_id	c80_id	sample_total	sample_presence	sample_absence	sample_prevalence	genome_counts	genome_prevalence	c80_gene_length	tau	cor_to_y	cor_to_b	z	var1	beta	se_beta	t_adj	SPA_pvalue	spa_score	SPA_zvalue	pvalue_noadj	converged
102279	GUT_GENOME000918_00143	59	40	19	0.678	17	0.0720338983050847	3207	2.22345191996978	-0.100307770772948	-0.253240634845164	0.0969838047812941	2.02673684803407	-0.0681240621108846	0.218751443358645	0.00940585838985616	0.922739255727142	-0.138069546917892	-0.0969838047812941	0.922739255727142	TRUE
102279	GUT_GENOME000254_00960	59	37	22	0.627	18	0.0762711864406779	3039	2.22345191996978	0.0215385597201541	-0.0709600000752434	0.0173155011585118	2.29948816305468	-0.0114187739761121	0.0867764628721737	0.000299826580370422	0.986184919321242	-0.0262573355946667	-0.0173155011585118	0.986184919321242	TRUE
102279	GUT_GENOME014282_00582	59	44	15	0.746	186	0.788135593220339	2952	2.22345191996978	0.0305641430970631	-0.108899541717874	1.22561402316966	2.12648367565734	0.840470926283908	0.759181880441282	1.50212973379012	0.220343958178464	1.78724770460734	1.22561402316966	0.220343958178464	TRUE
102279	GUT_GENOME002265_01080	59	44	15	0.746	73	0.3093220338983051	2949	2.22345191996978	-0.20464687117164	-0.156378596814675	0.826446257420409	1.95736902353857	-0.590715357366922	0.64978690237	0.6830134164042	0.408550992412626	-1.15624794223853	-0.826446257420409	0.408550992412626	TRUE
102279	GUT_GENOME169036_00757	59	48	11	0.814	30	0.1271186440677966	2874	2.22345191996978	-0.0742864148250697	-0.205353169797874	0.0759329020264183	1.82838524414223	-0.056155997282462	0.203789190997924	0.00576580561015365	0.939472480382554	-0.102674796801345	-0.0759329020264183	0.939472480382554	TRUE
102279	GUT_GENOME189076_01781	59	34	25	0.576	124	0.5254237288135594	2832	2.22345191996978	0.137003844748736	0.233451317959713	0.610175145466976	2.9648288627857	0.354368163945951	0.453656817450461	0.372313708145645	0.541745792264516	1.05064096051933	0.610175145466976	0.541745792264516	TRUE
102279	GUT_GENOME000254_02717	59	42	17	0.712	156	0.6610169491525424	2670	2.22345191996978	0.0383290896862675	0.0498687027200981	0.294134017671476	2.36240489143875	0.191367458236795	0.352854337964423	0.0865148203515642	0.768655497647427	0.452087419400806	0.294134017671476	0.768655497647427	TRUE
102279	GUT_GENOME000254_02929	59	48	11	0.814	182	0.7711864406779662	2448	2.22345191996978	0.101029524162095	0.295287231047666	0.315960324548258	1.77328606741031	-0.237270174861081	0.42211119915131	0.0998309266886407	0.752032623018427	-0.420747895293163	-0.315960324548258	0.752032623018427	TRUE
102279	GUT_GENOME000254_01345	59	42	17	0.712	207	0.8771186440677966	2343	2.22345191996978	-0.187812539462711	-0.169476804977165	0.419368264324877	2.1442880235696	-0.286387462976782	0.442238166817488	0.17586974112286	0.674947013817904	-0.614097206961598	-0.419368264324877	0.674947013817904	TRUE
102279	GUT_GENOME037179_01528	59	31	28	0.525	89	0.3771186440677966	2346	2.22345191996978	0.0451919520067843	0.117840634932756	0.506771149873169	2.7117389346161	-0.307742830894646	0.432296782404142	0.256816998343774	0.612315401334496	-0.834518216385988	-0.506771149873169	0.612315401334496	TRUE
102279	GUT_GENOME000254_01548	59	45	14	0.763	164	0.6949152542372882	2229	2.22345191996978	-0.17409890956129	-0.243794435112752	0.22470926168952	1.86080560636361	-0.164729154702846	0.347504140431624	0.0504942522890491	0.82220545907682	-0.306528934602594	-0.22470926168952	0.82220545907682	TRUE
102279	GUT_GENOME000254_00450	59	32	27	0.542	56	0.2372881355932203	2178	2.22345191996978	0.0754940703478623	0.16195249463432	0.310731900628347	2.87744376521122	0.183181840843326	0.328616600276502	0.0965543140681048	0.756004443725475	0.527095445834542	0.310731900628347	0.756004443725475	TRUE
102279	GUT_GENOME057607_02469	59	43	16	0.729	170	0.7203389830508474	2145	2.22345191996978	-0.157488014328475	-0.23962235823937	0.307697201794051	2.24679215654482	-0.205277853216552	0.370066969645149	0.0946775679918889	0.758312749142657	-0.461216670519307	-0.307697201794051	0.758312749142657	TRUE
102279	GUT_GENOME168697_01187	59	46	13	0.78	163	0.690677966101695	2133	2.22345191996978	-0.060030812252975	-0.185448196349477	0.140704033279255	2.11564469215042	0.0967353439777462	0.257888458935558	0.0197976249810497	0.888103758701832	0.204657617029864	0.140704033279255	0.888103758701832	TRUE
102279	GUT_GENOME000254_00126	59	38	21	0.644	42	0.1779661016949152	2112	2.22345191996978	-0.160733555411668	-0.30696386453664	0.71665976580072	2.32645310636795	-0.469857184326046	0.555020929162076	0.513601219917543	0.473584057345998	-1.09310070602463	-0.71665976580072	0.473584057345998	TRUE
102279	GUT_GENOME186506_01414	59	31	28	0.525	140	0.5932203389830508	2115	2.22345191996978	-0.159909984024006	-0.346062505548028	0.147739589737852	2.53672669445919	-0.0927598524472086	0.241330162204471	0.0218269863759088	0.882548286366339	-0.23530639387693	-0.147739589737852	0.882548286366339	TRUE
102279	GUT_GENOME000254_01756	59	41	18	0.695	126	0.5338983050847458	2019	2.22345191996978	-0.217407377974335	-0.239185584965043	0.653360343130401	2.28100105389872	-0.432603498900769	0.535196965490528	0.426879737975475	0.513523998597625	-0.986769036912928	-0.653360343130401	0.513523998597625	TRUE
102279	GUT_GENOME192437_00959	59	31	28	0.525	3	0.0127118644067796	1926	2.22345191996978	-0.228277296034269	-0.326614649906431	1.28126669288977	2.91691943187619	-0.75020044906907	0.662761926206937	1.64164433830869	0.200100007604347	-2.18827426769181	-1.28126669288977	0.200100007604347	TRUE
102279	GUT_GENOME000254_02900	59	40	19	0.678	4	0.0169491525423728	1920	2.22345191996978	-0.246435140540947	-0.45659696383876	1.1132808569881	2.52285240513222	-0.700904453634032	0.664288063696251	1.23939426653615	0.265587825369498	-1.7682784866185	-1.1132808569881	0.265587825369498	TRUE
102279	GUT_GENOME000254_00911	59	37	22	0.627	96	0.4067796610169492	1878	2.22345191996978	0.0215385597201541	-0.0624365217329478	0.503044667266615	2.79003480978203	0.301163085914439	0.424618062007068	0.25305393726538	0.614932868203036	0.840255493122662	0.503044667266615	0.614932868203036	TRUE
102279	GUT_GENOME192437_00929	59	31	28	0.525	2	0.0084745762711864	1875	2.22345191996978	-0.0915426720137425	-0.222736791688308	0.320081662242253	2.8678476939693	-0.189009116573678	0.334081444932743	0.102452270503764	0.748906426396973	-0.542049359104997	-0.320081662242253	0.748906426396973	TRUE
102279	GUT_GENOME000254_01711	59	48	11	0.814	148	0.6271186440677966	1872	2.22345191996978	-0.161944384318652	-0.212203301026402	0.382643439184519	1.66211887832521	-0.296799544562936	0.479806464004657	0.146416001550957	0.701984157233476	-0.493316126096378	-0.382643439184519	0.701984157233476	TRUE
102279	GUT_GENOME002265_01140	59	45	14	0.763	143	0.6059322033898306	1845	2.22345191996978	-0.093850193435383	-0.107496399340381	0.150843959721179	2.03976099308017	0.105618083598771	0.271940768771386	0.0227539001843646	0.880098808150777	0.215435647088653	0.150843959721179	0.880098808150777	TRUE
102279	GUT_GENOME000254_00696	59	47	12	0.797	192	0.8135593220338984	1839	2.22345191996978	-0.109252251643826	-0.224734025282363	0.0395328936506906	1.69110670268573	0.0303999660573491	0.152895180733166	0.00156284968039681	0.968465528665858	0.0514095863610018	0.0395328936506906	0.968465528665858	TRUE
102279	GUT_GENOME044799_01175	59	37	22	0.627	138	0.5847457627118644	1815	2.22345191996978	-0.0490600526959066	-0.165955738965204	0.422701355873213	2.70456965699718	0.257030437372121	0.395337248034439	0.178676436257053	0.672513166224151	0.695156721841352	0.422701355873213	0.672513166224151	TRUE
102279	GUT_GENOME064959_01288	59	40	19	0.678	161	0.6822033898305084	1752	2.22345191996978	0.191946968763049	0.380076491530203	0.483616363188325	2.57554108915375	0.301346911952081	0.433327500714616	0.233884786743502	0.628658159690844	0.776131353822181	0.483616363188325	0.628658159690844	TRUE
102279	GUT_GENOME001498_01939	59	41	18	0.695	52	0.2203389830508474	1740	2.22345191996978	0.153316185623519	0.0634957342622874	1.02783140861998	2.60412722663756	0.636928651678353	0.628246160774416	1.05643740454574	0.304029139038216	1.65864324326115	1.02783140861998	0.304029139038216	TRUE
102279	GUT_GENOME027610_02314	59	38	21	0.644	7	0.0296610169491525	1722	2.22345191996978	-0.374642121636219	-0.325826498477603	2.2045269468884	2.49820042924151	-1.39476734995481	0.939385963464431	4.85993905955709	0.0268329588228596	-3.48440839234914	-2.21393924151669	0.027487307001279	TRUE
102279	GUT_GENOME000918_00226	59	45	14	0.763	146	0.6186440677966102	1707	2.22345191996978	-0.17409890956129	-0.233535465480114	0.665551513428976	2.08131511412418	-0.461331124830689	0.565486079820411	0.4429588170276	0.505697806803613	-0.960175442726021	-0.665551513428976	0.505697806803613	TRUE
102279	GUT_GENOME103668_00299	59	41	18	0.695	171	0.7245762711864406	1725	2.22345191996978	-0.217407377974335	-0.205677934085433	1.47385144746721	2.56471488620605	-0.920310052890038	0.758066508507446	2.17223808920118	0.140521592739387	-2.36033289257215	-1.47385144746721	0.140521592739387	TRUE
102279	GUT_GENOME000254_00451	59	33	26	0.559	56	0.2372881355932203	1668	2.22345191996978	0.106060606060606	0.190876399479429	0.27175215084529	2.68837176587357	0.165740378868173	0.317937556549348	0.0738492314890413	0.785812599079094	0.445571755014386	0.27175215084529	0.785812599079094	TRUE
102279	GUT_GENOME002265_01109	59	43	16	0.729	54	0.2288135593220339	1680	2.22345191996978	0.072887014895823	0.0388961482016911	0.43537864579798	2.32677303060251	0.285423753809948	0.432570154290361	0.189554565216882	0.66328760781472	0.664116292658316	0.43537864579798	0.66328760781472	TRUE
102279	GUT_GENOME187907_00964	59	43	16	0.729	191	0.809322033898305	1662	2.22345191996978	-0.0806963379203754	-0.0724921574644183	0.134862868075067	2.17792799725577	-0.0913840986287321	0.248842431797164	0.0181879931854328	0.892720298260992	-0.199027986907499	-0.134862868075067	0.892720298260992	TRUE
102279	GUT_GENOME001486_01374	59	41	18	0.695	6	0.0254237288135593	1623	2.22345191996978	-0.143262665254764	-0.205332263011124	0.875919864692837	2.20385285529312	-0.590028620382097	0.630435834056002	0.767235609363518	0.381073599571167	-1.30033625973374	-0.875919864692837	0.381073599571167	TRUE
102279	GUT_GENOME000918_02420	59	36	23	0.61	76	0.3220338983050847	1605	2.22345191996978	0.130507019924116	0.240726065059187	0.687545514799431	2.77910012885455	0.412429152855787	0.497391809454269	0.472718834920815	0.491739029294539	1.14618191184489	0.687545514799431	0.491739029294539	TRUE
102279	GUT_GENOME000254_02714	59	43	16	0.729	173	0.7330508474576272	1575	2.22345191996978	-0.311071367144673	-0.395875406960793	1.66815379901783	2.38893522596263	-1.07927943437292	0.835633528875175	2.78273709717761	0.0952851996756752	-2.57832865943048	-1.66815379901783	0.0952851996756752	TRUE
102279	GUT_GENOME000254_03089	59	42	17	0.712	187	0.7923728813559322	1572	2.22345191996978	-0.187812539462711	-0.242480723791781	0.678330834261835	2.42989910969148	-0.43515846675626	0.528356018054347	0.460132720710358	0.497561952515474	-1.05739117094575	-0.678330834261835	0.497561952515474	TRUE
102279	GUT_GENOME000918_01533	59	39	20	0.661	87	0.3686440677966102	1569	2.22345191996978	-0.130795509037536	-0.248524389335196	0.0839568055132695	2.6189328344692	-0.0518792543446847	0.179046473903731	0.00704874519199298	0.933090774670679	-0.135868282631074	-0.0839568055132695	0.933090774670679	TRUE
102279	GUT_GENOME192437_00953	59	34	25	0.576	2	0.0084745762711864	1566	2.22345191996978	-0.277520608593594	-0.402021063684924	1.73235505266053	2.79990841315005	-1.03529709244222	0.786586594800667	3.00105402847847	0.0832103655380199	-2.89873703923876	-1.73235505266053	0.0832103655380199	TRUE
102279	GUT_GENOME000254_02530	59	47	12	0.797	135	0.5720338983050848	1548	2.22345191996978	-0.109252251643826	-0.259545332677951	0.438513886768049	1.86376302811373	-0.321209221580672	0.485060968301447	0.192294428888421	0.661013805788663	-0.598657871471247	-0.438513886768049	0.661013805788663	TRUE
102279	GUT_GENOME119606_01482	59	42	17	0.712	153	0.6483050847457628	1581	2.22345191996978	0.189090175785586	0.0648225267235441	0.541876969123618	2.18067322523325	0.366948737115978	0.498488393453302	0.293630649666599	0.587903263476452	0.800195286061969	0.541876969123618	0.587903263476452	TRUE
102279	GUT_GENOME014282_01982	59	40	19	0.678	6	0.0254237288135593	1518	2.22345191996978	-0.319498825424947	-0.480657501323632	1.51307912160616	2.50855419130506	-0.955322254711319	0.776638785749388	2.28940842824046	0.130259562263284	-2.39647764610308	-1.51307912160616	0.130259562263284	TRUE
102279	GUT_GENOME000254_02666	59	34	25	0.576	193	0.8177966101694916	1506	2.22345191996978	0.0679164358583479	0.209973104021985	0.35415922017508	2.8999095751781	0.207972697435181	0.349467705354443	0.125428753235021	0.723219563057418	0.603102016667901	0.35415922017508	0.723219563057418	TRUE
102279	GUT_GENOME000254_00949	59	45	14	0.763	187	0.7923728813559322	1500	2.22345191996978	0.146895954942339	0.172257600825056	0.808769359103417	1.87386451208454	0.590820554719765	0.656966540560632	0.654107876224551	0.418647824038804	1.10711767049947	0.808769359103417	0.418647824038804	TRUE
102279	GUT_GENOME170351_02047	59	32	27	0.542	100	0.423728813559322	1509	2.22345191996978	-0.198607477376684	-0.143983773434776	0.778871947802448	2.79192515999524	-0.466137643318536	0.528179018201376	0.60664151107358	0.436055150100315	-1.30142141440191	-0.778871947802448	0.436055150100315	TRUE
102279	GUT_GENOME000254_00313	59	39	20	0.661	213	0.902542372881356	1494	2.22345191996978	-0.130795509037536	-0.102253692372826	0.771131041309791	2.63752196754992	-0.474821245556055	0.540712052450722	0.594643082871523	0.44062926305665	-1.25235146581351	-0.771131041309791	0.44062926305665	TRUE
102279	GUT_GENOME103668_01617	59	48	11	0.814	170	0.7203389830508474	1491	2.22345191996978	-0.161944384318652	-0.288278145280088	0.538658817904933	1.7652410791512	-0.405426153465871	0.552401531720462	0.29015332210674	0.590122294627963	-0.715674900660214	-0.538658817904933	0.590122294627963	TRUE
102279	GUT_GENOME000254_00262	59	40	19	0.678	204	0.864406779661017	1488	2.22345191996978	-0.0272440858889489	-0.0304361363520082	0.217467987817049	2.45640470415332	0.138753956561754	0.297541609433722	0.0472923257251962	0.82784365205073	0.340835871618178	0.217467987817049	0.82784365205073	TRUE
102279	GUT_GENOME000254_02309	59	36	23	0.61	98	0.4152542372881356	1482	2.22345191996978	-0.149489859185805	-0.258621184005908	0.748330034273682	2.78715773450425	-0.448241850333541	0.518162302907392	0.55999784019605	0.45426111278586	-1.24932074008563	-0.748330034273682	0.45426111278586	TRUE
102279	GUT_GENOME000254_00397	59	39	20	0.661	199	0.8432203389830508	1455	2.22345191996978	0.0134462672842327	0.00414181510447183	0.212711578843025	2.65484259978898	-0.13054845674797	0.283058484224154	0.0452462157738926	0.831551934831658	-0.34658560431122	-0.212711578843025	0.831551934831658	TRUE
102279	GUT_GENOME076505_01353	59	33	26	0.559	74	0.3135593220338983	1452	2.22345191996978	0.0372960372960373	0.139146770206108	0.103242901935901	2.98185640893822	0.0597883874203662	0.186074447637589	0.0106590968001461	0.917770190994576	0.1782803862095	0.103242901935901	0.917770190994576	TRUE
102279	GUT_GENOME000254_02820	59	48	11	0.814	197	0.8347457627118644	1443	2.22345191996978	-0.0742864148250697	-0.0576369025235265	0.722330690937015	1.86745890759713	-0.528579773847451	0.62193143276012	0.521761627069546	0.470091187942636	-0.987101007047097	-0.722330690937015	0.470091187942636	TRUE
102279	GUT_GENOME027591_01953	59	47	12	0.797	186	0.788135593220339	1440	2.22345191996978	-0.0244380036571717	-0.127993533689019	1.13166336955643	1.52790739026256	0.915521911368712	0.860617382382195	1.28066198199581	0.257775987229402	1.39883269432756	1.13166336955643	0.257775987229402	TRUE
102279	GUT_GENOME184790_01594	59	31	28	0.525	2	0.0084745762711864	1440	2.22345191996978	-0.296644608044533	-0.398976899726888	1.33572607761565	2.99263498148863	-0.77213018508345	0.668085165151326	1.78416415442249	0.18163882252448	-2.31070380214402	-1.33572607761565	0.18163882252448	TRUE
102279	GUT_GENOME000254_01225	59	40	19	0.678	122	0.5169491525423728	1434	2.22345191996978	-0.0272440858889489	-0.171521981404737	0.682024188785925	2.48915303320319	0.432288795065927	0.523448657035398	0.465156994089099	0.495223655838354	1.0760329654581	0.682024188785925	0.495223655838354	TRUE
102279	GUT_GENOME000254_01003	59	35	24	0.593	122	0.5169491525423728	1431	2.22345191996978	0.0294480621975091	0.0327197347961289	0.1788920357581	2.9012603538562	-0.105026200542165	0.248314540660038	0.0320023604576772	0.85802247645603	-0.304708351749134	-0.1788920357581	0.85802247645603	TRUE
102279	GUT_GENOME000254_01188	59	36	23	0.61	146	0.6186440677966102	1425	2.22345191996978	-0.00949141963084478	-0.085328798346618	0.47299989529501	2.77711508128438	0.283833796415668	0.412699158972222	0.22372890094909	0.63621325387937	0.788239116604154	0.47299989529501	0.63621325387937	TRUE
102279	GUT_GENOME000254_00389	59	45	14	0.763	153	0.6483050847457628	1425	2.22345191996978	0.146895954942339	-0.0270288907574198	1.03993133824851	2.21281030737272	0.699089167900216	0.685535958856917	1.08145718827135	0.298371801639341	1.54695171650222	1.03993133824851	0.298371801639341	TRUE
102279	GUT_GENOME000254_01222	59	38	21	0.644	121	0.5127118644067796	1413	2.22345191996978	0.0531750108128827	-0.130958991288633	1.20859229602444	2.6672056821818	0.740033820037952	0.673149700561879	1.46069533800964	0.226819517612793	1.97382240981193	1.20859229602444	0.226819517612793	TRUE
102279	GUT_GENOME000254_00391	59	45	14	0.763	141	0.597457627118644	1407	2.22345191996978	0.146895954942339	-0.0270288907574198	1.03993133824851	2.21281030737272	0.699089167900216	0.685535958856917	1.08145718827135	0.298371801639341	1.54695171650222	1.03993133824851	0.298371801639341	TRUE
102279	GUT_GENOME000254_00432	59	33	26	0.559	156	0.6610169491525424	1404	2.22345191996978	-0.375291375291375	-0.391791001543805	1.8201459417477	2.81537271760073	-1.08477149071251	0.80405388922477	3.31293124926064	0.06873678287835	-3.05403605978307	-1.8201459417477	0.06873678287835	TRUE
102279	GUT_GENOME000254_02281	59	34	25	0.576	98	0.4152542372881356	1401	2.22345191996978	0.0679164358583479	0.0314237567252664	0.455721930352789	2.94368246189647	0.265616132032531	0.393463530000924	0.207682477804472	0.648589949873521	0.781889549460937	0.455721930352789	0.648589949873521	TRUE
102279	GUT_GENOME000918_02276	59	35	24	0.593	153	0.6483050847457628	1401	2.22345191996978	-0.457033925305342	-0.560341170285826	2.11955157130897	2.73343881190434	-1.2820037915905	0.880576955036815	4.49249886343831	0.0335791940946741	-3.504278920942	-2.12508891812004	0.0340438802597106	TRUE
102279	GUT_GENOME001498_02032	59	38	21	0.644	6	0.0254237288135593	1398	2.22345191996978	-0.0894307000034846	-0.172541675673043	0.505940960961317	2.34010571085706	-0.330736482384279	0.464977761538572	0.255976255978461	0.612898096209065	-0.773958331216225	-0.505940960961317	0.612898096209065	TRUE
102279	GUT_GENOME000918_02557	59	46	13	0.78	177	0.75	1389	2.22345191996978	-0.307134388271035	-0.289059099748718	1.64794206392954	2.0618690632802	-1.14765511883534	0.894005989547191	2.71571304606835	0.0993645605517317	-2.36631458484175	-1.64794206392954	0.0993645605517317	TRUE
102279	GUT_GENOME000254_03184	59	46	13	0.78	177	0.75	1383	2.22345191996978	0.187072763765085	0.392267770301109	0.767699741371402	1.9969351816683	0.54326210254017	0.620031441553904	0.589362892901718	0.442665589874028	1.08485920542956	0.767699741371402	0.442665589874028	TRUE
102279	GUT_GENOME000254_02839	59	35	24	0.593	153	0.6483050847457628	1377	2.22345191996978	-0.109546791374734	-0.212837756771638	0.210294201916472	2.86246167742642	-0.124296087443229	0.271046503256762	0.0442236513596861	0.833438060314976	-0.355792786960287	-0.210294201916472	0.833438060314976	TRUE
102279	GUT_GENOME103629_02504	59	48	11	0.814	88	0.3728813559322034	1419	2.22345191996978	0.188687493655677	0.3030131204906	0.672176601895358	1.83334237606786	0.496434096467906	0.605508030034916	0.451821384135591	0.501471274805908	0.910133665979571	0.672176601895358	0.501471274805908	TRUE
102279	GUT_GENOME001498_02318	59	42	17	0.712	143	0.6059322033898306	1365	2.22345191996978	-0.112431996413051	-0.202945979148955	0.175014651539946	2.37770813945075	-0.113499810230992	0.271305083672573	0.0306301282536488	0.861068121005107	-0.269869422612346	-0.175014651539946	0.861068121005107	TRUE
102279	GUT_GENOME000254_02529	59	39	20	0.661	150	0.635593220338983	1362	2.22345191996978	0.0134462672842327	0.0144869410329653	0.178159632750355	2.59080816889402	-0.110685741784661	0.262232808065639	0.0317408547417413	0.858597610888147	-0.286765523995793	-0.178159632750355	0.858597610888147	TRUE
102279	GUT_GENOME093830_01878	59	38	21	0.644	135	0.5720338983050848	1362	2.22345191996978	0.0531750108128827	-0.0652455778410191	1.22810523168595	2.49402278498126	0.777652142843155	0.701726022999579	1.50824246009439	0.21940746735329	1.93948216304033	1.22810523168595	0.21940746735329	TRUE
102279	GUT_GENOME057607_02218	59	39	20	0.661	194	0.8220338983050848	1359	2.22345191996978	0.0855671554451173	0.0768803298495978	0.878799624198452	2.56823385778316	0.548368600224411	0.584961990743445	0.772288779491341	0.379509930086459	1.40833880564149	0.878799624198452	0.379509930086459	TRUE
102279	GUT_GENOME233787_01744	59	37	22	0.627	2	0.0084745762711864	1359	2.22345191996978	0.0215385597201541	-0.0441135726191133	1.03865887986703	2.4252575944623	0.666951113243402	0.654421460258651	1.07881226872664	0.298963411579402	1.61752825252865	1.03865887986703	0.298963411579402	TRUE
102279	GUT_GENOME264187_00163	59	37	22	0.627	168	0.711864406779661	1356	2.22345191996978	0.162735784552276	0.0372207098618543	1.32739412646416	2.86809161732639	0.783796611360311	0.680304644164786	1.76197516697154	0.184378341617204	2.24800049073134	1.32739412646416	0.184378341617204	TRUE
102279	GUT_GENOME000254_01750	59	33	26	0.559	72	0.3050847457627119	1353	2.22345191996978	0.0372960372960373	-0.0356049069044322	0.402374628523909	2.91470328250185	0.235685798111465	0.37155073036451	0.161905341679754	0.687408339249242	0.686954169394555	0.402374628523909	0.687408339249242	TRUE
102279	GUT_GENOME063602_01236	59	34	25	0.576	150	0.635593220338983	1353	2.22345191996978	-0.346608017483982	-0.507761419746748	1.72653987741677	2.85385586972223	-1.02202282636192	0.777807790767598	2.98093994831031	0.0842503316287217	-2.91670584200307	-1.72653987741677	0.0842503316287217	TRUE
102279	GUT_GENOME057326_00076	59	41	18	0.695	2	0.0084745762711864	1350	2.22345191996978	-0.143262665254764	-0.194512822774744	1.14677964355572	2.29392959720857	-0.757163957936727	0.707049704598499	1.31510355087378	0.251472704447975	-1.73688081305064	-1.14677964355572	0.251472704447975	TRUE
102279	GUT_GENOME004411_01675	59	40	19	0.678	152	0.6440677966101694	1347	2.22345191996978	-0.100307770772948	-0.216474420077132	0.960118358459902	2.50546050847184	-0.606570092318844	0.61903984853455	0.921827262251737	0.336995649844583	-1.51973741192498	-0.960118358459902	0.336995649844583	TRUE
102279	GUT_GENOME004411_01693	59	45	14	0.763	165	0.6991525423728814	1344	2.22345191996978	-0.0136014773094758	0.0636831962616023	0.0301222414918855	2.06877638274409	0.0209425958187165	0.120666542289617	0.00090734943249547	0.975969562632409	0.0433255476231159	0.0301222414918855	0.975969562632409	TRUE
102279	GUT_GENOME064539_01815	59	38	21	0.644	125	0.5296610169491526	1341	2.22345191996978	0.0531750108128827	-0.127308889074558	1.2510343954788	2.64970268682892	0.768547434413989	0.687125477910197	1.56508705867101	0.210921928806726	2.03642220192222	1.2510343954788	0.210921928806726	TRUE
102279	GUT_GENOME032852_00120	59	32	27	0.542	107	0.4533898305084746	1341	2.22345191996978	-0.130082090445547	-0.349413774906591	0.4761351445482	3.01028525988188	-0.274426731347756	0.397705221957038	0.226704675873935	0.633978100521821	-0.826102744293714	-0.4761351445482	0.633978100521821	TRUE
102279	GUT_GENOME000918_02255	59	48	11	0.814	53	0.2245762711864407	1335	2.22345191996978	0.188687493655677	0.0302133595781085	1.00781147466407	1.9593642897128	0.719982108727387	0.717186415968817	1.01568396846456	0.31354497618959	1.41070723307256	1.00781147466407	0.31354497618959	TRUE
102279	GUT_GENOME000254_01947	59	33	26	0.559	195	0.826271186440678	1332	2.22345191996978	0.0372960372960373	0.000420150659884939	0.00588151243716142	2.90803010850471	-0.0034489712197191	0.0449722960055197	3.45921885484839e-05	0.995307259087598	-0.0100297121503093	-0.00588151243716142	0.995307259087598	TRUE
102279	GUT_GENOME170351_01975	59	45	14	0.763	152	0.6440677966101694	1386	2.22345191996978	0.146895954942339	-0.0270288907574198	1.03993133824851	2.21281030737272	0.699089167900216	0.685535958856917	1.08145718827135	0.298371801639341	1.54695171650222	1.03993133824851	0.298371801639341	TRUE
102279	GUT_GENOME000254_02106	59	48	11	0.814	162	0.6864406779661016	1317	2.22345191996978	0.188687493655677	0.181645190701491	0.886212506293201	1.82003666969806	0.656897797090275	0.697796630799666	0.785372606310478	0.375503025684225	1.19557807894817	0.886212506293201	0.375503025684225	TRUE
102279	GUT_GENOME184692_01231	59	31	28	0.525	203	0.8601694915254238	1317	2.22345191996978	-0.159909984024006	-0.297402737466326	0.0812339768508714	2.41294999871611	0.052295407754347	0.183482519977005	0.00659895899500792	0.935255879175854	0.12618620407371	0.0812339768508714	0.935255879175854	TRUE
102279	GUT_GENOME005003_00559	59	34	25	0.576	207	0.8771186440677966	1314	2.22345191996978	-0.00117097303204048	-0.12405461553327	0.0314351824482501	2.92039956860131	-0.0183947905650208	0.103749701256579	0.000988170695554777	0.974922483471016	-0.0537201384305982	-0.0314351824482501	0.974922483471016	TRUE
102279	GUT_GENOME016902_00105	59	36	23	0.61	77	0.326271186440678	1332	2.22345191996978	-0.0794906394083251	-0.150421307305658	0.254372185388215	2.79064603886748	-0.152271015397762	0.301913430727975	0.0647052086991764	0.799208037231284	-0.424934505954095	-0.254372185388215	0.799208037231284	TRUE
102279	GUT_GENOME000254_02286	59	36	23	0.61	151	0.6398305084745762	1308	2.22345191996978	0.130507019924116	0.119025407226729	1.14000863493926	2.87546060992434	0.672286560595692	0.629651669324655	1.29961968773608	0.254282703693073	1.93313352357443	1.14000863493926	0.254282703693073	TRUE
102279	GUT_GENOME009637_00451	59	40	19	0.678	96	0.4067796610169492	1326	2.22345191996978	0.0458195989950505	0.020394577094529	0.64323324441845	2.61930931131655	0.397443216298629	0.495553842112146	0.413749006725085	0.5200727648625	1.0410267171706	0.64323324441845	0.5200727648625	TRUE
102279	GUT_GENOME000254_00942	59	39	20	0.661	201	0.8516949152542372	1299	2.22345191996978	0.0855671554451173	0.025259471384271	0.729854464002899	2.51317617270373	0.460388855102413	0.538898118797212	0.53268753862496	0.465479148906958	1.15703830082173	0.729854464002899	0.465479148906958	TRUE
102279	GUT_GENOME005990_01503	59	48	11	0.814	156	0.6610169491525424	1299	2.22345191996978	0.0133715546685125	-0.123425288548147	0.209486715437671	1.81087443233807	0.155672650195695	0.340121491785593	0.0438846839448636	0.834068304871803	0.281903622053691	0.20948671543767	0.834068304871803	TRUE
102279	GUT_GENOME027610_01524	59	45	14	0.763	8	0.0338983050847457	1296	2.22345191996978	-0.093850193435383	-0.0328002284601046	0.348507694696194	1.9824775432693	-0.247518824063417	0.419277973298002	0.121457613262455	0.727458936081478	-0.490700510242149	-0.348507694696194	0.727458936081478	TRUE
102279	GUT_GENOME091364_00923	59	35	24	0.593	182	0.7711864406779662	1284	2.22345191996978	0.0294480621975091	0.0626851727235144	0.024205596377094	2.9413628587876	0.0141137196059394	0.0907159371663192	0.000585910895970789	0.980688614175998	0.0415135706482525	0.024205596377094	0.980688614175998	TRUE
102279	GUT_GENOME000918_02099	59	35	24	0.593	10	0.0423728813559322	1266	2.22345191996978	0.0294480621975091	-0.184446468000941	0.530073697295581	2.67616686701587	0.324025851042798	0.445052794777916	0.280978124564607	0.596060834840643	0.867147246617354	0.530073697295581	0.596060834840643	TRUE
102279	GUT_GENOME000254_02001	59	45	14	0.763	184	0.7796610169491526	1266	2.22345191996978	-0.0136014773094758	-0.060196258060933	0.278093596664708	2.12574552869461	-0.190737177562184	0.361692794802129	0.0773360485059133	0.780940511068381	-0.405458702358643	-0.278093596664708	0.780940511068381	TRUE
102279	GUT_GENOME140235_02483	59	45	14	0.763	29	0.1228813559322034	1263	2.22345191996978	-0.17409890956129	-0.229321162575423	0.613391830131144	2.16201147761458	-0.417166081131187	0.532647626375927	0.376249537271635	0.539617286783457	-0.90191785547712	-0.613391830131144	0.539617286783457	TRUE
102279	GUT_GENOME061008_02460	59	36	23	0.61	28	0.1186440677966101	1287	2.22345191996978	-0.0794906394083251	-0.335108108081154	0.387427759978741	2.58835641006881	-0.240812317315611	0.386886280296336	0.150100269202145	0.698439555886711	-0.623308105147386	-0.387427759978741	0.698439555886711	TRUE
102279	GUT_GENOME000254_01642	59	35	24	0.593	55	0.2330508474576271	1251	2.22345191996978	-0.0400493645886124	-0.110265959713834	0.0339610980940219	2.93122868336201	0.0198361266874792	0.107638097055923	0.00115335618375179	0.9729081720175	0.0581442235131419	0.0339610980940219	0.9729081720175	TRUE
102279	GUT_GENOME103668_00672	59	34	25	0.576	199	0.8432203389830508	1299	2.22345191996978	-0.277520608593594	-0.222175856593184	1.42946113279722	2.86143430336191	-0.845046216654953	0.706796330417936	2.04335913017791	0.152871738461648	-2.41804423226268	-1.42946113279722	0.152871738461648	TRUE
102279	GUT_GENOME030120_00375	59	47	12	0.797	179	0.7584745762711864	1248	2.22345191996978	-0.109252251643826	-0.193071468110232	0.318090419569838	1.99414531696679	-0.225253831793162	0.399389729891223	0.101181515022116	0.750416350596471	-0.449188873799159	-0.318090419569838	0.750416350596471	TRUE
102279	GUT_GENOME000254_00131	59	41	18	0.695	47	0.1991525423728813	1239	2.22345191996978	-0.143262665254764	-0.269966481970804	0.502431932954576	2.39496263468696	-0.324659311198726	0.458025065960408	0.252437847252472	0.615363721285483	-0.777546919324156	-0.502431932954576	0.615363721285483	TRUE
102279	GUT_GENOME000918_02587	59	44	15	0.746	141	0.597457627118644	1236	2.22345191996978	-0.20464687117164	-0.217408569310023	0.818484528144085	2.22105278367374	-0.549200639745073	0.607051864431099	0.669916922811246	0.413080573018191	-1.2198036097012	-0.818484528144085	0.413080573018191	TRUE
102279	GUT_GENOME000254_00132	59	31	28	0.525	39	0.1652542372881356	1233	2.22345191996978	-0.0231753600034791	-0.170439934835589	0.263347104050405	2.66061490625372	0.161449809515298	0.31461053663046	0.069351697211735	0.792283056775286	0.429555769808225	0.263347104050405	0.792283056775286	TRUE
102279	GUT_GENOME000254_01703	59	37	22	0.627	183	0.7754237288135594	1218	2.22345191996978	-0.260855889944089	-0.390509892382561	1.56364074959661	2.47685215498932	-0.993543617775193	0.794544906568894	2.44497239379906	0.117901959458121	-2.46086065076237	-1.56364074959661	0.117901959458121	TRUE
102279	GUT_GENOME103668_01687	59	36	23	0.61	147	0.6228813559322034	1212	2.22345191996978	0.130507019924116	0.187843325172958	0.384706315308003	2.8380873115122	0.228358109873582	0.368172869036882	0.147998949037861	0.700455015719528	0.648100254113123	0.384706315308003	0.700455015719528	TRUE
102279	GUT_GENOME233787_01557	59	32	27	0.542	2	0.0084745762711864	1209	2.22345191996978	-0.198607477376684	-0.32922235699996	1.16229660810655	2.77678028748247	-0.697503211592065	0.646975338392782	1.35093340521598	0.245115003930206	-1.93681316840456	-1.16229660810655	0.245115003930206	TRUE
102279	GUT_GENOME032852_00287	59	36	23	0.61	221	0.9364406779661016	1206	2.22345191996978	0.0605078001466355	0.0319992759468681	1.09294449518163	2.64016445626452	0.672639886946196	0.643403714010594	1.19452766954782	0.274418170514579	1.77587992138113	1.09294449518163	0.274418170514579	TRUE
102279	GUT_GENOME057326_00083	59	36	23	0.61	2	0.0084745762711864	1206	2.22345191996978	-0.0794906394083251	-0.100656247587779	0.446489835767968	2.70182642197887	-0.271633202870549	0.406515459473157	0.199353173444107	0.655243453086441	-0.733905764602395	-0.446489835767968	0.655243453086441	TRUE
102279	GUT_GENOME000254_03113	59	45	14	0.763	191	0.809322033898305	1188	2.22345191996978	0.227144671068246	0.366549432986591	0.35145888245196	1.9601308186712	0.251033681510408	0.42344278109505	0.123523346054381	0.72524411439805	0.49205885565304	0.35145888245196	0.72524411439805	TRUE
102279	GUT_GENOME000254_02834	59	34	25	0.576	177	0.75	1188	2.22345191996978	-0.277520608593594	-0.408489141493023	0.943403739097415	2.75507405316679	-0.568369748936389	0.585170141857498	0.890010614942983	0.34547443137234	-1.56590074789957	-0.943403739097415	0.34547443137234	TRUE
102279	GUT_GENOME097543_01407	59	45	14	0.763	85	0.3601694915254237	1188	2.22345191996978	-0.093850193435383	-0.0118301348900814	0.953256896950694	2.2401062855168	-0.636906445278417	0.652334977802865	0.908698711584067	0.340459924720214	-1.42673813135435	-0.953256896950694	0.340459924720214	TRUE
102279	GUT_GENOME018631_00780	59	42	17	0.712	205	0.8686440677966102	1185	2.22345191996978	-0.0370514533633919	0.0950367310641091	0.36218236210535	2.40159647738386	-0.233709990561014	0.388341344131394	0.131176063420211	0.717215759116194	-0.561277090060747	-0.36218236210535	0.717215759116194	TRUE
102279	GUT_GENOME000254_00763	59	44	15	0.746	14	0.059322033898305	1182	2.22345191996978	0.108967814519964	-0.0541293439474351	1.31052139775791	2.1886867822276	0.885833925460249	0.773802717536777	1.71746633398133	0.190019510339353	1.93881300390364	1.31052139775791	0.190019510339353	TRUE
102279	GUT_GENOME000254_03075	59	34	25	0.576	191	0.809322033898305	1182	2.22345191996978	0.206091253639125	0.289252075209664	0.40354494505203	2.6275598659313	0.248951989731938	0.391894930842323	0.162848522677046	0.686547377710716	0.654136256763382	0.40354494505203	0.686547377710716	TRUE
102279	GUT_GENOME000254_01584	59	47	12	0.797	160	0.6779661016949152	1182	2.22345191996978	0.060376244329483	0.0505395819428179	0.415421602786781	1.98339987700006	0.294974134842262	0.457656249811297	0.172575108061938	0.677833295006228	0.585051662764341	0.415421602786781	0.677833295006228	TRUE
102279	GUT_GENOME075724_01444	59	31	28	0.525	6	0.0254237288135593	1200	2.22345191996978	-0.0915426720137425	-0.144828045833666	1.7144643802683	2.28342725132086	-1.1345793548384	0.866504142769205	2.93938811120877	0.0864434734540216	-2.59072941762405	-1.7144643802683	0.0864434734540216	TRUE
102279	GUT_GENOME000254_02840	59	38	21	0.644	161	0.6822033898305084	1179	2.22345191996978	-0.374642121636219	-0.391448612839026	1.90713536421924	2.33655924376294	-1.24765100524253	0.903446336494375	3.63716529745567	0.0565030608150147	-2.91521048928955	-1.90713536421924	0.0565030608150147	TRUE
102279	GUT_GENOME000254_03247	59	31	28	0.525	171	0.7245762711864406	1176	2.22345191996978	0.0451919520067843	0.106291004402915	0.200835401008054	3.01249694116233	0.115711616423757	0.25820034996995	0.040334858298066	0.840827280854597	0.348580890533517	0.200835401008054	0.840827280854597	TRUE
102279	GUT_GENOME180048_02457	59	32	27	0.542	145	0.614406779661017	1173	2.22345191996978	-0.0615567035144108	-0.169100588343619	0.296884546914084	2.34471876395545	0.193884108168688	0.355834798264453	0.0881404341963807	0.766554654344977	0.454603706455892	0.296884546914084	0.766554654344977	TRUE
102279	GUT_GENOME000918_00907	59	32	27	0.542	119	0.5042372881355932	1164	2.22345191996978	-0.267132864307821	-0.426884595004825	0.53280211578472	2.72578397554484	-0.322715796272422	0.442117039617821	0.283878094584674	0.594170569078926	-0.87965354613456	-0.53280211578472	0.594170569078926	TRUE
102279	GUT_GENOME148947_02134	59	34	25	0.576	3	0.0127118644067796	1143	2.22345191996978	-0.277520608593594	-0.427997029371654	1.66562691518258	2.88310308097769	-0.980951747000488	0.76007908090734	2.77431302058065	0.0957877468557029	-2.82818500406756	-1.66562691518258	0.0957877468557029	TRUE
102279	GUT_GENOME000254_01701	59	43	16	0.729	184	0.7796610169491526	1137	2.22345191996978	-0.157488014328475	-0.274904124793776	0.724132381911735	2.31013139744308	-0.476430578082314	0.559874442537412	0.524367706533163	0.468984466145706	-1.10061723712991	-0.724132381911735	0.468984466145706	TRUE
102279	GUT_GENOME089282_01864	59	43	16	0.729	195	0.826271186440678	1134	2.22345191996978	-0.0806963379203754	-0.0811170517426256	0.264160219975657	2.37521889097299	-0.171401886749751	0.333489288705421	0.0697806218175876	0.791656462455413	-0.407116999356421	-0.264160219975657	0.791656462455413	TRUE
102279	GUT_GENOME000918_00743	59	31	28	0.525	106	0.4491525423728814	1122	2.22345191996978	-0.159909984024006	-0.245833572185585	0.407176430182931	2.94902808397654	-0.23710634519643	0.371579598419628	0.165792645296516	0.683878411431235	-0.699233270873309	-0.407176430182931	0.683878411431235	TRUE
102279	GUT_GENOME000918_02220	59	40	19	0.678	128	0.5423728813559322	1122	2.22345191996978	-0.173371455656948	-0.327680992030859	0.608465858329991	2.67227303341782	-0.37221665331312	0.477175011562704	0.370230700753252	0.542878543322364	-0.994664525237679	-0.608465858329991	0.542878543322364	TRUE
102279	GUT_GENOME273727_01703	59	46	13	0.78	52	0.2203389830508474	1152	2.22345191996978	-0.060030812252975	-0.0545932432509045	0.724169836814127	2.02532189293666	-0.508854246255225	0.597961451110056	0.524421952551399	0.468961474088002	-1.03059364525449	-0.724169836814127	0.468961474088002	TRUE
102279	GUT_GENOME000254_01312	59	35	24	0.593	64	0.2711864406779661	1104	2.22345191996978	-0.179044218160856	-0.408778646125793	0.788180211738519	2.92161300347689	-0.461120237427045	0.519399370778524	0.621228046176176	0.430591302143406	-1.34721488183321	-0.788180211738518	0.430591302143406	TRUE
102279	GUT_GENOME000918_00625	59	34	25	0.576	47	0.1991525423728813	1104	2.22345191996978	-0.139345790812817	-0.249078988401459	0.390781332709032	2.93635458237695	-0.22804972907505	0.364806573886517	0.152710049993847	0.695958874339349	-0.669634866979346	-0.390781332709032	0.695958874339349	TRUE
102279	GUT_GENOME000254_00386	59	46	13	0.78	148	0.6271186440677966	1089	2.22345191996978	0.104704905092398	-0.0582981266934394	0.805450181266358	2.10206202663061	0.555540749203008	0.619008451171765	0.648749994502009	0.420559943915351	1.16778111314556	0.805450181266358	0.420559943915351	TRUE
102279	GUT_GENOME000254_00742	59	43	16	0.729	104	0.4406779661016949	1089	2.22345191996978	-0.157488014328475	-0.257807287977197	0.974530864005026	2.42817072268186	-0.625397281161722	0.633516878151264	0.949710404898383	0.329793022203919	-1.51857136816173	-0.974530864005026	0.329793022203919	TRUE
102279	GUT_GENOME072795_01506	59	42	17	0.712	151	0.6398305084745762	1068	2.22345191996978	-0.112431996413051	-0.266468389227845	0.355798300179364	2.41825276378472	-0.228798420775358	0.383575701580941	0.126592430410525	0.721991622158235	-0.553292413389589	-0.355798300179364	0.721991622158235	TRUE
102279	GUT_GENOME000254_03078	59	48	11	0.814	186	0.788135593220339	1059	2.22345191996978	0.0133715546685125	0.149335290671689	0.463739557728971	1.89079093487548	-0.337250333458625	0.495239545103993	0.215054377402662	0.642834352162341	-0.637669873287301	-0.463739557728971	0.642834352162341	TRUE
102279	GUT_GENOME093830_01988	59	47	12	0.797	103	0.4364406779661017	1059	2.22345191996978	-0.0244380036571717	-0.0528947952615836	0.220401682995932	1.68734949148572	0.16967286142628	0.361413965932624	0.0485769018674393	0.825558334797224	0.286297416446561	0.220401682995932	0.825558334797224	TRUE
102279	GUT_GENOME000254_01760	59	38	21	0.644	107	0.4533898305084746	1056	2.22345191996978	-0.0181278445953009	0.0130926245638856	0.116333496970548	2.68874161110765	0.0709463813408894	0.208006955442713	0.0135334825173966	0.907388239088127	0.190756487668761	0.116333496970548	0.907388239088127	TRUE
102279	GUT_GENOME000254_02019	59	41	18	0.695	195	0.826271186440678	1053	2.22345191996978	0.153316185623519	0.149462638464165	0.55876446212227	2.40040434115044	0.360650530269347	0.482472080310078	0.31221772413079	0.576322479080431	0.865707098496747	0.55876446212227	0.576322479080431	TRUE
102279	GUT_GENOME001498_02070	59	44	15	0.746	193	0.8177966101694916	1050	2.22345191996978	0.108967814519964	0.0121154174432777	0.557759378572729	2.27098928897653	0.370117260183263	0.495582426577815	0.311095524385836	0.577008704643924	0.840532333541531	0.557759378572729	0.577008704643924	TRUE
102279	GUT_GENOME000254_01347	59	46	13	0.78	202	0.8559322033898306	1041	2.22345191996978	0.0223370464197116	-0.0470514362788566	0.611550580036928	1.89415623581049	0.444349282643528	0.568209240517129	0.373994111943502	0.540835143848868	0.841666964597156	0.611550580036928	0.540835143848868	TRUE
102279	GUT_GENOME000254_02593	59	48	11	0.814	183	0.7754237288135594	1029	2.22345191996978	0.101029524162095	-0.0390602858911387	0.79273740731821	1.80153128490649	0.590620405954943	0.663351585956697	0.628432596961598	0.427930831108781	1.064021138832	0.79273740731821	0.427930831108781	TRUE
102279	GUT_GENOME168141_00910	59	37	22	0.627	153	0.6483050847457628	1029	2.22345191996978	-0.0490600526959066	-0.0580933309249551	0.423462510652624	2.78594103101695	-0.253704989422521	0.389871531626275	0.179320497928224	0.671957845297362	-0.706807139805922	-0.423462510652624	0.671957845297362	TRUE
102279	GUT_GENOME009637_01086	59	38	21	0.644	140	0.5932203389830508	1044	2.22345191996978	-0.160733555411668	-0.302216130770265	0.732202112606949	2.71521662430315	-0.444353633333384	0.519293930740172	0.536119933706079	0.464045215081216	-1.20651637229631	-0.732202112606949	0.464045215081216	TRUE
102279	GUT_GENOME000254_00733	59	39	20	0.661	192	0.8135593220338984	1026	2.22345191996978	0.0855671554451173	0.134051701192439	0.653170581850041	2.62386760449462	0.403232619897376	0.498933137577929	0.426631808994321	0.513646313346012	1.05802900842422	0.653170581850041	0.513646313346012	TRUE
102279	GUT_GENOME000254_01937	59	45	14	0.763	199	0.8432203389830508	1023	2.22345191996978	0.0666472388164314	0.0532117316151751	0.411965654009496	2.02982634143126	-0.28915557358333	0.450506501528627	0.169715700083471	0.680364597665277	-0.586935600031109	-0.411965654009496	0.680364597665277	TRUE
102279	GUT_GENOME000254_02303	59	42	17	0.712	132	0.559322033898305	1023	2.22345191996978	-0.0370514533633919	-0.00564917596736933	0.654476760592857	2.32601317408903	-0.42912927705291	0.530445818175807	0.42833983015612	0.512804694635841	-0.998160351812369	-0.654476760592857	0.512804694635841	TRUE
102279	GUT_GENOME000254_01065	59	48	11	0.814	190	0.8050847457627118	1020	2.22345191996978	-0.161944384318652	-0.175928210588578	0.831642438144204	1.8079379967764	-0.61850736698926	0.678229311975121	0.691629144922436	0.405610800340654	-1.11822297006601	-0.831642438144204	0.405610800340654	TRUE
102279	GUT_GENOME186506_00381	59	44	15	0.746	185	0.7838983050847458	1020	2.22345191996978	-0.126243199748739	-0.149545150325517	0.347761743318719	2.19141480770087	-0.234919738282935	0.398362643996419	0.120938230116075	0.72801912280114	-0.514806593094437	-0.347761743318719	0.72801912280114	TRUE
102279	GUT_GENOME000254_01861	59	42	17	0.712	163	0.690677966101695	1014	2.22345191996978	-0.0370514533633919	-0.0887263459960984	0.586755439224147	2.29921996924244	-0.386960702510598	0.505170871311013	0.344281945459122	0.557367968231561	-0.88970777452445	-0.586755439224147	0.557367968231561	TRUE
102279	GUT_GENOME000254_01918	59	41	18	0.695	208	0.8813559322033898	1008	2.22345191996978	-0.143262665254764	-0.158063942346124	0.404280937077268	2.45935392320403	-0.257793965820074	0.405444222113135	0.163443076084074	0.686006141890974	-0.634006601217923	-0.404280937077268	0.686006141890974	TRUE
102279	GUT_GENOME180091_00447	59	36	23	0.61	77	0.326271186440678	1008	2.22345191996978	-0.00949141963084478	-0.0906520959166657	0.271792005120048	2.81769838497844	0.161915873122589	0.310578284866635	0.0738708940471764	0.785781952890968	0.456230094199892	0.271792005120048	0.785781952890968	TRUE
102279	GUT_GENOME076505_00920	59	38	21	0.644	128	0.5423728813559322	1011	2.22345191996978	0.0531750108128827	-0.127308889074558	1.2510343954788	2.64970268682892	0.768547434413989	0.687125477910197	1.56508705867101	0.210921928806726	2.03642220192222	1.2510343954788	0.210921928806726	TRUE
102279	GUT_GENOME000254_00390	59	43	16	0.729	149	0.6313559322033898	999	2.22345191996978	0.072887014895823	-0.0646053464829635	0.529332710887439	2.43256276415083	0.339388174118055	0.466479259538008	0.280193118815445	0.596574667769367	0.825583034952717	0.529332710887439	0.596574667769367	TRUE
102279	GUT_GENOME000254_00890	59	45	14	0.763	169	0.7161016949152542	996	2.22345191996978	-0.17409890956129	-0.108380933078841	1.19595647265283	2.00974949453673	-0.843615226088651	0.77141259029912	1.43031188448021	0.231713545522571	-1.69545527421515	-1.19595647265283	0.231713545522571	TRUE
102279	GUT_GENOME009637_00971	59	34	25	0.576	98	0.4152542372881356	996	2.22345191996978	-0.0702583819224289	-0.162666439814127	0.225846739887928	2.91330771731378	-0.13231852354561	0.278428529238591	0.0510067499180053	0.821320622922269	-0.385484575788992	-0.225846739887928	0.821320622922269	TRUE
102279	GUT_GENOME288819_00160	59	41	18	0.695	3	0.0127118644067796	990	2.22345191996978	-0.143262665254764	-0.23183121472686	0.610145423085842	2.28588140271865	-0.4035585107112	0.516642146131495	0.372277437312601	0.541765479317222	-0.922486894543567	-0.610145423085842	0.541765479317222	TRUE
102279	GUT_GENOME009970_02225	59	47	12	0.797	212	0.8983050847457628	987	2.22345191996978	-0.0244380036571717	-0.0224004472889645	0.0372836493241102	1.72743761641616	-0.0283672494867202	0.146912253682185	0.00139007050692322	0.970258842377824	-0.0490026538376224	-0.0372836493241102	0.970258842377824	TRUE
102279	GUT_GENOME000254_01063	59	39	20	0.661	186	0.788135593220339	984	2.22345191996978	-0.275037285359305	-0.271231073552597	1.54499598213912	2.54352898169685	-0.968743963047686	0.779372956190384	2.38701258482604	0.12234723521969	-2.46402834585565	-1.54499598213912	0.12234723521969	TRUE
102279	GUT_GENOME017675_01118	59	41	18	0.695	111	0.4703389830508475	984	2.22345191996978	0.0791714729039485	0.151546913206316	0.151609760337886	2.41986051738628	0.0974612538664989	0.25030435955746	0.0229855194297112	0.879494734767385	0.235842640206502	0.151609760337886	0.879494734767385	TRUE
102279	GUT_GENOME149837_01289	59	48	11	0.814	188	0.7966101694915254	981	2.22345191996978	0.0133715546685125	0.0571901064769497	0.471943899505772	1.75202655790627	0.356549666111438	0.519008948460007	0.222731044280715	0.636966832415549	0.624684484239852	0.471943899505772	0.636966832415549	TRUE
102279	GUT_GENOME000254_01731	59	36	23	0.61	7	0.0296610169491525	978	2.22345191996978	0.130507019924116	0.0373445472587992	0.148989585115218	2.29300891970032	-0.0983904708120621	0.254903080144441	0.0221978964728047	0.881561851113139	-0.225610227185572	-0.148989585115218	0.881561851113139	TRUE
102279	GUT_GENOME000254_02321	59	35	24	0.593	172	0.7288135593220338	975	2.22345191996978	-0.179044218160856	-0.184584112429374	0.63207128917599	2.78117723777011	-0.379010926571122	0.476725846608525	0.399514114600598	0.527340295017653	-1.05409656184576	-0.63207128917599	0.527340295017653	TRUE
102279	GUT_GENOME063808_01720	59	47	12	0.797	169	0.7161016949152542	975	2.22345191996978	0.060376244329483	-0.0407532168400914	0.688837033673089	2.03630745970615	0.482719465285233	0.581616298049292	0.474496458959541	0.490925827554103	0.982965248105681	0.688837033673089	0.490925827554103	TRUE
102279	GUT_GENOME000254_00089	59	46	13	0.78	158	0.6694915254237288	972	2.22345191996978	-0.142398670925662	-0.129314050212138	0.515218993947401	2.06712464397214	-0.358350927564066	0.499243708211548	0.265450611724172	0.606399997676958	-0.740756033557956	-0.515218993947401	0.606399997676958	TRUE
102279	GUT_GENOME165714_01109	59	41	18	0.695	126	0.5338983050847458	972	2.22345191996978	-0.0691179525351932	-0.182153714541977	0.257445340720427	2.43155342177092	0.165098500392867	0.32538730909607	0.0662781034586568	0.796835005233668	0.401445823559524	0.257445340720427	0.796835005233668	TRUE
102279	GUT_GENOME097371_02540	59	47	12	0.797	189	0.8008474576271186	963	2.22345191996978	-0.278880747617136	-0.247383939459415	1.30063280542058	1.6842102506984	-1.00220496681127	0.87877804626404	1.69164569453622	0.19338417242359	-1.68792387840439	-1.30063280542058	0.19338417242359	TRUE
102279	GUT_GENOME000254_02726	59	38	21	0.644	134	0.5677966101694916	960	2.22345191996978	-0.160733555411668	-0.234901004511303	0.405546464857045	2.64822930613026	-0.249208485779949	0.391329435440722	0.164467935158047	0.685075871236322	-0.659961215378805	-0.405546464857045	0.685075871236322	TRUE
102279	GUT_GENOME000254_00012	59	35	24	0.593	202	0.8559322033898306	957	2.22345191996978	0.0989454889836307	0.216829427070801	0.295779678848435	2.89683389864496	0.173782698267864	0.319537894756216	0.0874856184196836	0.767398342928481	0.503419611340339	0.295779678848435	0.767398342928481	TRUE
102279	GUT_GENOME000254_00886	59	47	12	0.797	163	0.690677966101695	957	2.22345191996978	-0.194066499630481	-0.152964321317163	0.991787474117293	1.82790764608798	-0.733569885331547	0.736600797579628	0.983642393815959	0.321301209211297	-1.34089800233742	-0.991787474117292	0.321301209211297	TRUE
102279	GUT_GENOME000254_02845	59	47	12	0.797	196	0.8305084745762712	954	2.22345191996978	0.230004740302793	0.21421734384016	1.0342353829831	1.91918154810457	0.746554232384302	0.734093985873113	1.06964282741419	0.301026136556857	1.43277310745132	1.0342353829831	0.301026136556857	TRUE
102279	GUT_GENOME000254_01712	59	43	16	0.729	150	0.635593220338983	954	2.22345191996978	-0.157488014328475	-0.241530614913864	0.490755184343385	2.21146192484963	-0.330008528009412	0.4710778831998	0.24084065095991	0.623599610620369	-0.729801294568487	-0.490755184343385	0.623599610620369	TRUE
102279	GUT_GENOME004411_01450	59	46	13	0.78	157	0.6652542372881356	954	2.22345191996978	-0.060030812252975	-0.155020973971706	0.29178778961928	2.0964943834756	-0.201520978144817	0.37306688885983	0.0851401141709053	0.770448881663037	-0.422487598833119	-0.29178778961928	0.770448881663037	TRUE
102279	GUT_GENOME000254_00948	59	43	16	0.729	189	0.8008474576271186	951	2.22345191996978	-0.0806963379203754	-0.193483936626979	0.212052940375464	1.99408082180165	0.15016645226803	0.32609997919885	0.0449664495218803	0.832065732884173	0.299444042545671	0.212052940375464	0.832065732884173	TRUE
102279	GUT_GENOME001486_02498	59	37	22	0.627	199	0.8432203389830508	951	2.22345191996978	-0.260855889944089	-0.297486548681013	1.16921503661078	2.74865557479774	-0.705235605111033	0.652209370804759	1.36706380183675	0.242317004440979	-1.9384497775343	-1.16921503661078	0.242317004440979	TRUE
102279	GUT_GENOME178685_00651	59	45	14	0.763	181	0.7669491525423728	954	2.22345191996978	0.0666472388164314	0.127300833602129	0.389347363593955	2.11187061176366	-0.267919044040155	0.429373231650639	0.151591369537563	0.697019203810009	-0.565810355440217	-0.389347363593955	0.697019203810009	TRUE
102279	GUT_GENOME000254_01945	59	34	25	0.576	206	0.8728813559322034	945	2.22345191996978	0.137003844748736	0.207992615139881	1.02071857111741	2.87780269019282	0.601693762467937	0.595555858426808	1.04186640142397	0.307387793291403	1.73155592830247	1.02071857111741	0.307387793291403	TRUE
102279	GUT_GENOME000918_01409	59	46	13	0.78	168	0.711864406779661	942	2.22345191996978	-0.307134388271035	-0.338341409212279	1.41302182589312	1.85172278291694	-1.03839092776972	0.87354734896689	1.99663068045034	0.157649306747527	-1.92281213852546	-1.41302182589312	0.157649306747527	TRUE
102279	GUT_GENOME000254_00617	59	46	13	0.78	199	0.8432203389830508	939	2.22345191996978	0.0223370464197116	0.206383802490659	0.351168942891898	2.02574225425043	-0.246731163523681	0.416357082457256	0.123319626451813	0.725461608210006	-0.499813743390292	-0.351168942891898	0.725461608210006	TRUE
102279	GUT_GENOME103668_00316	59	37	22	0.627	2	0.0084745762711864	939	2.22345191996978	0.162735784552276	0.351031783388078	0.695457667797895	2.63161677599101	0.428705817299015	0.514072091163208	0.483661367698887	0.486768531512311	1.12818942076903	0.695457667797895	0.486768531512311	TRUE
102279	GUT_GENOME000254_00378	59	48	11	0.814	204	0.864406779661017	933	2.22345191996978	-0.249602353812234	-0.314949630111808	1.35899064250613	1.72244077450068	-1.03548620494172	0.88825177555735	1.84685556641923	0.174149553927735	-1.7835636608246	-1.35899064250613	0.174149553927735	TRUE
102279	GUT_GENOME000254_00541	59	47	12	0.797	212	0.8983050847457628	930	2.22345191996978	0.314818988289447	0.478709128021316	1.02617006071392	1.85642390582053	0.753148756641429	0.743483087256038	1.0530249935056	0.3048114309367	1.39816335646816	1.02617006071392	0.3048114309367	TRUE
102279	GUT_GENOME000254_02280	59	34	25	0.576	92	0.3898305084745763	930	2.22345191996978	0.206091253639125	0.178057949146138	1.2913216708449	2.96868154852964	0.749467203169169	0.659531303044405	1.66751165759366	0.196592159147257	2.22492945727643	1.2913216708449	0.196592159147257	TRUE
102279	GUT_GENOME064539_00259	59	31	28	0.525	105	0.4449152542372881	930	2.22345191996978	-0.159909984024006	-0.340729769113289	0.627810657263296	3.03302393908044	-0.360487960343138	0.454963360181443	0.394146221373372	0.530127983807669	-1.09336861347102	-0.627810657263296	0.530127983807669	TRUE
102279	GUT_GENOME000254_02276	59	39	20	0.661	90	0.3813559322033898	927	2.22345191996978	-0.0586746208766518	-0.0508605574146544	0.370306221605816	2.73875395123604	-0.223761054603929	0.367708776558163	0.137126697759976	0.711154338638551	-0.612826472429255	-0.370306221605816	0.711154338638551	TRUE
102279	GUT_GENOME175071_00501	59	48	11	0.814	179	0.7584745762711864	924	2.22345191996978	-0.0742864148250697	-0.142037350397416	0.125114024036218	1.71805719746246	0.0954524727211728	0.2698573101454	0.0156535190105354	0.900433280961771	0.1639928077742	0.125114024036218	0.900433280961771	TRUE
102279	GUT_GENOME000254_00115	59	41	18	0.695	130	0.5508474576271186	921	2.22345191996978	-0.217407377974335	-0.308835604929292	1.2333142413288	2.5979519429293	-0.765170450149541	0.689003323205201	1.52106401786443	0.217458546615833	-1.98787605763809	-1.2333142413288	0.217458546615833	TRUE
102279	GUT_GENOME000254_01504	59	45	14	0.763	148	0.6271186440677966	921	2.22345191996978	0.0666472388164314	0.169090327665709	0.407073010900236	2.08556230767852	-0.281877703658615	0.441798838841403	0.165708436203383	0.68395436519693	-0.587873514125384	-0.407073010900236	0.68395436519693	TRUE
102279	GUT_GENOME192437_00941	59	35	24	0.593	2	0.0084745762711864	921	2.22345191996978	-0.248541644946977	-0.368815079115502	1.74626552467591	2.82953040240595	-1.0381332420058	0.785593637996003	3.04944328267163	0.080764823540738	-2.93742957000368	-1.74626552467591	0.080764823540738	TRUE
102279	GUT_GENOME000254_02287	59	38	21	0.644	141	0.597457627118644	918	2.22345191996978	0.0531750108128827	0.0974082025564054	0.237873333015685	2.73112259470571	0.143937899345258	0.295122472917388	0.0565837225599907	0.811979339087542	0.393112049136311	0.237873333015685	0.811979339087542	TRUE
102279	GUT_GENOME015112_01177	59	42	17	0.712	177	0.75	915	2.22345191996978	-0.33857362556203	-0.399939380789375	1.80173618665091	2.40878533371282	-1.1608928918689	0.864861473872172	3.24625328628734	0.0715869218648066	-2.79634177194527	-1.80173618665091	0.0715869218648066	TRUE
102279	GUT_GENOME000254_00656	59	48	11	0.814	200	0.847457627118644	912	2.22345191996978	-0.161944384318652	-0.125334949143624	0.373129153567777	1.47030948066522	-0.307719348399183	0.503761777482298	0.139225365242206	0.709052321577043	-0.452442675335444	-0.373129153567777	0.709052321577043	TRUE
102279	GUT_GENOME001498_03018	59	43	16	0.729	177	0.75	912	2.22345191996978	0.072887014895823	0.103192351236605	0.431285633316602	2.39014968046661	0.278966749420895	0.424785756747165	0.186007297505302	0.666260695257127	0.666772286989161	0.431285633316602	0.666260695257127	TRUE
102279	GUT_GENOME000254_00758	59	34	25	0.576	9	0.0381355932203389	909	2.22345191996978	-0.415695426374371	-0.600551881828331	2.03020202878349	2.58598836187034	-1.26248426625649	0.886046155831168	4.1217202776766	0.0419169542390566	-3.26476961958369	-2.03434369787538	0.0423360077139779	TRUE
102279	GUT_GENOME000918_00640	59	31	28	0.525	95	0.4025423728813559	909	2.22345191996978	0.181926576027311	0.342234624179122	0.374240201396761	2.82658824249343	0.222596926798492	0.363868068153589	0.140055728341489	0.708225617070809	0.629189856103788	0.374240201396761	0.708225617070809	TRUE
102279	GUT_GENOME192437_00945	59	39	20	0.661	2	0.0084745762711864	909	2.22345191996978	-0.275037285359305	-0.395823603719964	1.77906241364962	2.67218414654253	-1.0883234647594	0.815947846718013	3.16506307166081	0.0752295299967904	-2.9082007088403	-1.77906241364962	0.0752295299967904	TRUE
102279	GUT_GENOME002265_00731	59	45	14	0.763	154	0.652542372881356	903	2.22345191996978	0.146895954942339	0.132047965436391	1.27503366791075	2.15317048036435	0.868925303281138	0.769523022984129	1.62571085430594	0.202297325540387	1.87094431266659	1.27503366791075	0.202297325540387	TRUE
102279	GUT_GENOME027913_02404	59	35	24	0.593	2	0.0084745762711864	900	2.22345191996978	-0.179044218160856	-0.325538730560115	0.829094860894303	2.87457117481355	-0.489009943399916	0.537051060418203	0.687398288361344	0.407050731527888	-1.4056938874946	-0.829094860894303	0.407050731527888	TRUE
102279	GUT_GENOME119946_00904	59	34	25	0.576	66	0.2796610169491525	900	2.22345191996978	-0.139345790812817	-0.169478613793002	0.614920577455786	2.80266130154061	-0.367310816772303	0.468407893084793	0.378127316578557	0.538607172654572	-1.02944781180501	-0.614920577455786	0.538607172654572	TRUE
102279	GUT_GENOME000254_02323	59	47	12	0.797	161	0.6822033898305084	894	2.22345191996978	0.060376244329483	0.0676009127075682	0.134148517701814	2.03116600786569	0.0941267726727324	0.25699236980605	0.017995824801594	0.893285134754128	0.191187101082955	0.134148517701814	0.893285134754128	TRUE
102279	GUT_GENOME262623_00109	59	31	28	0.525	149	0.6313559322033898	894	2.22345191996978	-0.0915426720137425	-0.142558331169264	0.529848364516282	2.5595240232297	0.331186017701396	0.454984072827605	0.280739289380579	0.596217069269344	0.847678568464502	0.529848364516282	0.596217069269344	TRUE
102279	GUT_GENOME000254_02838	59	38	21	0.644	171	0.7245762711864406	891	2.22345191996978	0.338386432445617	0.37203500992185	1.76758803267029	2.7773100326504	1.06064212319505	0.797771183099912	3.12436745323922	0.0771298001244443	2.94573200980124	1.76758803267029	0.0771298001244443	TRUE
102279	GUT_GENOME027965_00567	59	47	12	0.797	141	0.597457627118644	885	2.22345191996978	-0.194066499630481	-0.261835800563567	1.23680894138667	1.92536864455645	-0.891344663794133	0.801483084148853	1.52969635749402	0.216158021784855	-1.71616706716193	-1.23680894138667	0.216158021784855	TRUE
102279	GUT_GENOME000254_03154	59	44	15	0.746	185	0.7838983050847458	882	2.22345191996978	-0.047839528325838	-0.146654888389562	0.617668565724198	2.26671506638204	-0.410257977043576	0.522010554762639	0.381514457083787	0.536793836989747	-0.929937937668093	-0.617668565724198	0.536793836989747	TRUE
102279	GUT_GENOME000254_00652	59	37	22	0.627	146	0.6186440677966102	879	2.22345191996978	-0.260855889944089	-0.285936040958745	1.19069696938822	2.76033726142286	-0.716671566210334	0.656779441658381	1.41775927291029	0.233772568094272	-1.97825522841267	-1.19069696938822	0.233772568094272	TRUE
102279	GUT_GENOME000254_00238	59	42	17	0.712	203	0.8601694915254238	879	2.22345191996978	-0.187812539462711	-0.0895181275479906	0.902067439389103	2.25869298735034	-0.600219920886806	0.631961908186623	0.813725665206014	0.367021044185353	-1.35571252617501	-0.902067439389103	0.367021044185353	TRUE
102279	GUT_GENOME000254_03192	59	48	11	0.814	150	0.635593220338983	876	2.22345191996978	0.0133715546685125	-0.0187207551315945	0.604372748563804	1.73458046207815	0.458889001120405	0.590276116915948	0.365266419206567	0.545595849558935	0.795979895606012	0.604372748563804	0.545595849558935	TRUE
102279	GUT_GENOME000918_02267	59	32	27	0.542	47	0.1991525423728813	876	2.22345191996978	-0.198607477376684	-0.271728557709963	0.76736341382111	2.92064352526222	-0.449015995798793	0.51257954124428	0.588846608871189	0.442865474798093	-1.31141566086892	-0.76736341382111	0.442865474798093	TRUE
102279	GUT_GENOME000254_00755	59	39	20	0.661	26	0.1101694915254237	870	2.22345191996978	-0.130795509037536	-0.223126494775004	0.579131797266278	2.59980898708537	-0.359175487756799	0.471973902139365	0.335393638604869	0.562500246257984	-0.933787661010897	-0.579131797266278	0.562500246257984	TRUE
102279	GUT_GENOME000918_02277	59	48	11	0.814	151	0.6398305084745762	870	2.22345191996978	-0.249602353812234	-0.283367930781042	0.966910243306429	1.6654695971268	-0.74923456801543	0.761946934272759	0.934915418610898	0.333588905490961	-1.24782739414613	-0.966910243306429	0.333588905490961	TRUE
102279	GUT_GENOME000254_00651	59	44	15	0.746	148	0.6271186440677966	858	2.22345191996978	-0.047839528325838	-0.120702849762896	0.017704461379356	2.25465562438233	-0.0117907820116511	0.0886137775771716	0.000313447952733114	0.985874621540429	-0.0265841529784351	-0.017704461379356	0.985874621540429	TRUE
102279	GUT_GENOME064959_00639	59	32	27	0.542	199	0.8432203389830508	855	2.22345191996978	0.144019457278999	0.242249886211036	0.425217621456655	2.90337199837965	0.249551343245055	0.382696318998922	0.180810025597255	0.670678039574483	0.724540382135721	0.425217621456655	0.670678039574483	TRUE
102279	GUT_GENOME000254_02055	59	39	20	0.661	144	0.6101694915254238	849	2.22345191996978	-0.0586746208766518	-0.0642116176527956	0.0380093369886279	2.45501216109848	-0.0242584735805955	0.12442805805731	0.00144470969831508	0.969680237568613	-0.0595548476500482	-0.0380093369886279	0.969680237568613	TRUE
102279	GUT_GENOME000254_01298	59	42	17	0.712	133	0.5635593220338984	849	2.22345191996978	-0.0370514533633919	-0.0202711462029766	0.290966032734474	2.45557859242306	-0.185680105105552	0.344226441274494	0.0846612322052388	0.771077298035444	-0.455952091136056	-0.290966032734474	0.771077298035444	TRUE
102279	GUT_GENOME000918_00297	59	36	23	0.61	184	0.7796610169491526	840	2.22345191996978	0.0605078001466355	0.0162735244103135	0.0543359794985169	2.82262346531194	0.0323415646329784	0.138744979267902	0.00295239866806325	0.956667484387325	0.0912880592379476	0.0543359794985169	0.956667484387325	TRUE
102279	GUT_GENOME000254_02948	59	48	11	0.814	181	0.7669491525423728	837	2.22345191996978	-0.0742864148250697	-0.120869534506948	0.281659955779245	1.91695910670848	-0.203431725388241	0.383315277696289	0.0793323306895664	0.778204262426557	-0.389970298576409	-0.281659955779245	0.778204262426557	TRUE
102279	GUT_GENOME000254_00735	59	47	12	0.797	197	0.8347457627118644	822	2.22345191996978	-0.194066499630481	-0.317902654649118	1.03687395593868	1.86037014801464	-0.76019723389619	0.746557567373343	1.07510760050393	0.299794603038748	-1.41424824054377	-1.03687395593868	0.299794603038748	TRUE
102279	GUT_GENOME000254_00144	59	40	19	0.678	211	0.8940677966101694	813	2.22345191996978	-0.173371455656948	-0.335699807191608	0.453262914503964	2.55376132784715	-0.28363513914768	0.421293676428337	0.205447269664628	0.650359433866819	-0.724336449573892	-0.453262914503964	0.650359433866819	TRUE
102279	GUT_GENOME000254_00650	59	45	14	0.763	146	0.6186440677966102	810	2.22345191996978	-0.093850193435383	-0.150209849152823	0.321214383348682	2.10248280009796	-0.22152806705827	0.390869034588419	0.103178680070074	0.748047932906475	-0.465758950728959	-0.321214383348682	0.748047932906475	TRUE
102279	GUT_GENOME000254_00503	59	41	18	0.695	41	0.173728813559322	1692	2.22345191996978	0.0791714729039485	0.10233088265482	0.290633412864657	2.51342208110722	0.183321257949119	0.34004786919201	0.0844677806733581	0.771331702838086	0.460763697665669	0.290633412864657	0.771331702838086	TRUE
102279	GUT_GENOME032852_01608	59	45	14	0.763	8	0.0338983050847457	801	2.22345191996978	-0.0136014773094758	0.00318058280900138	0.272199752129093	2.10419642362011	-0.187648279283562	0.359667108633731	0.0740927050591395	0.785468432416217	-0.394848838166938	-0.272199752129092	0.785468432416217	TRUE
102279	GUT_GENOME000254_02187	59	45	14	0.763	181	0.7669491525423728	786	2.22345191996978	-0.254347625687197	-0.0941988972219066	1.99193966189309	2.16592503498917	-1.35348818314343	0.958995079667406	3.96782361662275	0.0463776785810516	-2.93155394043236	-1.99193966189309	0.0463776785810516	TRUE
102279	GUT_GENOME000254_01309	59	41	18	0.695	164	0.6949152542372882	786	2.22345191996978	-0.143262665254764	-0.0514246198762957	1.03498213783169	2.50825048518616	-0.653502723939268	0.642363676157395	1.07118802563065	0.3006772530918	-1.63914852439115	-1.03498213783169	0.3006772530918	TRUE
102279	GUT_GENOME269557_01128	59	33	26	0.559	81	0.3432203389830508	783	2.22345191996978	0.0372960372960373	0.0936070427289778	0.15836184735724	2.94839904964022	-0.0922268611414775	0.231756620011575	0.0250784746983976	0.874171675763546	-0.271921589740833	-0.15836184735724	0.874171675763546	TRUE
102279	GUT_GENOME284207_00520	59	34	25	0.576	8	0.0338983050847457	783	2.22345191996978	0.0679164358583479	-0.134175089485378	1.06710074225086	2.96142878881723	0.620090067593394	0.600277498436573	1.13870399411234	0.285926346707207	1.8363525778307	1.06710074225086	0.285926346707207	TRUE
102279	GUT_GENOME000254_02333	59	32	27	0.542	181	0.7669491525423728	777	2.22345191996978	-0.0615567035144108	-0.0405021869870145	0.15987618945431	2.95299498610397	-0.0930363007223996	0.232680795279373	0.0255603959544303	0.872978605296464	-0.274735729558907	-0.15987618945431	0.872978605296464	TRUE
102279	GUT_GENOME000254_00586	59	37	22	0.627	196	0.8305084745762712	777	2.22345191996978	-0.190257277528028	-0.114714907615631	0.75924550989016	2.61587130969946	-0.46943346340144	0.538744598340261	0.576453744288369	0.447705706708013	-1.22797752872468	-0.75924550989016	0.447705706708013	TRUE
102279	GUT_GENOME000254_01032	59	46	13	0.78	207	0.8771186440677966	777	2.22345191996978	-0.142398670925662	-0.128441286737773	0.750632082720207	2.09864437856219	-0.518152617592129	0.59805914433818	0.563448523608875	0.452874107465029	-1.08741807814701	-0.750632082720207	0.452874107465029	TRUE
102279	GUT_GENOME165537_01355	59	46	13	0.78	161	0.6822033898305084	783	2.22345191996978	0.0223370464197116	0.0229110008997283	0.143057555037252	2.12309096690915	0.0981807843032058	0.259579922182877	0.0204654640532364	0.886244726244596	0.208446736278192	0.143057555037252	0.886244726244596	TRUE
102279	GUT_GENOME000254_01640	59	42	17	0.712	37	0.1567796610169491	774	2.22345191996978	-0.0370514533633919	-0.0211745686651324	0.00688435328613203	2.3623026462833	-0.00447914767162808	0.0539838440471206	4.73943201682776e-05	0.994507124190436	-0.0105811023977807	-0.00688435328613203	0.994507124190436	TRUE
102279	GUT_GENOME000254_01185	59	31	28	0.525	133	0.5635593220338984	768	2.22345191996978	-0.0231753600034791	-0.153252341795613	0.699226386506569	2.79966357110116	0.417892797105105	0.499753657484992	0.488917539587034	0.484410562947953	1.16995924068073	0.699226386506569	0.484410562947953	TRUE
102279	GUT_GENOME000254_03256	59	43	16	0.729	127	0.538135593220339	765	2.22345191996978	0.149678691303922	0.0822232641533779	1.16821014864527	2.31687529816769	0.767484556305325	0.710083069280017	1.36471495139781	0.242722007831139	1.778166010229	1.16821014864527	0.242722007831139	TRUE
102279	GUT_GENOME000254_01341	59	44	15	0.746	205	0.8686440677966102	765	2.22345191996978	-0.20464687117164	-0.31237750802881	0.71492940466105	1.65703989175197	-0.555388237745291	0.656848326805413	0.511124053649003	0.474652666322098	-0.920300465353774	-0.71492940466105	0.474652666322098	TRUE
102279	GUT_GENOME000918_02768	59	41	18	0.695	35	0.1483050847457627	759	2.22345191996978	-0.143262665254764	-0.179811184325776	1.09142071625867	2.53208976515604	-0.685887114437	0.656532980599505	1.19119917987859	0.275087800906249	-1.73672774251834	-1.09142071625867	0.275087800906249	TRUE
102279	GUT_GENOME000254_02119	59	34	25	0.576	192	0.8135593220338984	756	2.22345191996978	0.344266071419901	0.354475774998739	2.20541949779458	2.96781189683768	1.28018585438124	0.862040001888666	4.86387516125252	0.0271093759971664	3.79935080879596	2.20993928951513	0.0274246710841456	TRUE
102279	GUT_GENOME000254_02578	59	33	26	0.559	169	0.7161016949152542	756	2.22345191996978	-0.237762237762238	-0.327296329241027	0.732138590808723	2.83428805270014	-0.434881873406284	0.508246804099734	0.536026916151383	0.464083981526549	-1.23258049813128	-0.732138590808723	0.464083981526549	TRUE
102279	GUT_GENOME000254_01790	59	38	21	0.644	174	0.7372881355932204	753	2.22345191996978	-0.0894307000034846	-0.0917343307471732	0.511312111895689	2.75026517563193	-0.308317939907002	0.431177167594013	0.26144007577123	0.609132525276954	-0.847956093148806	-0.511312111895689	0.609132525276954	TRUE
102279	GUT_GENOME000254_02047	59	48	11	0.814	203	0.8601694915254238	753	2.22345191996978	0.0133715546685125	-0.0397178829772632	0.263406383787145	1.90574396592934	-0.190806875273108	0.371775589878285	0.0693829230198206	0.792237370746623	-0.363629051209557	-0.263406383787145	0.792237370746623	TRUE
102279	GUT_GENOME000254_01220	59	38	21	0.644	119	0.5042372881355932	747	2.22345191996978	0.0531750108128827	-0.130713695162513	1.14401082073558	2.68902057385945	0.697642724981008	0.652255881088142	1.30876075796011	0.252619149486036	1.8759756406773	1.14401082073558	0.252619149486036	TRUE
102279	GUT_GENOME000254_02743	59	31	28	0.525	186	0.788135593220339	747	2.22345191996978	0.318661200047838	0.330492577246776	1.66548087874217	2.88625089302711	0.980330717164128	0.759631184798401	2.77382655745579	0.0958168553473141	2.82948040787688	1.66548087874217	0.0958168553473141	TRUE
102279	GUT_GENOME000254_01869	59	44	15	0.746	195	0.826271186440678	747	2.22345191996978	-0.047839528325838	-0.10126733164935	0.0402356560864195	2.09926032212386	-0.0277701316563757	0.138443444163615	0.00161890802070463	0.967905251189474	-0.058296735526385	-0.0402356560864195	0.967905251189474	TRUE
102279	GUT_GENOME004411_01775	59	41	18	0.695	187	0.7923728813559322	741	2.22345191996978	-0.143262665254764	-0.151031387115469	0.590302578771319	2.42354118304222	-0.379183541465501	0.493528387598149	0.348457134504069	0.554987810820033	-0.918966928673439	-0.590302578771319	0.554987810820033	TRUE
102279	GUT_GENOME027913_02403	59	46	13	0.78	2	0.0084745762711864	741	2.22345191996978	-0.224766529598348	-0.377613474702571	1.18406423724888	2.06393543315611	-0.824189752890996	0.757424900581034	1.40200811793176	0.236387635455649	-1.70107443463591	-1.18406423724888	0.236387635455649	TRUE
102279	GUT_GENOME140235_00049	59	36	23	0.61	2	0.0084745762711864	741	2.22345191996978	-0.0794906394083251	0.00423363667001791	0.726918687339184	2.78252562617137	-0.435778949176953	0.511120535891895	0.528410778002923	0.467275768717793	-1.2125660934309	-0.726918687339184	0.467275768717793	TRUE
102279	GUT_GENOME284492_00553	59	34	25	0.576	70	0.2966101694915254	741	2.22345191996978	-0.0702583819224289	-0.1443092728727	0.0805773102924934	2.83337595322272	-0.0478696954493302	0.168637548928984	0.00649270293397277	0.935778111281602	-0.135632843974227	-0.0805773102924934	0.935778111281602	TRUE
102279	GUT_GENOME000254_00571	59	33	26	0.559	158	0.6694915254237288	738	2.22345191996978	-0.1002331002331	-0.168123071737204	0.587127679010246	2.98920867229705	-0.339589644290081	0.443188171394244	0.344718911459958	0.557117959290975	-1.01510430973418	-0.587127679010246	0.557117959290975	TRUE
102279	GUT_GENOME000254_02319	59	37	22	0.627	158	0.6694915254237288	738	2.22345191996978	0.0921371721362149	0.198563563126883	0.68877423492212	2.75192512443323	0.415201186980192	0.500288062146959	0.474409946692551	0.490965351915682	1.14260257814529	0.688774234922119	0.490965351915682	TRUE
102279	GUT_GENOME165233_02306	59	36	23	0.61	144	0.6101694915254238	738	2.22345191996978	-0.289488298740766	-0.438870199516381	0.926586449058012	2.50548866057396	-0.585382484772142	0.608130452477034	0.858562447577937	0.354141293291552	-1.46666917769521	-0.926586449058013	0.354141293291552	TRUE
102279	GUT_GENOME000254_02289	59	33	26	0.559	100	0.423728813559322	732	2.22345191996978	0.174825174825175	0.0848112629219247	1.08331634315192	2.84235753790833	0.64256333635155	0.61735972563757	1.17357429934005	0.278668033585332	1.82639474266235	1.08331634315192	0.278668033585332	TRUE
102279	GUT_GENOME170124_00890	59	48	11	0.814	122	0.5169491525423728	732	2.22345191996978	-0.337260323305817	-0.464820801082398	1.72786741321075	1.66234307128705	-1.34013973855727	1.01951795407588	2.9855257976356	0.0840119978094334	-2.22777200894712	-1.72786741321075	0.0840119978094334	TRUE
102279	GUT_GENOME029758_01369	59	41	18	0.695	197	0.8347457627118644	741	2.22345191996978	0.153316185623519	0.0587734591515569	1.35530067157369	2.55443343950482	0.847985367130428	0.728400996647805	1.8368399103681	0.175321781138704	2.16612217800873	1.35530067157369	0.175321781138704	TRUE
102279	GUT_GENOME273727_01803	59	45	14	0.763	203	0.8601694915254238	723	2.22345191996978	0.0666472388164314	-0.0252370561248304	0.91021040012443	2.20674962621101	0.612724523327697	0.642235585882489	0.828482972494675	0.362711560412421	1.35212961282371	0.91021040012443	0.362711560412421	TRUE
102279	GUT_GENOME000254_03246	59	47	12	0.797	182	0.7711864406779662	717	2.22345191996978	0.060376244329483	-0.0221742976349757	0.559906607056823	1.86737003493792	0.409732486765503	0.547573728515558	0.313495408625884	0.57554314190373	0.765122168126499	0.559906607056823	0.57554314190373	TRUE
102279	GUT_GENOME000254_02453	59	34	25	0.576	220	0.9322033898305084	714	2.22345191996978	0.137003844748736	0.0983982359332427	0.636185559904188	2.89897171795268	0.373647273940502	0.468457195852906	0.404732066630606	0.524655483863355	1.08319287964363	0.636185559904188	0.524655483863355	TRUE
102279	GUT_GENOME000254_03186	59	46	13	0.78	161	0.6822033898305084	714	2.22345191996978	0.0223370464197116	0.0162283635651547	0.414337766734287	1.9419605520658	0.297326979580413	0.461909674679896	0.171675784942356	0.67862675883768	0.577397265410036	0.414337766734287	0.67862675883768	TRUE
102279	GUT_GENOME000918_00257	59	34	25	0.576	105	0.4449152542372881	711	2.22345191996978	-0.139345790812817	-0.381789246719373	0.379974426290014	3.00409643069715	-0.219228712492336	0.355647900549237	0.144380564634425	0.703964398807256	-0.658584192704559	-0.379974426290014	0.703964398807256	TRUE
102279	GUT_GENOME000254_02857	59	47	12	0.797	183	0.7754237288135594	711	2.22345191996978	0.060376244329483	0.0703426338609349	0.447600423853695	1.80910931088616	0.332780664573627	0.49740808502948	0.200346139434008	0.654441597204686	0.602036598763032	0.447600423853695	0.654441597204686	TRUE
102279	GUT_GENOME057326_00082	59	40	19	0.678	2	0.0084745762711864	708	2.22345191996978	-0.246435140540947	-0.254242923080439	1.80708258935665	2.35962477098182	-1.17640409691002	0.875119835079473	3.26554748475592	0.0707494028759993	-2.77587224775339	-1.80708258935665	0.0707494028759993	TRUE
102279	GUT_GENOME000254_01688	59	45	14	0.763	142	0.6016949152542372	702	2.22345191996978	-0.254347625687197	-0.276610610901459	0.993205663591533	1.95299703262578	-0.710703404191692	0.713130156352497	0.986457490190297	0.32060973887993	-1.38800163946341	-0.993205663591533	0.32060973887993	TRUE
102279	GUT_GENOME032375_01885	59	41	18	0.695	129	0.5466101694915254	702	2.22345191996978	0.00502676018437769	0.0413948489795077	0.422976759000732	2.41180931164895	0.272361063536797	0.418780806357257	0.178909338654763	0.672312217825289	0.656882949168657	0.422976759000732	0.672312217825289	TRUE
102279	GUT_GENOME000254_00290	59	46	13	0.78	217	0.9194915254237288	696	2.22345191996978	-0.060030812252975	-0.170745487917895	0.696029509251328	2.09318215695239	-0.481087575024537	0.576647368243366	0.484457077748645	0.4864103496533	-1.00700392797286	-0.696029509251328	0.4864103496533	TRUE
102279	GUT_GENOME000254_02843	59	45	14	0.763	178	0.7542372881355932	696	2.22345191996978	-0.093850193435383	-0.170553062242169	0.407510888966844	2.18821866564039	-0.275482400531908	0.431543172330359	0.166065124626547	0.683632798248628	-0.602815730899342	-0.407510888966844	0.683632798248628	TRUE
102279	GUT_GENOME000254_00148	59	41	18	0.695	208	0.8813559322033898	696	2.22345191996978	0.449895036501803	0.437141313472725	2.4847888863383	2.51348541550868	1.56729703189824	0.994275099592372	6.17417580967031	0.0124272943660414	3.93937823144628	2.49977289714863	0.0129628283465605	TRUE
102279	GUT_GENOME000254_02594	59	46	13	0.78	187	0.7923728813559322	693	2.22345191996978	0.0223370464197116	-0.15021988727289	0.827934695922188	1.94514404540063	0.593635957181721	0.652412325728271	0.685475860711766	0.407707484367361	1.15470744724773	0.827934695922188	0.407707484367361	TRUE
102279	GUT_GENOME000254_03159	59	35	24	0.593	149	0.6313559322033898	693	2.22345191996978	0.0294480621975091	0.0840320005717563	0.394774270240664	2.89041086641358	-0.232203653551305	0.369568229242037	0.155846724444048	0.693009485226992	-0.671163963445625	-0.394774270240664	0.693009485226992	TRUE
102279	GUT_GENOME000254_02861	59	47	12	0.797	60	0.2542372881355932	690	2.22345191996978	0.060376244329483	0.0920590168914674	0.110326476893009	1.84491433342176	0.0812253604714028	0.244541049898015	0.0121719315036237	0.912150459908809	0.14985383177104	0.110326476893009	0.912150459908809	TRUE
102279	GUT_GENOME000918_02100	59	36	23	0.61	8	0.0338983050847457	690	2.22345191996978	-0.219489078963286	-0.430269182503746	0.856523473228748	2.26986110175796	-0.568511989621966	0.614285117242613	0.733632460191839	0.391708294743156	-1.29044325112593	-0.856523473228748	0.391708294743156	TRUE
102279	GUT_GENOME000254_00894	59	39	20	0.661	171	0.7245762711864406	690	2.22345191996978	-0.34715817352019	-0.348072372796258	1.75746585734423	2.40641467955662	-1.13292630998296	0.854590802099847	3.08868623973071	0.0788384365118665	-2.7262905031989	-1.75746585734423	0.0788384365118665	TRUE
102279	GUT_GENOME000254_01865	59	40	19	0.678	204	0.864406779661017	687	2.22345191996978	0.191946968763049	0.261836839855609	0.700542869933425	2.42187665281583	0.450151505480691	0.537825448828384	0.490760312614559	0.483588342327159	1.09021142135358	0.700542869933425	0.483588342327159	TRUE
102279	GUT_GENOME000254_00217	59	43	16	0.729	204	0.864406779661017	684	2.22345191996978	0.072887014895823	0.0428513598175018	0.625524697877379	2.25981524044005	0.416109848867361	0.526121154308438	0.391281147654585	0.531626743845562	0.940331378167668	0.625524697877379	0.531626743845562	TRUE
102279	GUT_GENOME000918_02098	59	36	23	0.61	11	0.0466101694915254	675	2.22345191996978	-0.00949141963084478	-0.135592538245694	0.13131417503604	2.27641679805779	0.0870333537097362	0.240176169424433	0.0172434125653957	0.895526778831454	0.198124188376149	0.13131417503604	0.895526778831454	TRUE
102279	GUT_GENOME025502_01259	59	42	17	0.712	6	0.0254237288135593	675	2.22345191996978	-0.0370514533633919	-0.0282447163863518	0.066616158496868	2.49211091972196	0.0421983918739593	0.163495614681677	0.00443771257287986	0.946887281700395	0.1051630731838	0.066616158496868	0.946887281700395	TRUE
102279	GUT_GENOME000254_01735	59	48	11	0.814	5	0.0211864406779661	672	2.22345191996978	0.101029524162095	0.157117181057904	0.0123768984820234	1.66962866494564	-0.00957859658205454	0.0860985759224222	0.000153187616034313	0.990124915914644	-0.0159926994233486	-0.0123768984820234	0.990124915914644	TRUE
102279	GUT_GENOME000918_01408	59	44	15	0.746	165	0.6991525423728814	666	2.22345191996978	0.108967814519964	0.105735186852242	0.275328054972133	2.2092343698172	0.18523778157879	0.353024086448057	0.075805537854738	0.783064212317867	0.409233673652555	0.275328054972133	0.783064212317867	TRUE
102279	GUT_GENOME000254_00596	59	34	25	0.576	112	0.4745762711864407	666	2.22345191996978	0.206091253639125	0.183205306312009	1.00068970005616	2.90199442597248	0.587423264841146	0.587220796637501	1.00137987579849	0.316976848520451	1.70469904025556	1.00068970005616	0.316976848520451	TRUE
102279	GUT_GENOME269557_00708	59	40	19	0.678	182	0.7711864406779662	735	2.22345191996978	-0.173371455656948	-0.21477227360584	0.447243280614919	2.29140915946654	-0.295455787865797	0.441794789820272	0.200026552055195	0.654699414819742	-0.67701009853309	-0.447243280614919	0.654699414819742	TRUE
102279	GUT_GENOME224950_00046	59	32	27	0.542	8	0.0338983050847457	663	2.22345191996978	-0.130082090445547	-0.24944193043418	0.270424765580504	2.72730365744313	-0.163749398909859	0.31488827044008	0.0731295538392703	0.78683348943461	-0.446594334550973	-0.270424765580504	0.78683348943461	TRUE
102279	GUT_GENOME000254_02181	59	31	28	0.525	141	0.597457627118644	657	2.22345191996978	-0.0915426720137425	-0.0660473902012597	0.90203959700837	2.90304815175149	-0.529417731241936	0.557424023150445	0.813675434571022	0.367035833689045	-1.53692516618637	-0.90203959700837	0.367035833689045	TRUE
102279	GUT_GENOME000254_01616	59	39	20	0.661	201	0.8516949152542372	657	2.22345191996978	-0.130795509037536	-0.26407425962816	0.65362850392992	2.54276860639642	-0.409899664203837	0.50700480007849	0.427230221149665	0.513351175595159	-1.04227999790995	-0.65362850392992	0.513351175595159	TRUE
102279	GUT_GENOME027591_01585	59	41	18	0.695	66	0.2796610169491525	657	2.22345191996978	-0.217407377974335	-0.228488584302154	1.30444225839233	2.51246365352277	-0.82295287308374	0.720547367687134	1.70156960547968	0.192082834822485	-2.06763918218503	-1.30444225839233	0.192082834822485	TRUE
102279	GUT_GENOME192437_00944	59	36	23	0.61	2	0.0084745762711864	657	2.22345191996978	-0.219489078963286	-0.400916186759726	1.29394532846692	2.78965108284138	-0.774713249385413	0.68105630833623	1.67429451306136	0.195684305830889	-2.16117965503958	-1.29394532846692	0.195684305830889	TRUE
102279	GUT_GENOME000254_02848	59	41	18	0.695	184	0.7796610169491526	654	2.22345191996978	0.0791714729039485	0.178613645482855	0.0677916736909059	2.44359124688782	-0.0433672691973585	0.166561221722413	0.00459571102181425	0.945951471947503	-0.105971879412093	-0.0677916736909059	0.945951471947503	TRUE
102279	GUT_GENOME000254_01702	59	43	16	0.729	185	0.7838983050847458	654	2.22345191996978	-0.0806963379203754	-0.270486543281971	0.205672720229249	2.28046700382518	-0.136196138897327	0.300314602356924	0.042301267846499	0.837046569074826	-0.310590800803746	-0.205672720229249	0.837046569074826	TRUE
102279	GUT_GENOME005990_00491	59	34	25	0.576	190	0.8050847457627118	654	2.22345191996978	0.0679164358583479	0.0343076061886532	0.46937411934778	2.79197961385553	0.280907295225157	0.410018496056987	0.220312063913504	0.638802244150734	0.784287441651937	0.46937411934778	0.638802244150734	TRUE
102279	GUT_GENOME000918_02423	59	43	16	0.729	97	0.4110169491525424	651	2.22345191996978	0.072887014895823	0.0290137940728458	0.951834506836807	2.26700613442296	0.632171768979859	0.647969217852192	0.905988928405268	0.341180918778904	1.43313727828636	0.951834506836807	0.341180918778904	TRUE
102279	GUT_GENOME004411_00377	59	46	13	0.78	5	0.0211864406779661	651	2.22345191996978	0.269440622437771	0.265037050515702	1.76632422026456	1.92883469213351	1.27181200408245	0.956946608769481	3.11990125109322	0.0773414704429066	2.45311511534607	1.76632422026457	0.0773414704429066	TRUE
102279	GUT_GENOME000254_01227	59	40	19	0.678	121	0.5127118644067796	645	2.22345191996978	-0.0272440858889489	-0.171521981404737	0.682024188785925	2.48915303320319	0.432288795065927	0.523448657035398	0.465156994089099	0.495223655838354	1.0760329654581	0.682024188785925	0.495223655838354	TRUE
102279	GUT_GENOME000254_02575	59	36	23	0.61	170	0.7203389830508474	645	2.22345191996978	-0.00949141963084478	-0.0738253621519076	0.320786617668781	2.82051045244364	-0.191008364367697	0.337244025392304	0.102904054075377	0.748372101440938	-0.538741088203254	-0.320786617668781	0.748372101440938	TRUE
102279	GUT_GENOME000254_01705	59	40	19	0.678	184	0.7796610169491526	645	2.22345191996978	-0.246435140540947	-0.273618360968588	0.978902189821722	2.30727220653037	-0.644450971535596	0.651358721697092	0.958249497237762	0.327628310095298	-1.48692381509558	-0.978902189821721	0.327628310095298	TRUE
102279	GUT_GENOME000254_02306	59	35	24	0.593	145	0.614406779661017	639	2.22345191996978	-0.109546791374734	-0.372925619960065	0.0412002865441655	2.52913825648914	-0.0259068106596359	0.127633251392972	0.00169746361132134	0.967136225238974	-0.065521905942906	-0.0412002865441655	0.967136225238974	TRUE
102279	GUT_GENOME000254_02326	59	40	19	0.678	165	0.6991525423728814	639	2.22345191996978	0.11888328387905	0.130606500378372	0.58691982360164	2.60681415063268	0.363516177894355	0.474497965077186	0.344474879336579	0.557257555340434	0.947619116518911	0.58691982360164	0.557257555340434	TRUE
102279	GUT_GENOME000254_00912	59	39	20	0.661	98	0.4152542372881356	639	2.22345191996978	-0.202916397198421	-0.289337447510184	0.846085016984269	2.53619948320866	-0.531278571489659	0.577584190501104	0.715859855965271	0.397505318502498	-1.34742843845191	-0.846085016984268	0.397505318502498	TRUE
102279	GUT_GENOME057607_00309	59	36	23	0.61	165	0.6991525423728814	639	2.22345191996978	-0.0794906394083251	-0.210455823466626	0.263884997171983	2.79162544064711	0.157937815182643	0.307453029049764	0.0696352917324576	0.791868536533869	0.440903222904088	0.263884997171983	0.791868536533869	TRUE
102279	GUT_GENOME001486_01062	59	46	13	0.78	184	0.7796610169491526	636	2.22345191996978	-0.307134388271035	-0.278929714626341	1.21797141881008	1.70405851158363	-0.933028362393274	0.845427357348525	1.48345437703824	0.223234834119408	-1.58993492248519	-1.21797141881008	0.223234834119408	TRUE
102279	GUT_GENOME000254_01717	59	38	21	0.644	113	0.4788135593220339	630	2.22345191996978	-0.303339266228036	-0.404613648820422	1.32626290713248	2.35662464759334	-0.863941658231211	0.750187120831641	1.75897329883548	0.184752628704461	-2.03598620587033	-1.32626290713248	0.184752628704461	TRUE
102279	GUT_GENOME001498_01937	59	33	26	0.559	30	0.1271186440677966	630	2.22345191996978	0.243589743589744	0.168652261024813	1.41078222781664	2.99204594548067	0.815597434364728	0.686666501074096	1.99030649432328	0.158308836369447	2.44030499663542	1.41078222781664	0.158308836369447	TRUE
102279	GUT_GENOME000254_02087	59	32	27	0.542	123	0.5211864406779662	621	2.22345191996978	0.0754940703478623	0.00716980951994659	0.0332422193386221	2.55967698342988	-0.0207776979757914	0.113959995578642	0.00110504514655706	0.973481430548894	-0.0531841952772908	-0.0332422193386221	0.973481430548894	TRUE
102279	GUT_GENOME000254_03155	59	45	14	0.763	189	0.8008474576271186	621	2.22345191996978	0.146895954942339	0.144894840106277	0.52347458735526	2.04050750592726	0.366459938940643	0.506499129497307	0.274025643606759	0.600644031064745	0.747764256030028	0.52347458735526	0.600644031064745	TRUE
102279	GUT_GENOME000918_02078	59	42	17	0.712	108	0.4576271186440678	621	2.22345191996978	0.113709632735927	0.168714796860465	0.319560487281448	2.33511178047757	0.209121765761946	0.369932681011727	0.102118905031556	0.749301531447376	0.488322698784991	0.319560487281448	0.749301531447376	TRUE
102279	GUT_GENOME169772_01751	59	32	27	0.542	2	0.0084745762711864	621	2.22345191996978	0.00696868341672576	-0.0472798651730071	0.345413766138673	2.80706110463807	-0.206164416265179	0.350787321043738	0.119310669838102	0.729783329439065	-0.578716114058396	-0.345413766138673	0.729783329439065	TRUE
102279	GUT_GENOME000254_02290	59	31	28	0.525	91	0.3855932203389831	615	2.22345191996978	-0.0231753600034791	-0.189169306678471	0.0756096896797116	2.99348756935658	0.0437007334592005	0.158927846360038	0.0057168251734623	0.939729627284823	0.130817602381882	0.0756096896797116	0.939729627284823	TRUE
102279	GUT_GENOME091917_01356	59	44	15	0.746	190	0.8050847457627118	615	2.22345191996978	0.187371485942865	0.282399040301617	1.37747034041795	2.01842803449879	0.969562079846398	0.826103559453197	1.89742453873114	0.16836687859456	1.95699128314893	1.37747034041795	0.16836687859456	TRUE
102279	GUT_GENOME000254_00067	59	48	11	0.814	211	0.8940677966101694	609	2.22345191996978	-0.0742864148250697	-0.0177460610720873	0.614468167159597	1.77143411806753	-0.461675561923983	0.588961887571188	0.377571128452475	0.538906002268953	-0.817827841870139	-0.614468167159597	0.538906002268953	TRUE
102279	GUT_GENOME000254_02569	59	44	15	0.746	189	0.8008474576271186	606	2.22345191996978	-0.126243199748739	-0.127828043016931	0.221801890266284	2.17322638988345	-0.150457124686206	0.319470040239038	0.0491960785256966	0.824468107890867	-0.326977393914048	-0.221801890266284	0.824468107890867	TRUE
102279	GUT_GENOME005003_00057	59	44	15	0.746	197	0.8347457627118644	603	2.22345191996978	-0.047839528325838	-0.0250050045926251	0.0641811533889841	2.1774105545165	0.0434948017433636	0.171685491799767	0.00411922045034029	0.948825983868102	0.0947060403826027	0.0641811533889839	0.948825983868102	TRUE
102279	GUT_GENOME000254_00452	59	33	26	0.559	55	0.2330508474576271	603	2.22345191996978	0.0372960372960373	0.127287076358187	0.17350936273516	2.67486092710662	-0.10608947769754	0.254689390400067	0.0301054989567613	0.862251069100828	-0.2837745986703	-0.17350936273516	0.862251069100828	TRUE
102279	GUT_GENOME027913_00960	59	48	11	0.814	193	0.8177966101694916	603	2.22345191996978	0.101029524162095	0.08122828773575	0.919041822439199	1.73572361931027	0.697581554524961	0.727658071184198	0.844637871392363	0.358073697255558	1.21080878058415	0.919041822439199	0.358073697255558	TRUE
102279	GUT_GENOME284492_02139	59	43	16	0.729	42	0.1779661016949152	597	2.22345191996978	-0.00390466151227623	-0.000913766867220611	0.0247737841025867	2.21020559314325	-0.0166638754799079	0.105871688000186	0.000613740378761591	0.980235401894547	-0.0368305907891351	-0.0247737841025867	0.980235401894547	TRUE
102279	GUT_GENOME186506_01482	59	37	22	0.627	148	0.6271186440677966	618	2.22345191996978	-0.0490600526959066	-0.0794908237477272	0.0785505107442443	2.76685290889187	0.0472232613623874	0.16849284782359	0.00617018273818162	0.937390152544483	0.130659818067883	0.0785505107442443	0.937390152544483	TRUE
102279	GUT_GENOME000254_01013	59	42	17	0.712	181	0.7669491525423728	594	2.22345191996978	-0.112431996413051	-0.19707546701573	0.436490846249046	2.37682882095915	-0.283123675688255	0.428537288863323	0.190524258859208	0.662480639201358	-0.672936512271735	-0.436490846249046	0.662480639201358	TRUE
102279	GUT_GENOME000254_02673	59	38	21	0.644	79	0.3347457627118644	594	2.22345191996978	0.0531750108128827	0.147795133637985	0.202317418615618	2.58430363448727	0.125852401174044	0.279798169170728	0.0409323378752873	0.839668583454959	0.325240817763032	0.202317418615618	0.839668583454959	TRUE
102279	GUT_GENOME000254_02589	59	32	27	0.542	184	0.7796610169491526	591	2.22345191996978	0.0754940703478623	0.00804249399990066	1.13465722105318	2.87928753491445	0.668685895555713	0.627754481991811	1.28744700928812	0.25651896789548	1.92533896384667	1.13465722105318	0.25651896789548	TRUE
102279	GUT_GENOME036075_01620	59	47	12	0.797	2	0.0084745762711864	591	2.22345191996978	0.145190492316138	0.10973507578421	0.610309909992579	2.0575876685626	0.425472257600518	0.544623073529413	0.372478186235149	0.541656533494777	0.875446470554314	0.610309909992578	0.541656533494777	TRUE
102279	GUT_GENOME000254_01942	59	44	15	0.746	211	0.8940677966101694	588	2.22345191996978	-0.126243199748739	-0.10022782157586	0.759674367225788	2.10369335710835	-0.523764736087998	0.600928108402194	0.577105144219902	0.4474492542605	-1.10184039599593	-0.759674367225788	0.4474492542605	TRUE
102279	GUT_GENOME000254_02176	59	41	18	0.695	180	0.7627118644067796	582	2.22345191996978	0.00502676018437769	0.027935624488965	0.193645282180799	2.63246912286227	-0.119350784417953	0.271220066037684	0.0374984953108812	0.846453639181307	-0.314187254769652	-0.193645282180799	0.846453639181307	TRUE
102279	GUT_GENOME027973_01953	59	31	28	0.525	88	0.3728813559322034	579	2.22345191996978	0.113559264017048	0.306249729524954	0.462006597457137	3.0067683530458	0.266439243598175	0.391989201617567	0.213450096093921	0.644076589293344	0.801121085660455	0.462006597457137	0.644076589293344	TRUE
102279	GUT_GENOME065518_02138	59	45	14	0.763	192	0.8135593220338984	579	2.22345191996978	0.0666472388164314	-0.0218657059842946	0.673571038075186	2.10169643662653	0.464620546528386	0.566117667574898	0.453697943333683	0.500584071240634	0.976491347022178	0.673571038075186	0.500584071240634	TRUE
102279	GUT_GENOME000254_01758	59	43	16	0.729	150	0.635593220338983	576	2.22345191996978	-0.157488014328475	-0.183517164120012	0.219700488657299	2.13148101564485	-0.150483986763302	0.321051554444351	0.0482683047162561	0.826104424070671	-0.32075376094453	-0.219700488657299	0.826104424070671	TRUE
102279	GUT_GENOME000254_02174	59	38	21	0.644	173	0.7330508474576272	576	2.22345191996978	-0.0894307000034846	-0.0423714384065568	0.625082886026314	2.46739514478224	-0.397940604861728	0.503326100077408	0.390728614402986	0.53191665958915	-0.981876716347536	-0.625082886026314	0.53191665958915	TRUE
102279	GUT_GENOME009970_02004	59	39	20	0.661	129	0.5466101694915254	573	2.22345191996978	0.229808931766886	0.381094470184846	0.906659014455173	2.6609110467016	0.555813134755002	0.583723010577496	0.822030568492827	0.364587143523248	1.47896931017143	0.906659014455174	0.364587143523248	TRUE
102279	GUT_GENOME169792_00470	59	43	16	0.729	19	0.0805084745762711	570	2.22345191996978	-0.157488014328475	-0.241013618145063	0.376686312595115	2.179640048092	-0.255145228151097	0.415716756760224	0.141892578096505	0.706406735843056	-0.556124757357703	-0.376686312595115	0.706406735843056	TRUE
102279	GUT_GENOME000254_02648	59	34	25	0.576	185	0.7838983050847458	564	2.22345191996978	-0.00117097303204048	0.00818749495094416	0.639252433412786	2.75226865360162	0.385324814479813	0.481937569423168	0.408643673624169	0.522658726998046	1.06051740834765	0.639252433412786	0.522658726998046	TRUE
102279	GUT_GENOME032375_01886	59	31	28	0.525	5	0.0211864406779661	564	2.22345191996978	-0.228277296034269	-0.264561736173008	0.964940703910976	2.92600833831116	-0.564108763823356	0.574265245462037	0.931110562064209	0.334574512408365	-1.65058694666154	-0.964940703910976	0.334574512408365	TRUE
102279	GUT_GENOME000254_00653	59	34	25	0.576	143	0.6059322033898306	561	2.22345191996978	-0.139345790812817	-0.229921004789348	0.435616626454505	2.9434085097453	-0.253909632455954	0.384704222492699	0.189761845243604	0.66311490557651	-0.747359772877156	-0.435616626454505	0.66311490557651	TRUE
102279	GUT_GENOME027913_01248	59	47	12	0.797	183	0.7754237288135594	624	2.22345191996978	-0.0244380036571717	-0.0575513871709373	0.182022142911833	2.0385642792157	-0.127485859980467	0.298813288096789	0.0331320605102156	0.85556534864763	-0.259888120261274	-0.182022142911833	0.85556534864763	TRUE
102279	GUT_GENOME000254_02267	59	37	22	0.627	112	0.4745762711864407	555	2.22345191996978	-0.119658665111967	-0.129543598175729	0.278667615440527	2.73274347919469	-0.168572632123074	0.319333011997795	0.0776556398953096	0.78049991748978	-0.460665761205018	-0.278667615440527	0.78049991748978	TRUE
102279	GUT_GENOME000254_00149	59	41	18	0.695	211	0.8940677966101694	552	2.22345191996978	0.153316185623519	0.12702974123758	2.02500193172284	2.17712704795198	1.37240899285115	0.964430273043235	4.10063282348123	0.0422617382121707	2.98790873918878	2.03093352673997	0.042867165872635	TRUE
102279	GUT_GENOME000918_02414	59	38	21	0.644	28	0.1186440677966101	546	2.22345191996978	0.0531750108128827	-0.0232492949112352	0.558777635385405	2.69145635805156	0.340600549626882	0.455644189804423	0.312232445806905	0.576313487529416	0.91671151484913	0.558777635385405	0.576313487529416	TRUE
102279	GUT_GENOME000254_01696	59	31	28	0.525	104	0.4406779661016949	543	2.22345191996978	-0.159909984024006	-0.23775467374632	1.12268584559693	3.00844346942522	-0.647272743909421	0.610883220143226	1.2604235079037	0.261570941548981	-1.94728345935124	-1.12268584559693	0.261570941548981	TRUE
102279	GUT_GENOME106560_01975	59	43	16	0.729	2	0.0084745762711864	627	2.22345191996978	-0.00390466151227623	-0.00858710791162906	0.318892987995603	2.26957520885221	0.211676516760384	0.374843682226918	0.101692737792764	0.749807661722084	0.480415774735557	0.318892987995603	0.749807661722084	TRUE
102279	GUT_GENOME000254_00654	59	37	22	0.627	144	0.6101694915254238	540	2.22345191996978	-0.260855889944089	-0.281686413672619	1.16085254506036	2.71199175276895	-0.704908708024532	0.654250927038792	1.3475786313731	0.24570187016151	-1.91170660261755	-1.16085254506036	0.24570187016151	TRUE
102279	GUT_GENOME000254_02098	59	37	22	0.627	89	0.3771186440677966	540	2.22345191996978	-0.119658665111967	-0.321698223549771	0.794508554413901	1.98618146296497	-0.563753323811149	0.632469848877403	0.631243843036866	0.426899430910964	-1.11971640143859	-0.794508554413901	0.426899430910964	TRUE
102279	GUT_GENOME000254_02079	59	31	28	0.525	181	0.7669491525423728	540	2.22345191996978	-0.159909984024006	-0.345937443596672	0.191366320929585	2.81557874111905	-0.114046423098393	0.260704732608433	0.0366210687861252	0.848238604426811	-0.321106684376505	-0.191366320929585	0.848238604426811	TRUE
102279	GUT_GENOME000254_01925	59	45	14	0.763	203	0.8601694915254238	537	2.22345191996978	-0.17409890956129	-0.176445041672108	1.10690468998905	2.1332561542879	-0.75785954356717	0.720333495901854	1.22523799271976	0.268335137951518	-1.61670853540049	-1.10690468998905	0.268335137951518	TRUE
102279	GUT_GENOME103668_01103	59	45	14	0.763	201	0.8516949152542372	537	2.22345191996978	0.0666472388164314	0.0929416329115148	0.241245088470257	2.17123733370942	0.163721166878674	0.333330912471647	0.058199192711022	0.809365167098836	0.355477509845448	0.241245088470257	0.809365167098836	TRUE
102279	GUT_GENOME000254_02835	59	37	22	0.627	174	0.7372881355932204	528	2.22345191996978	-0.0490600526959066	-0.151514530670139	0.551077193701263	2.6487109418205	0.338606394454476	0.456130314268112	0.303686073417659	0.581580758618762	0.896870461961958	0.551077193701263	0.581580758618762	TRUE
102279	GUT_GENOME009402_00521	59	36	23	0.61	186	0.788135593220339	543	2.22345191996978	-0.0794906394083251	0.00404966577900935	0.799558404536708	2.89713663158879	-0.469748826677551	0.525340166811623	0.639293642265287	0.423966695308106	-1.36092653341339	-0.799558404536708	0.423966695308106	TRUE
102279	GUT_GENOME009970_00261	59	31	28	0.525	85	0.3601694915254237	792	2.22345191996978	-0.228277296034269	-0.365612862020692	1.00690139882863	3.00492844851581	-0.580857868106332	0.578863817588929	1.01385042696305	0.313982159719667	-1.74543633241696	-1.00690139882863	0.313982159719667	TRUE
102279	GUT_GENOME064638_00445	59	33	26	0.559	125	0.5296610169491526	603	2.22345191996978	-0.0314685314685315	0.0329070865738552	0.771362789340961	2.82447545541765	-0.458975794260812	0.522589211487461	0.595000552779869	0.440491924587985	-1.29636586552048	-0.771362789340961	0.440491924587985	TRUE
102279	GUT_GENOME000254_01740	59	32	27	0.542	7	0.0296610169491525	525	2.22345191996978	0.00696868341672576	-0.139450567301115	0.221912371564153	2.28600603851106	-0.146771870184302	0.311567443452958	0.0492451006532269	0.824382099521461	-0.335521381524876	-0.221912371564153	0.824382099521461	TRUE
102279	GUT_GENOME032852_01235	59	36	23	0.61	7	0.0296610169491525	624	2.22345191996978	-0.219489078963286	-0.282262560139273	0.703471684397252	2.31015215603153	-0.462835144248411	0.551827091498686	0.494872410748707	0.481761846872355	-1.06921960637263	-0.703471684397252	0.481761846872355	TRUE
102279	GUT_GENOME169424_00304	59	43	16	0.729	2	0.0084745762711864	525	2.22345191996978	-0.00390466151227623	0.00957101608407124	0.0945670796541474	2.22360265922049	0.0634178311480394	0.206225039984813	0.00894293255431384	0.924658699243913	0.141016057982776	0.0945670796541472	0.924658699243913	TRUE
102279	GUT_GENOME000254_00375	59	42	17	0.712	199	0.8432203389830508	522	2.22345191996978	-0.33857362556203	-0.297158542215701	1.82079288244072	2.32590462574295	-1.1938907732081	0.884778014159263	3.31528672074679	0.0686383466536757	-2.77687607203655	-1.82079288244072	0.0686383466536757	TRUE
102279	GUT_GENOME000254_02796	59	47	12	0.797	184	0.7796610169491526	522	2.22345191996978	-0.0244380036571717	-0.131248054973511	0.685032055528842	1.91367718943621	-0.495195345916647	0.598302898920189	0.46926891710207	0.493323693234428	-0.94764403779566	-0.685032055528842	0.493323693234428	TRUE
102279	GUT_GENOME064959_00896	59	36	23	0.61	22	0.0932203389830508	522	2.22345191996978	-0.219489078963286	-0.255745704460609	0.76059429342422	2.61452340369638	-0.470388608507958	0.53936189926295	0.578503679189489	0.446899429296595	-1.22984202577623	-0.76059429342422	0.446899429296595	TRUE
102279	GUT_GENOME000254_02591	59	43	16	0.729	179	0.7584745762711864	519	2.22345191996978	-0.157488014328475	-0.250240840286357	0.198890100279287	2.16515951533398	-0.13516623527526	0.303083039793558	0.0395572719891047	0.842348713647666	-0.292656460458102	-0.198890100279287	0.842348713647666	TRUE
102279	GUT_GENOME000254_03273	59	46	13	0.78	152	0.6440677966101694	516	2.22345191996978	0.0223370464197116	0.0447837369281177	0.390929155609284	2.0425631029911	0.273533372558793	0.437483108670619	0.152825604705387	0.695849602395487	0.55870917422531	0.390929155609284	0.695849602395487	TRUE
102279	GUT_GENOME000254_02577	59	41	18	0.695	166	0.7033898305084746	513	2.22345191996978	-0.0691179525351932	-0.130990848975156	0.417671640428079	2.4956343423451	-0.264389687402831	0.409097680695558	0.174449599217882	0.676187209786796	-0.659819983644393	-0.417671640428079	0.676187209786796	TRUE
102279	GUT_GENOME148947_02137	59	36	23	0.61	2	0.0084745762711864	513	2.22345191996978	-0.359487518518246	-0.433953229594296	2.11209959677914	2.85328846681354	-1.25037866037519	0.860368212404035	4.46096470671462	0.0343189845202246	-3.56769101079831	-2.1163037206126	0.0346779075858164	TRUE
102279	GUT_GENOME103629_01578	59	47	12	0.797	204	0.864406779661017	510	2.22345191996978	0.230004740302793	0.190100358083971	1.17452250495872	1.97162434862033	0.83646785565788	0.771824543843347	1.3795031146545	0.240185803104568	1.64920039105331	1.17452250495872	0.240185803104568	TRUE
102279	GUT_GENOME000254_02751	59	47	12	0.797	181	0.7669491525423728	504	2.22345191996978	-0.0244380036571717	-0.00696098256086955	0.489552535733104	1.61437510661989	0.385298287122197	0.550677619192397	0.239661685242712	0.624450570325211	0.622015963353357	0.489552535733104	0.624450570325211	TRUE
102279	GUT_GENOME036075_01550	59	33	26	0.559	2	0.0084745762711864	504	2.22345191996978	-0.168997668997669	-0.25568006914605	1.27415023776295	2.82611493321628	-0.757924122605552	0.671452677336497	1.62345882839138	0.202610177019449	-2.1419806811404	-1.27415023776295	0.202610177019449	TRUE
102279	GUT_GENOME000254_03240	59	39	20	0.661	180	0.7627118644067796	498	2.22345191996978	-0.275037285359305	-0.315627561761523	0.983530484095571	2.45848650125803	-0.627269124527603	0.63249922627457	0.967332213145268	0.325346419615924	-1.54213267530706	-0.983530484095571	0.325346419615924	TRUE
102279	GUT_GENOME000254_02732	59	36	23	0.61	181	0.7669491525423728	498	2.22345191996978	-0.149489859185805	-0.0254582900109047	1.20205833367759	2.85577890610535	-0.711317106163992	0.648784523112194	1.44494423756374	0.22934092805954	-2.03136438733503	-1.20205833367759	0.22934092805954	TRUE
102279	GUT_GENOME027926_01270	59	48	11	0.814	170	0.7203389830508474	495	2.22345191996978	0.0133715546685125	-0.0372202043764151	0.514051827740215	1.72253254363141	0.391672598953752	0.546285578894149	0.264249281603056	0.6072157557626	0.67466879814653	0.514051827740215	0.6072157557626	TRUE
102279	GUT_GENOME000254_00398	59	47	12	0.797	195	0.826271186440678	492	2.22345191996978	-0.109252251643826	-0.104235509926586	0.257529073415343	1.82099278906512	-0.19084120594451	0.376061626098974	0.0663212236541653	0.796770374610735	-0.347520459881443	-0.257529073415343	0.796770374610735	TRUE
102279	GUT_GENOME057326_00257	59	34	25	0.576	152	0.6440677966101694	495	2.22345191996978	-0.0702583819224289	-0.218360257754811	0.187751793135053	2.73695371636815	0.113488110878918	0.261913762897836	0.0352507358254277	0.851071227115627	0.310611706833655	0.187751793135053	0.851071227115627	TRUE
102279	GUT_GENOME000254_00261	59	33	26	0.559	214	0.9067796610169492	492	2.22345191996978	-0.168997668997669	-0.0815232179141315	0.713370716801806	2.86747697257092	-0.421274632593491	0.498778436488418	0.508897779590321	0.475616388517053	-1.20799530809011	-0.713370716801806	0.475616388517053	TRUE
102279	GUT_GENOME262623_01844	59	33	26	0.559	192	0.8135593220338984	492	2.22345191996978	-0.168997668997669	-0.271336335013934	0.085378385317262	2.68906979679054	-0.052065123121763	0.178185734322527	0.00728946867938285	0.931960576427111	-0.140006750052914	-0.085378385317262	0.931960576427111	TRUE
102279	GUT_GENOME000918_00445	59	31	28	0.525	62	0.2627118644067797	486	2.22345191996978	-0.0231753600034791	-0.0679519429304125	0.37095278081259	2.88304636673509	-0.218470507520395	0.358701755417587	0.137605965592593	0.710672701843272	-0.629860602945445	-0.37095278081259	0.710672701843272	TRUE
102279	GUT_GENOME027591_01283	59	46	13	0.78	154	0.652542372881356	486	2.22345191996978	0.0223370464197116	0.0982755763547001	0.185265128581539	1.96112164837828	0.132294386088795	0.307358037266975	0.0343231678683342	0.853021087888383	0.259445384517652	0.185265128581539	0.853021087888383	TRUE
102279	GUT_GENOME164354_02039	59	43	16	0.729	3	0.0127118644067796	486	2.22345191996978	-0.00390466151227623	-0.0624178118031048	0.28186721560738	2.38435222961762	0.182540551912385	0.343824703068274	0.0794491272342572	0.778045328827162	0.435240971947926	0.28186721560738	0.778045328827162	TRUE
102279	GUT_GENOME000254_01014	59	33	26	0.559	184	0.7796610169491526	483	2.22345191996978	-0.1002331002331	-0.093774907922664	0.545762974608754	2.66178295294526	-0.334516658122129	0.452809692953466	0.297857224453796	0.585228877303946	-0.890410738065699	-0.545762974608754	0.585228877303946	TRUE
102279	GUT_GENOME000254_03275	59	41	18	0.695	164	0.6949152542372882	480	2.22345191996978	0.0791714729039485	0.0874401234626671	0.298431090523236	2.29541456477768	-0.196976084115666	0.360571558014333	0.0890611157908881	0.765374162724351	-0.452141772391975	-0.298431090523236	0.765374162724351	TRUE
102279	GUT_GENOME000254_02194	59	39	20	0.661	196	0.8305084745762712	477	2.22345191996978	0.157688043606002	-0.0386173747095285	1.1460849734674	2.60363511791336	0.710275375021933	0.663465506527518	1.31351076640777	0.251759994452547	1.84929790979619	1.1460849734674	0.251759994452547	TRUE
102279	GUT_GENOME000254_02684	59	33	26	0.559	217	0.9194915254237288	474	2.22345191996978	-0.237762237762238	-0.321113786345973	0.820294240975439	2.82818304421907	-0.487770920553178	0.538556254788919	0.672882641777472	0.412048388655906	-1.37950544697162	-0.820294240975439	0.412048388655906	TRUE
102279	GUT_GENOME000254_01830	59	40	19	0.678	105	0.4449152542372881	474	2.22345191996978	-0.100307770772948	-0.117487366780752	0.585401887130389	2.64107264478026	-0.360216784065111	0.470800467655856	0.342695369455821	0.558277520161913	-0.951358694585082	-0.585401887130389	0.558277520161913	TRUE
102279	GUT_GENOME191339_00795	59	47	12	0.797	174	0.7372881355932204	474	2.22345191996978	-0.194066499630481	-0.317374154969493	0.830942358132672	1.91565355321604	-0.600360918532954	0.658607943298589	0.690465202539086	0.406006193158439	-1.1500835267997	-0.830942358132672	0.406006193158439	TRUE
102279	GUT_GENOME000254_01755	59	37	22	0.627	119	0.5042372881355932	471	2.22345191996978	-0.260855889944089	-0.313621258827514	0.879965258302483	2.46130840525632	-0.560896214315808	0.597929176466183	0.774338855819356	0.378878130389474	-1.38053856677195	-0.879965258302483	0.378878130389474	TRUE
102279	GUT_GENOME000254_03146	59	31	28	0.525	185	0.7838983050847458	471	2.22345191996978	0.113559264017048	0.0715910400245895	0.648351898334269	3.03849949731824	0.371947121758673	0.461929617721305	0.42036018407365	0.516757374126581	1.13016114249269	0.648351898334269	0.516757374126581	TRUE
102279	GUT_GENOME000254_00145	59	38	21	0.644	209	0.885593220338983	468	2.22345191996978	0.124477866221066	0.161129172856994	0.296015152531415	2.68338057653555	0.180706097285037	0.332135911490305	0.0876249705281971	0.76721850965511	0.484903231516211	0.296015152531415	0.76721850965511	TRUE
102279	GUT_GENOME000254_01879	59	47	12	0.797	211	0.8940677966101694	468	2.22345191996978	0.060376244329483	0.056775536155304	0.36415247180248	1.85678893793433	0.26724032557088	0.442853785191793	0.132607022719856	0.715744155876658	0.496208880289978	0.36415247180248	0.715744155876658	TRUE
102279	GUT_GENOME000254_02292	59	38	21	0.644	125	0.5296610169491526	465	2.22345191996978	0.124477866221066	0.00646157177383926	1.50806738116032	2.65085513025582	0.926248994206782	0.754253573016389	2.27426722611974	0.131537282550137	2.45535189818734	1.50806738116032	0.131537282550137	TRUE
102279	GUT_GENOME027741_01407	59	42	17	0.712	50	0.211864406779661	462	2.22345191996978	-0.0370514533633919	-0.162147755732793	0.0332604102603956	2.48853898832131	0.0210841150419625	0.115608981807146	0.00110625489068983	0.97346692431489	0.0524686423161755	0.0332604102603956	0.97346692431489	TRUE
102279	GUT_GENOME005087_01336	59	36	23	0.61	198	0.8389830508474576	462	2.22345191996978	0.200506239701596	0.17835903229069	1.23079652986872	2.62606084321649	0.759510655419205	0.684606060677261	1.51486009793689	0.218398973744907	1.99452119220207	1.23079652986872	0.218398973744907	TRUE
102279	GUT_GENOME000254_02603	59	46	13	0.78	173	0.7330508474576272	459	2.22345191996978	-0.060030812252975	-0.0462303794959508	0.201690357473979	2.11728832269821	-0.138610182255049	0.308640253289947	0.0406790002979814	0.840158801311117	-0.293477720295686	-0.201690357473979	0.840158801311117	TRUE
102279	GUT_GENOME000254_01192	59	31	28	0.525	189	0.8008474576271186	447	2.22345191996978	0.181926576027311	0.250884987127361	0.387225080060689	2.83928685615599	0.22980466589451	0.369298125401159	0.149943262628007	0.698589584456972	0.652481367357601	0.387225080060688	0.698589584456972	TRUE
102279	GUT_GENOME002232_01510	59	48	11	0.814	160	0.6779661016949152	444	2.22345191996978	0.188687493655677	0.198461327885422	0.636996456553981	1.83383965346343	0.47038811137066	0.589369732483367	0.405764485662327	0.524127151698688	0.86261637114929	0.636996456553981	0.524127151698688	TRUE
102279	GUT_GENOME005003_02022	59	37	22	0.627	212	0.8983050847457628	444	2.22345191996978	0.0215385597201541	0.0347948528294871	0.663611272864334	2.71042583524565	0.403083471959209	0.494809595806835	0.440379921472621	0.506939140438285	1.09252785615875	0.663611272864334	0.506939140438285	TRUE
102279	GUT_GENOME000254_02093	59	36	23	0.61	81	0.3432203389830508	438	2.22345191996978	-0.149489859185805	-0.139090200546246	0.813023723280339	2.79012496136745	-0.486733671208833	0.539808578303144	0.661007574616626	0.416204456784832	-1.35804776557778	-0.813023723280339	0.416204456784832	TRUE
102279	GUT_GENOME016902_00926	59	44	15	0.746	223	0.9449152542372882	438	2.22345191996978	0.187371485942865	0.156819380993075	0.949067019256737	2.38486564386675	0.614560896010784	0.630836018730432	0.900728207040867	0.342586527114061	1.46564516696009	0.949067019256737	0.342586527114061	TRUE
102279	GUT_GENOME000254_00023	59	42	17	0.712	210	0.8898305084745762	435	2.22345191996978	0.264470718835246	0.170591154022817	1.70532137115443	2.55414076514252	1.06704766641808	0.817110333922946	2.90812097891603	0.0881345039104904	2.72538994314862	1.70532137115443	0.0881345039104904	TRUE
102279	GUT_GENOME000254_01031	59	42	17	0.712	206	0.8728813559322034	435	2.22345191996978	0.0383290896862675	0.13528154766467	0.100688724037	2.39048910151425	0.065123458026672	0.205232924934578	0.0101382191481991	0.919797562795822	0.15567691666568	0.100688724037	0.919797562795822	TRUE
102279	GUT_GENOME000254_00892	59	48	11	0.814	166	0.7033898305084746	435	2.22345191996978	0.101029524162095	0.254626667615479	0.661233565106523	1.61259742899233	0.520705193457509	0.640345650398123	0.437229827623482	0.508462538918272	0.839687856232534	0.661233565106523	0.508462538918272	TRUE
102279	GUT_GENOME000254_01586	59	48	11	0.814	178	0.7542372881355932	435	2.22345191996978	-0.0742864148250697	-0.0990136416129358	0.0278111948307071	1.82899428665357	-0.0205642783227092	0.123311519494228	0.00077346255791155	0.977812737233464	-0.0376119475613891	-0.0278111948307071	0.977812737233464	TRUE
102279	GUT_GENOME000254_01582	59	34	25	0.576	151	0.6398305084745762	627	2.22345191996978	-0.00117097303204048	0.0331997283423455	0.563770660933685	2.85921562223541	-0.333410303655062	0.444045815196655	0.317837358129604	0.572910221220829	-0.953291948824805	-0.563770660933685	0.572910221220829	TRUE
102279	GUT_GENOME000254_01572	59	48	11	0.814	145	0.614406779661017	432	2.22345191996978	-0.0742864148250697	-0.0436084973958508	0.435304898979936	1.46718480860602	0.359377715797479	0.544696226466599	0.189490355075932	0.663341129412373	0.527273525169592	0.435304898979936	0.663341129412373	TRUE
102279	GUT_GENOME000254_02191	59	39	20	0.661	193	0.8177966101694916	432	2.22345191996978	-0.202916397198421	-0.31701075435892	1.04290086282167	2.60730149971712	-0.645873401257557	0.632449547457708	1.08764220967418	0.296994209987402	-1.68398668772622	-1.04290086282167	0.296994209987402	TRUE
102279	GUT_GENOME002265_01234	59	31	28	0.525	206	0.8728813559322034	429	2.22345191996978	-0.159909984024006	-0.226529299567567	0.428202857137478	2.7720390552731	-0.257187518641644	0.393029463013836	0.183357686860699	0.668503436337191	-0.712933846203414	-0.428202857137478	0.668503436337191	TRUE
102279	GUT_GENOME005003_00725	59	36	23	0.61	16	0.0677966101694915	426	2.22345191996978	-0.289488298740766	-0.252070869247038	1.44995129031249	2.72099790453601	-0.879000878500175	0.729982758686538	2.10235874427887	0.147072102937629	-2.39175954848429	-1.44995129031249	0.147072102937629	TRUE
102279	GUT_GENOME058419_00971	59	44	15	0.746	43	0.1822033898305084	444	2.22345191996978	-0.283050542594541	-0.304544641272309	1.93699216465064	2.18346133919026	-1.31085637548308	0.941870465178084	3.75193864591796	0.052746301160231	-2.86220421709837	-1.93699216465064	0.052746301160231	TRUE
102279	GUT_GENOME168141_01006	59	31	28	0.525	14	0.059322033898305	426	2.22345191996978	0.318661200047838	0.493866620681575	1.59138080922119	2.94621340801468	0.927132949286971	0.734945199352554	2.53249287995751	0.111523900540599	2.73153152620147	1.59138080922119	0.111523900540599	TRUE
102279	GUT_GENOME005990_00407	59	34	25	0.576	177	0.75	486	2.22345191996978	-0.139345790812817	-0.247487363489152	0.0810781055182343	2.81957452940589	-0.0482849518874184	0.169574289785111	0.00657365919442596	0.935379837618685	-0.136143020495353	-0.0810781055182343	0.935379837618685	TRUE
102279	GUT_GENOME000918_02424	59	41	18	0.695	100	0.423728813559322	423	2.22345191996978	0.153316185623519	0.154769791887197	1.40962600796749	2.42045331008659	0.9060570609047	0.763138909614077	1.98704548233836	0.158650143274538	2.19306881219411	1.40962600796749	0.158650143274538	TRUE
102279	GUT_GENOME000254_01539	59	37	22	0.627	179	0.7584745762711864	426	2.22345191996978	-0.0490600526959066	-0.116839484682551	0.452371758566538	2.55334650333109	-0.283100480663245	0.420913509188627	0.204640207948583	0.651001188652539	-0.722853622392846	-0.452371758566538	0.651001188652539	TRUE
102279	GUT_GENOME097371_01451	59	39	20	0.661	38	0.1610169491525423	414	2.22345191996978	-0.130795509037536	-0.331948774525784	0.341332885044331	2.4298701025727	-0.218971000554173	0.374798235004456	0.116508138412686	0.732852994130194	-0.532071087577016	-0.341332885044331	0.732852994130194	TRUE
102279	GUT_GENOME284492_00566	59	31	28	0.525	67	0.2838983050847458	426	2.22345191996978	-0.0915426720137425	-0.0901807529072374	0.356171670868468	2.96793236806472	-0.206743742445122	0.346419784120439	0.126858259129237	0.721712006022702	-0.613601445097715	-0.356171670868468	0.721712006022702	TRUE
102279	GUT_GENOME000254_00599	59	46	13	0.78	193	0.8177966101694916	411	2.22345191996978	0.104704905092398	0.0925904150414817	0.849936906612322	1.87117902673918	0.62133957698926	0.673962408227191	0.722392745221723	0.395360165202363	1.16263758494529	0.849936906612322	0.395360165202363	TRUE
102279	GUT_GENOME005087_01523	59	43	16	0.729	138	0.5847457627118644	411	2.22345191996978	0.072887014895823	-0.0823427874558888	0.57558671580486	2.45056193953191	0.367686699394743	0.484643663643676	0.331300067411025	0.564894562225869	0.901039031208869	0.57558671580486	0.564894562225869	TRUE
102279	GUT_GENOME000254_02165	59	41	18	0.695	207	0.8771186440677966	408	2.22345191996978	0.0791714729039485	-0.00311891072174822	0.996004957011615	2.33622242404454	0.651635004671153	0.652940572754758	0.992025874391709	0.319247736687327	1.52236431020512	0.996004957011615	0.319247736687327	TRUE
102279	GUT_GENOME000254_02860	59	46	13	0.78	117	0.4957627118644068	408	2.22345191996978	-0.307134388271035	-0.256871162191085	1.50845614032113	1.85727928416587	-1.10686353439009	0.901213598580721	2.27543992727251	0.1314378239067	-2.05575471282134	-1.50845614032113	0.1314378239067	TRUE
102279	GUT_GENOME018631_00936	59	32	27	0.542	3	0.0127118644067796	405	2.22345191996978	-0.130082090445547	-0.18491258127721	1.07984840506768	2.7770841719421	-0.647989949021258	0.623572384782153	1.16607257792721	0.28020969198788	-1.7995226310045	-1.07984840506768	0.28020969198788	TRUE
102279	GUT_GENOME164823_00063	59	38	21	0.644	161	0.6822033898305084	405	2.22345191996978	0.19578072162925	0.150561738747268	1.70688417437314	2.71992164680666	1.03496545712152	0.792179918856434	2.91345358472546	0.0878435828592035	2.81502495052197	1.70688417437314	0.0878435828592035	TRUE
102279	GUT_GENOME000254_02804	59	43	16	0.729	195	0.826271186440678	402	2.22345191996978	-0.234279690736574	-0.36525167081094	1.4117000067067	2.27351901412689	-0.936252782538576	0.787992189889818	1.99289690893571	0.15803831139047	-2.12858850313066	-1.4117000067067	0.15803831139047	TRUE
102279	GUT_GENOME002232_02081	59	47	12	0.797	183	0.7754237288135594	402	2.22345191996978	0.314818988289447	0.257568047804195	2.02313648129636	1.88319068784374	1.47427340904608	1.03649077636834	4.09308122195222	0.0424202622596223	2.77633795525121	2.0293734988479	0.0430590782381978	TRUE
102279	GUT_GENOME000254_00487	59	48	11	0.814	194	0.8220338983050848	396	2.22345191996978	0.0133715546685125	0.069566717709836	0.102612447099735	1.77038221235159	0.0771199121302694	0.240750115236181	0.010529314299796	0.918270563633627	0.136531720653546	0.102612447099735	0.918270563633627	TRUE
102279	GUT_GENOME000254_02585	59	31	28	0.525	169	0.7161016949152542	396	2.22345191996978	-0.159909984024006	-0.174986448716587	0.690032835745889	2.98593234013748	-0.399328012081984	0.480722995759439	0.476145314407513	0.490173538386563	-1.19236642559841	-0.690032835745889	0.490173538386563	TRUE
102279	GUT_GENOME000254_01342	59	43	16	0.729	204	0.864406779661017	393	2.22345191996978	-0.157488014328475	-0.234156162826269	0.0576409172012702	1.71882123459412	-0.0439658554431769	0.18312603244985	0.00332247533580369	0.954034656622765	-0.0755694459328281	-0.0576409172012702	0.954034656622765	TRUE
102279	GUT_GENOME000254_02655	59	46	13	0.78	157	0.6652542372881356	393	2.22345191996978	0.0223370464197116	-0.0322208018328861	0.316468308523882	2.02127036560672	0.222596341127087	0.395688026322316	0.100152190299967	0.7516470761385	0.449927387812665	0.316468308523882	0.7516470761385	TRUE
102279	GUT_GENOME000254_00907	59	34	25	0.576	144	0.6101694915254238	390	2.22345191996978	-0.139345790812817	-0.14661033431668	0.587252591282775	2.9002044532711	-0.344834440169392	0.449985130877474	0.344865605968334	0.557034076188647	-1.00009037902052	-0.587252591282775	0.557034076188647	TRUE
102279	GUT_GENOME043650_00305	59	36	23	0.61	10	0.0423728813559322	804	2.22345191996978	0.0605078001466355	-0.0360458115460058	0.539099966191674	2.68848767421767	0.32878748619246	0.447796430549496	0.290628773547864	0.58981787892476	0.88394110406544	0.539099966191674	0.58981787892476	TRUE
102279	GUT_GENOME029499_01693	59	46	13	0.78	3	0.0127118644067796	384	2.22345191996978	0.104704905092398	0.155984146541474	0.00398609825491425	2.05025467803314	-0.00278383886592976	0.044093045249615	1.58889792978317e-05	0.996819562166881	-0.00570757865776295	-0.00398609825491425	0.996819562166881	TRUE
102279	GUT_GENOME000254_01064	59	38	21	0.644	165	0.6991525423728814	381	2.22345191996978	-0.0181278445953009	-0.206034820857418	0.429102962561818	2.79334337085096	0.256743436961488	0.391939102885699	0.184129352479329	0.667848296400998	0.717172577645865	0.429102962561818	0.667848296400998	TRUE
102279	GUT_GENOME000254_00387	59	42	17	0.712	145	0.614406779661017	381	2.22345191996978	0.0383290896862675	-0.0900861055237854	0.478318503585007	2.54019487769797	0.300112209170216	0.433935392034707	0.2287885908718	0.632423528459536	0.762343496468806	0.478318503585007	0.632423528459536	TRUE
102279	GUT_GENOME000254_02797	59	35	24	0.593	189	0.8008474576271186	381	2.22345191996978	-0.109546791374734	-0.0805132451407373	0.664814675961785	2.88979231869082	-0.391081508658997	0.479641754409919	0.441978553374173	0.506169034634712	-1.13014433970478	-0.664814675961785	0.506169034634712	TRUE
102279	GUT_GENOME000254_02260	59	40	19	0.678	177	0.75	375	2.22345191996978	-0.246435140540947	-0.264982303812261	0.828784976881765	2.38611593416054	-0.536532581027068	0.589352546821227	0.686884537904908	0.407226090654973	-1.28022894078497	-0.828784976881765	0.407226090654973	TRUE
102279	GUT_GENOME103629_02260	59	47	12	0.797	198	0.8389830508474576	372	2.22345191996978	-0.109252251643826	-0.0161248056604257	0.274205152488545	1.64749319050948	-0.213630765693252	0.407967898589262	0.0751884656512665	0.783926968709903	-0.351955231762958	-0.274205152488545	0.783926968709903	TRUE
102279	GUT_GENOME168234_01237	59	41	18	0.695	7	0.0296610169491525	372	2.22345191996978	-0.143262665254764	-0.137696636740785	0.62140266651851	2.33697447004937	-0.406486501773876	0.515655402570194	0.386141273956314	0.534334718033419	-0.949948577065225	-0.62140266651851	0.534334718033419	TRUE
102279	GUT_GENOME000254_02102	59	47	12	0.797	107	0.4533898305084746	369	2.22345191996978	-0.109252251643826	-0.0837825594516778	0.0391693445628664	1.73681835046017	-0.0297213892031555	0.150174416324048	0.00153423755348456	0.968755374367066	-0.0516206541692094	-0.0391693445628664	0.968755374367066	TRUE
102279	GUT_GENOME000254_02720	59	48	11	0.814	170	0.7203389830508474	375	2.22345191996978	0.188687493655677	0.179244149905901	1.29696023596333	1.77194335300166	0.97432028418661	0.855536245673587	1.68210585367005	0.194644868958839	1.72644035125916	1.29696023596333	0.194644868958839	TRUE
102279	GUT_GENOME000254_02394	59	36	23	0.61	155	0.6567796610169492	357	2.22345191996978	-0.00949141963084478	-0.0551981986996375	0.179066103901815	2.56276127118595	0.111856006047167	0.264333749328674	0.0320646695665756	0.857885796959249	0.286660240247222	0.179066103901815	0.857885796959249	TRUE
102279	GUT_GENOME000254_01759	59	45	14	0.763	150	0.635593220338983	357	2.22345191996978	0.0666472388164314	-0.0320519281991286	1.06683356547505	2.14043168225724	0.729198868298784	0.705988538231262	1.13813385642421	0.286046998628332	1.56080036037284	1.06683356547505	0.286046998628332	TRUE
102279	GUT_GENOME000254_00899	59	31	28	0.525	164	0.6949152542372882	357	2.22345191996978	0.113559264017048	0.106748469440751	0.260146277510969	2.83329715681946	0.154550905165352	0.30301403528835	0.0676760857028142	0.794750942135972	0.437888640188865	0.260146277510969	0.794750942135972	TRUE
102279	GUT_GENOME035520_00718	59	41	18	0.695	176	0.7457627118644068	357	2.22345191996978	-0.143262665254764	-0.0753218173775387	0.657985571082596	2.53548812240802	-0.41322404048147	0.509421646089752	0.432945011752889	0.510547402845193	-1.04772464653422	-0.657985571082596	0.510547402845193	TRUE
102279	GUT_GENOME000254_00762	59	36	23	0.61	9	0.0381355932203389	354	2.22345191996978	-0.00949141963084478	-0.224639459033713	0.784855350137286	2.42289704936647	0.504222408506444	0.569150774295503	0.615997920639122	0.432538383305751	1.22167898579472	0.784855350137286	0.432538383305751	TRUE
102279	GUT_GENOME029499_01539	59	45	14	0.763	197	0.8347457627118644	351	2.22345191996978	-0.093850193435383	0.031426234134125	0.727905319414915	1.94165631268469	-0.522382613200242	0.612281682633029	0.52984615403253	0.466671546695734	-1.01428749855697	-0.727905319414915	0.466671546695734	TRUE
102279	GUT_GENOME000254_01207	59	47	12	0.797	209	0.885593220338983	348	2.22345191996978	-0.0244380036571717	-0.0387961194914895	0.108686332191716	1.8970818646751	0.078909973365178	0.239356061602077	0.011812718805288	0.91345128296039	0.149698679413074	0.108686332191716	0.91345128296039	TRUE
102279	GUT_GENOME000254_02854	59	37	22	0.627	194	0.8220338983050848	348	2.22345191996978	0.0921371721362149	0.00891543658502106	0.807198002436246	2.8385722613641	0.479104335883392	0.533261293752076	0.651568615137066	0.419552416426467	1.35997227813787	0.807198002436246	0.419552416426467	TRUE
102279	GUT_GENOME103668_00596	59	36	23	0.61	208	0.8813559322033898	414	2.22345191996978	-0.219489078963286	-0.236976694838971	1.28559091868275	2.77950702684614	-0.771114567706449	0.680091755074334	1.65274401019957	0.198585867759132	-2.1433183594435	-1.28559091868275	0.198585867759132	TRUE
102279	GUT_GENOME226685_01806	59	34	25	0.576	93	0.3940677966101695	342	2.22345191996978	-0.415695426374371	-0.459910507180076	2.0196320106408	2.73312077226745	-1.22163884600477	0.859620395954206	4.07891345840498	0.0430704953477299	-3.33888650622448	-2.02302572491881	0.0434215722134439	TRUE
102279	GUT_GENOME000254_02346	59	47	12	0.797	204	0.864406779661017	336	2.22345191996978	0.060376244329483	0.00828337187594248	0.210461445583577	1.84913080150446	0.154770694953099	0.337366890382291	0.0442940200771288	0.833307539715418	0.286191259208027	0.210461445583577	0.833307539715418	TRUE
102279	GUT_GENOME224950_00052	59	46	13	0.78	202	0.8559322033898306	342	2.22345191996978	-0.142398670925662	-0.133156370682863	1.06800540127607	2.15470699856518	-0.727577630175283	0.704032347001322	1.14063553715487	0.285518075377738	-1.56771661173815	-1.06800540127607	0.285518075377738	TRUE
102279	GUT_GENOME037179_01484	59	38	21	0.644	104	0.4406779661016949	336	2.22345191996978	-0.160733555411668	-0.298804911813907	0.893221905843904	2.71049711487178	-0.542543907241665	0.574057252422494	0.797845373079416	0.371738349282031	-1.4705636952698	-0.893221905843904	0.371738349282031	TRUE
102279	GUT_GENOME140235_00195	59	34	25	0.576	3	0.0127118644067796	336	2.22345191996978	-0.0702583819224289	-0.0979498393466914	0.491225535569962	2.85731631131323	-0.290604124989604	0.414630558999434	0.241302526795996	0.62326694009736	-0.830347906467702	-0.491225535569962	0.62326694009736	TRUE
102279	GUT_GENOME000254_02446	59	38	21	0.644	207	0.8771186440677966	333	2.22345191996978	-0.0181278445953009	-0.0821038246710242	0.69846525691263	2.586934744046	0.434262243248806	0.519612592389275	0.487853715114027	0.484886278231459	1.12340808508769	0.69846525691263	0.484886278231459	TRUE
102279	GUT_GENOME000254_02565	59	32	27	0.542	164	0.6949152542372882	330	2.22345191996978	-0.0615567035144108	-0.229095744615596	0.521167494355083	2.80129866521217	0.311384946554296	0.431329292602438	0.271615557172356	0.602250096151216	0.872282235149714	0.521167494355083	0.602250096151216	TRUE
102279	GUT_GENOME099160_01728	59	37	22	0.627	31	0.1313559322033898	327	2.22345191996978	0.233334396968336	0.208447571722009	1.4041288175134	2.84096957826414	0.833054972502256	0.703024054047581	1.97157773617158	0.160280493719102	2.36668383390058	1.4041288175134	0.160280493719102	TRUE
102279	GUT_GENOME000254_01882	59	33	26	0.559	193	0.8177966101694916	324	2.22345191996978	-0.375291375291375	-0.438503533671309	1.99308768642404	2.80954388589829	-1.18907293997247	0.842258287305329	3.97239852577515	0.0462518461153785	-3.34075260838676	-1.99308768642404	0.0462518461153785	TRUE
102279	GUT_GENOME063808_01864	59	38	21	0.644	185	0.7838983050847458	315	2.22345191996978	-0.160733555411668	-0.132227368708554	0.690955923216313	2.58981655763858	-0.429354325570473	0.516524196166159	0.477420087827708	0.489593240608485	-1.11194894145615	-0.690955923216313	0.489593240608485	TRUE
102279	GUT_GENOME000254_01978	59	47	12	0.797	218	0.923728813559322	309	2.22345191996978	-0.0244380036571717	-0.0789344655293269	0.233268163373964	1.97874320265533	0.165829103159604	0.343346810181827	0.0544140360438623	0.815553178671884	0.328133210679496	0.233268163373964	0.815553178671884	TRUE
102279	GUT_GENOME057326_01862	59	44	15	0.746	185	0.7838983050847458	309	2.22345191996978	0.108967814519964	0.138908779089561	0.873221667308723	2.19557801200101	0.589318489384992	0.630649150798244	0.762516080257427	0.382542266999302	1.29389471735934	0.873221667308723	0.382542266999302	TRUE
102279	GUT_GENOME001486_01957	59	33	26	0.559	188	0.7966101694915254	303	2.22345191996978	-0.0314685314685315	-0.0626186197484631	0.121858539170484	2.96256900321275	0.0707981207857148	0.202812046080906	0.0148495035687644	0.903011051792818	0.209744318125471	0.121858539170484	0.903011051792818	TRUE
102279	GUT_GENOME008574_01447	59	42	17	0.712	207	0.8771186440677966	303	2.22345191996978	-0.112431996413051	-0.129315814436635	0.149333983567718	2.23187056695083	-0.0999595167404137	0.258669261212036	0.0223006386482033	0.881290100902046	-0.223096703299558	-0.149333983567718	0.881290100902046	TRUE
102279	GUT_GENOME000254_01944	59	33	26	0.559	183	0.7754237288135594	300	2.22345191996978	0.0372960372960373	0.0388509426378787	0.354780054638863	2.69877393630769	0.215961304750464	0.362573738412534	0.125868887169555	0.722754371741137	0.582830740511555	0.354780054638863	0.722754371741137	TRUE
102279	GUT_GENOME156466_01089	59	47	12	0.797	174	0.7372881355932204	300	2.22345191996978	0.314818988289447	0.259260328343697	1.82251945003441	1.82984872958968	1.34730083024887	0.997995289624424	3.32157714575371	0.0683762052654037	2.46535671260601	1.82251945003441	0.0683762052654037	TRUE
102279	GUT_GENOME000918_01107	59	42	17	0.712	140	0.5932203389830508	297	2.22345191996978	-0.187812539462711	-0.275263749867517	0.612503139229018	2.39453090861545	-0.395820328835784	0.505759368012036	0.375160095565402	0.540204921662332	-0.947804011655619	-0.612503139229019	0.540204921662332	TRUE
102279	GUT_GENOME005003_00270	59	38	21	0.644	187	0.7923728813559322	297	2.22345191996978	0.19578072162925	0.0923725689959325	1.62483128349449	2.79610136542918	0.971699135444033	0.762303090134521	2.64007669982235	0.104198513287362	2.71696927940142	1.62483128349449	0.104198513287362	TRUE
102279	GUT_GENOME057607_01455	59	35	24	0.593	117	0.4957627118644068	330	2.22345191996978	-0.179044218160856	-0.276005104207856	0.849267956549941	2.87481536353065	-0.500886999339144	0.543522329036486	0.721256062022512	0.395732206888858	-1.43995764109294	-0.849267956549941	0.395732206888858	TRUE
102279	GUT_GENOME000254_03239	59	39	20	0.661	193	0.8177966101694916	285	2.22345191996978	0.0134462672842327	-0.0687262470007193	0.639258652591763	2.64998515580205	0.392694568538343	0.491152757804764	0.408651624913436	0.522654681831498	1.0406347773907	0.639258652591763	0.522654681831498	TRUE
102279	GUT_GENOME000254_02566	59	46	13	0.78	162	0.6864406779661016	282	2.22345191996978	-0.142398670925662	-0.080837157550616	0.482718278019542	1.88276785795611	-0.351799611739537	0.506347283083135	0.233016935934152	0.629295783327635	-0.66235700142464	-0.482718278019542	0.629295783327635	TRUE
102279	GUT_GENOME016902_01249	59	32	27	0.542	130	0.5508474576271186	282	2.22345191996978	-0.0615567035144108	-0.0257861643429532	0.220030296080389	2.91370213753954	-0.128902074529739	0.274801225582331	0.0484133311932234	0.825847559967043	-0.375582250090582	-0.220030296080389	0.825847559967043	TRUE
102279	GUT_GENOME097371_01056	59	48	11	0.814	2	0.0084745762711864	282	2.22345191996978	-0.161944384318652	-0.280595658254198	0.91530188774554	1.64635696394844	-0.713349490758879	0.745624511552835	0.837777545710549	0.360033168372644	-1.17442790183995	-0.91530188774554	0.360033168372644	TRUE
102279	GUT_GENOME000254_01881	59	31	28	0.525	198	0.8389830508474576	279	2.22345191996978	-0.365011920054796	-0.352785231213257	1.98159170302007	2.93896787830854	-1.15589066256034	0.821125743035788	3.926705677478	0.0475249565444661	-3.39712552810161	-1.98159170302007	0.0475249565444661	TRUE
102279	GUT_GENOME002232_02212	59	38	21	0.644	211	0.8940677966101694	279	2.22345191996978	0.124477866221066	0.250932620853824	0.225788142420104	2.50847871947924	-0.142559420096122	0.300016648185692	0.0509802852575209	0.821366199930017	-0.357607271572422	-0.225788142420103	0.821366199930017	TRUE
102279	GUT_GENOME009970_00546	59	47	12	0.797	2	0.0084745762711864	279	2.22345191996978	-0.0244380036571717	-0.109589328732296	0.085873196908998	1.89059822972307	-0.0624536762731561	0.213122446126093	0.00737420594737153	0.931567218553833	-0.118074809801727	-0.085873196908998	0.931567218553833	TRUE
102279	GUT_GENOME000254_03107	59	40	19	0.678	181	0.7669491525423728	276	2.22345191996978	0.11888328387905	0.0562521849862793	1.81990452282748	2.26780156603023	1.20849839754631	0.89582210908257	3.31205247220792	0.0687735460440755	2.74063455850053	1.81990452282748	0.0687735460440755	TRUE
102279	GUT_GENOME000254_00002	59	39	20	0.661	164	0.6949152542372882	270	2.22345191996978	0.0855671554451173	0.107201981878621	0.443788407514764	2.61961407296429	0.274193588949354	0.411594269276412	0.19694815064449	0.657195570429672	0.718281384328313	0.443788407514764	0.657195570429672	TRUE
102279	GUT_GENOME000254_01888	59	37	22	0.627	188	0.7966101694915254	267	2.22345191996978	-0.119658665111967	-0.110825030674777	0.361815158698415	2.68587032715598	-0.2207721248481	0.367029403994362	0.130910209063959	0.717490163542907	-0.592965299192687	-0.361815158698415	0.717490163542907	TRUE
102279	GUT_GENOME000254_00022	59	34	25	0.576	211	0.8940677966101694	264	2.22345191996978	0.137003844748736	0.207665503013697	0.4484847119061	2.95856960038202	0.260739451744208	0.389343497961061	0.201138536813498	0.653803417182043	0.771415815550689	0.4484847119061	0.653803417182043	TRUE
102279	GUT_GENOME014046_01346	59	42	17	0.712	167	0.7076271186440678	264	2.22345191996978	-0.112431996413051	-0.137993547171022	0.191399312169787	2.31769832581403	-0.1257221846887	0.28737020172107	0.0366336966990676	0.848212758913131	-0.291386096970683	-0.191399312169787	0.848212758913131	TRUE
102279	GUT_GENOME052585_01741	59	41	18	0.695	200	0.847457627118644	264	2.22345191996978	-0.0691179525351932	0.152916202581719	1.33158571525872	2.44955083371394	-0.850796900992171	0.737295079483207	1.77312051708109	0.182996361506295	-2.08407025814661	-1.33158571525872	0.182996361506295	TRUE
102279	GUT_GENOME097371_01728	59	33	26	0.559	3	0.0127118644067796	264	2.22345191996978	-0.1002331002331	-0.0741852423194281	0.50987325981218	2.93141132610175	-0.297799425321571	0.417054428666644	0.259970741071499	0.610140256781481	-0.872972608294245	-0.50987325981218	0.610140256781481	TRUE
102279	GUT_GENOME000254_01340	59	47	12	0.797	209	0.885593220338983	261	2.22345191996978	0.145190492316138	0.0452968498296203	0.992329502254732	1.952441382169	0.710177487714106	0.712916965102235	0.984717841045124	0.321036816235946	1.38657991569783	0.992329502254732	0.321036816235946	TRUE
102279	GUT_GENOME000918_02074	59	39	20	0.661	110	0.4661016949152542	258	2.22345191996978	0.0134462672842327	0.11267829368122	0.216678733610766	2.58315302402889	-0.134815932983891	0.289623019641506	0.0469496735991654	0.828458722404446	-0.348250184974615	-0.216678733610766	0.828458722404446	TRUE
102279	GUT_GENOME000254_00006	59	44	15	0.746	182	0.7711864406779662	255	2.22345191996978	-0.20464687117164	-0.210133945187696	0.966972745646621	2.27971369151551	-0.640433557135602	0.651278832217686	0.935036290823365	0.33355765844884	-1.46000514870801	-0.966972745646621	0.33355765844884	TRUE
102279	GUT_GENOME000254_00980	59	35	24	0.593	171	0.7245762711864406	255	2.22345191996978	0.307437769341996	0.202275015741322	1.91571487686652	2.81886013719123	1.14102223563161	0.824382325129225	3.66996348944773	0.0554013977659401	3.21638209567076	1.91571487686652	0.0554013977659401	TRUE
102279	GUT_GENOME000254_00551	59	39	20	0.661	175	0.7415254237288136	255	2.22345191996978	-0.130795509037536	-0.183153150942338	0.353895300732094	2.63729563880041	-0.217919145612002	0.3663177724419	0.125241883880259	0.72341734891353	-0.574717212333643	-0.353895300732094	0.72341734891353	TRUE
102279	GUT_GENOME169036_01647	59	35	24	0.593	34	0.1440677966101695	252	2.22345191996978	-0.179044218160856	-0.226589038367623	0.922549970756967	2.86804739479062	-0.544749371072631	0.567155029588122	0.851098448543681	0.35624177765116	-1.56236701451869	-0.922549970756967	0.35624177765116	TRUE
102279	GUT_GENOME000254_02494	59	46	13	0.78	191	0.809322033898305	249	2.22345191996978	0.0223370464197116	-0.0363819342506556	0.0579823153540728	1.85043723300438	0.0426244093961565	0.177015215296781	0.00336194889381915	0.95376271512791	0.0788737941814697	0.0579823153540728	0.95376271512791	TRUE
102279	GUT_GENOME103668_01542	59	37	22	0.627	2	0.0084745762711864	249	2.22345191996978	-0.260855889944089	-0.420079645999433	1.18662028334012	2.83890722904107	-0.70426509982734	0.646517497849549	1.40806769683419	0.23537743155782	-1.99934328306116	-1.18662028334012	0.23537743155782	TRUE
102279	GUT_GENOME046649_02269	59	38	21	0.644	45	0.1906779661016949	1434	2.22345191996978	-0.0894307000034846	-0.110899758173576	0.0188829133017408	2.55894777192332	0.0118042469926286	0.0859021015110914	0.00035656441476106	0.9849345103218	0.0302064515410194	0.0188829133017408	0.9849345103218	TRUE
102279	GUT_GENOME000254_02633	59	34	25	0.576	221	0.9364406779661016	243	2.22345191996978	0.206091253639125	0.217236048904677	1.37104828367492	2.90122100491889	0.804937837961871	0.687441851005417	1.87977339616796	0.170359904974272	2.33530256314898	1.37104828367492	0.170359904974272	TRUE
102279	GUT_GENOME009637_02043	59	42	17	0.712	14	0.059322033898305	240	2.22345191996978	-0.33857362556203	-0.410775970000192	1.75307309967598	2.40859240931671	-1.12958357561934	0.853136172469338	3.07326529280753	0.0795894603016111	-2.72070642592558	-1.75307309967598	0.0795894603016111	TRUE
102279	GUT_GENOME000254_02146	59	47	12	0.797	204	0.864406779661017	237	2.22345191996978	-0.0244380036571717	-0.0188773648849073	0.280105833146617	1.79073954363346	0.209317693740839	0.395498521712448	0.0784592777627603	0.779396309569684	0.37483347136388	0.280105833146617	0.779396309569684	TRUE
102279	GUT_GENOME164354_01402	59	48	11	0.814	2	0.0084745762711864	234	2.22345191996978	0.188687493655677	0.0966290935610784	1.41994715071441	1.88316578911163	1.03473205341798	0.868344009140538	2.01624991082199	0.155623067550982	1.94857200389397	1.41994715071442	0.155623067550982	TRUE
102279	GUT_GENOME027610_02317	59	33	26	0.559	4	0.0169491525423728	231	2.22345191996978	0.0372960372960373	-0.0481077796484909	0.0383771229663582	2.83172237002268	0.0228058927623353	0.116415516951733	0.00147280356717499	0.969387000770572	0.0645799567034433	0.0383771229663582	0.969387000770572	TRUE
102279	GUT_GENOME000254_01905	59	36	23	0.61	203	0.8601694915254238	228	2.22345191996978	0.0605078001466355	0.0820392383697625	0.278359268146422	2.71501712846288	0.168934907788544	0.320196482058107	0.0774838821630114	0.780736583640444	0.458661168241192	0.278359268146422	0.780736583640444	TRUE
102279	GUT_GENOME034205_01253	59	32	27	0.542	2	0.0084745762711864	225	2.22345191996978	0.212544844210136	0.151795464561483	1.47492149489315	2.99918926484406	0.851661408526843	0.701265568543844	2.17539341609785	0.14023365069649	2.55429375373568	1.47492149489315	0.14023365069649	TRUE
102279	GUT_GENOME000254_02110	59	42	17	0.712	165	0.6991525423728814	219	2.22345191996978	-0.187812539462711	-0.288098813578088	0.826417268548123	2.48689969618569	-0.524047011720548	0.576461831344064	0.682965501754541	0.408567430909591	-1.30325235423485	-0.826417268548123	0.408567430909591	TRUE
102279	GUT_GENOME000254_01791	59	41	18	0.695	180	0.7627118644067796	213	2.22345191996978	-0.143262665254764	-0.214245815759512	0.221324587572017	2.40681093936315	-0.142662120574495	0.303245135884132	0.0489845730639236	0.82483970654039	-0.34336075243144	-0.221324587572017	0.82483970654039	TRUE
102279	GUT_GENOME098729_02137	59	34	25	0.576	2	0.0084745762711864	207	2.22345191996978	0.137003844748736	0.187613966298831	0.731968231997768	2.92760018637377	0.427795635717101	0.500023290002727	0.535777492653939	0.464187957974725	1.25241458285527	0.731968231997768	0.464187957974725	TRUE
102279	GUT_GENOME000254_02067	59	35	24	0.593	203	0.8601694915254238	204	2.22345191996978	-0.0400493645886124	-0.120698552063658	0.295123387892962	2.09233959358958	0.204026951763541	0.375565531753513	0.0870978140814199	0.767899624041215	0.426893669334249	0.295123387892962	0.767899624041215	TRUE
102279	GUT_GENOME005003_00995	59	46	13	0.78	2	0.0084745762711864	204	2.22345191996978	0.0223370464197116	0.0746971205768789	0.23236032051162	2.06499494960191	-0.161697188961649	0.335445126410877	0.0539913185482627	0.816258165193097	-0.33390387857063	-0.23236032051162	0.816258165193097	TRUE
102279	GUT_GENOME045285_00907	59	31	28	0.525	6	0.0254237288135593	204	2.22345191996978	-0.296644608044533	-0.276617561358279	1.92209345338548	2.97083079628725	-1.11515578295975	0.804355972948208	3.69444324354732	0.0545939996845135	-3.31293914267463	-1.92209345338548	0.0545939996845135	TRUE
102279	GUT_GENOME002265_01145	59	37	22	0.627	27	0.1144067796610169	201	2.22345191996978	-0.119658665111967	-0.183125134905888	0.12557424475162	2.65805066800855	-0.0770227370026465	0.217354511889834	0.0157688909449399	0.900068951252208	-0.204730337541732	-0.12557424475162	0.900068951252208	TRUE
102279	GUT_GENOME192971_00926	59	47	12	0.797	144	0.6101694915254238	8223	2.22345191996978	0.314818988289447	0.570612421173975	1.03091843316387	1.77159256218604	0.774537377797963	0.762834328078843	1.06279281583704	0.302579071688611	1.37216465764195	1.03091843316387	0.302579071688611	TRUE
102279	GUT_GENOME001486_02146	59	46	13	0.78	105	0.4449152542372881	2388	2.22345191996978	0.187072763765085	0.378376400838518	0.642907483133768	2.02564353342421	0.451717556066203	0.563368719344197	0.413330031869395	0.520284133510506	0.915018746379692	0.642907483133768	0.520284133510506	TRUE
102279	GUT_GENOME191689_02201	59	44	15	0.746	153	0.6483050847457628	2169	2.22345191996978	0.344178828788668	0.517688952027067	1.02425874188831	1.90463410035963	0.742170864966494	0.733329341115847	1.04910597033462	0.30571307978262	1.41356393770858	1.02425874188831	0.30571307978262	TRUE
102279	GUT_GENOME000918_01548	59	41	18	0.695	98	0.4152542372881356	1902	2.22345191996978	0.0791714729039485	0.352038544234471	0.0276489827911934	2.25943685076954	0.0183941216488794	0.110621482718239	0.000764466249387716	0.977942113963038	0.0415603562910158	0.0276489827911934	0.977942113963038	TRUE
102279	GUT_GENOME170351_01530	59	46	13	0.78	136	0.576271186440678	1713	2.22345191996978	0.187072763765085	0.284160420597102	0.947878728074897	2.06229069315053	0.660051521014077	0.677955904732158	0.898474083136885	0.343191195277794	1.36121810878718	0.947878728074897	0.343191195277794	TRUE
102279	GUT_GENOME097543_00364	59	45	14	0.763	139	0.5889830508474576	1566	2.22345191996978	0.227144671068246	0.329210083153174	1.09209123680606	2.17067611994005	0.741244370357754	0.709303245245583	1.19266326950859	0.274793000823228	1.60900145377558	1.09209123680606	0.274793000823228	TRUE
102279	GUT_GENOME027973_02083	59	31	28	0.525	18	0.0762711864406779	1524	2.22345191996978	0.0451919520067843	0.0842950328846199	0.0995677503363557	2.88363153151107	-0.0586339040230756	0.185818720136587	0.0099137369070429	0.920687498062274	-0.169078574456535	-0.0995677503363557	0.920687498062274	TRUE
102279	GUT_GENOME001486_02123	59	42	17	0.712	99	0.4194915254237288	1521	2.22345191996978	0.189090175785586	0.369550829714075	1.06024922537189	2.31400978954538	0.696988107411642	0.676895124429791	1.12412841990169	0.289031231896809	1.61283730374724	1.06024922537189	0.289031231896809	TRUE
102279	GUT_GENOME000254_00669	59	43	16	0.729	116	0.4915254237288136	1518	2.22345191996978	0.226470367712021	0.475530268871684	0.694806235828766	2.33636380620538	0.454562361590869	0.545332798776092	0.482755705346538	0.487176739734291	1.06202304928415	0.694806235828766	0.487176739734291	TRUE
102279	GUT_GENOME000254_00672	59	43	16	0.729	110	0.4661016949152542	1500	2.22345191996978	0.226470367712021	0.475837056257578	0.7442288052026	2.32583199709023	0.487997171539054	0.565671198817707	0.55387651449329	0.456738064243055	1.13499943605506	0.7442288052026	0.456738064243055	TRUE
102279	GUT_GENOME001486_02144	59	39	20	0.661	107	0.4533898305084746	1485	2.22345191996978	0.229808931766886	0.39497801002137	0.920873645766238	2.65334337123877	0.565331671011549	0.58911935873994	0.848008271466803	0.357116399370206	1.50001904182983	0.920873645766238	0.357116399370206	TRUE
102279	GUT_GENOME000254_00961	59	39	20	0.661	16	0.0677966101694915	1398	2.22345191996978	-0.0586746208766518	-0.0613719663929975	0.532920568050861	2.49109579310769	-0.337650399568478	0.462525868086125	0.284004331851652	0.594088566712629	-0.841119489906168	-0.532920568050861	0.594088566712629	TRUE
102279	GUT_GENOME027965_01178	59	48	11	0.814	149	0.6313559322033898	1359	2.22345191996978	-0.161944384318652	-0.0152343048605646	1.00945607255417	1.63389148884165	-0.78972487852643	0.786017304346981	1.01900156241648	0.312755958457846	-1.29032475755084	-1.00945607255417	0.312755958457846	TRUE
102279	GUT_GENOME000254_01311	59	35	24	0.593	113	0.4788135593220339	1347	2.22345191996978	0.0989454889836307	0.308868743417459	0.292471865585761	2.83106619737678	-0.173823737267223	0.321415662122677	0.0855397921592154	0.769925867949311	-0.492106506878938	-0.292471865585761	0.769925867949311	TRUE
102279	GUT_GENOME009970_02201	59	33	26	0.559	152	0.6440677966101694	1275	2.22345191996978	0.174825174825175	0.268406631421581	0.942557805270984	2.9543640457265	0.548372906547015	0.564835510423723	0.888415216277255	0.345907130838243	1.62009319875304	0.942557805270984	0.345907130838243	TRUE
102279	GUT_GENOME192685_01879	59	35	24	0.593	129	0.5466101694915254	1689	2.22345191996978	0.0294480621975091	0.0426339902002134	0.238656611200214	2.81729224437537	0.142186223602653	0.29105213201795	0.05695697806957	0.811371863834872	0.400580145012777	0.238656611200214	0.811371863834872	TRUE
102279	GUT_GENOME002265_00378	59	43	16	0.729	143	0.6059322033898306	1236	2.22345191996978	0.226470367712021	0.334547575085117	1.1072566952616	2.41258412302533	0.712864655133016	0.677458856585061	1.22601738920163	0.268182961460432	1.71984594883984	1.1072566952616	0.268182961460432	TRUE
102279	GUT_GENOME000254_01352	59	33	26	0.559	138	0.5847457627118644	1224	2.22345191996978	0.243589743589744	0.45879782539623	0.971192617924506	2.9128428733287	0.569045303768769	0.577423104287779	0.943215101111056	0.331452369255301	1.65753955768402	0.971192617924506	0.331452369255301	TRUE
102279	GUT_GENOME139484_01154	59	42	17	0.712	148	0.6271186440677966	1194	2.22345191996978	0.415231804934565	0.614976166988104	1.47783520220677	2.17629099135197	1.00176885450526	0.824051817312534	2.18399688488154	0.139451893586794	2.18014053347679	1.47783520220677	0.139451893586794	TRUE
102279	GUT_GENOME185845_01585	59	33	26	0.559	95	0.4025423728813559	1176	2.22345191996978	0.0372960372960373	0.191605016848508	0.114682021192533	2.9656747717375	0.0665937662096849	0.196646358189552	0.0131519659848045	0.908697164904203	0.197495452403048	0.114682021192533	0.908697164904203	TRUE
102279	GUT_GENOME000254_01351	59	43	16	0.729	147	0.6228813559322034	1167	2.22345191996978	0.303262044120121	0.533561015645454	0.641210130178101	1.99213770038258	0.454297867016595	0.567336219357266	0.411150431043017	0.52138616884462	0.905023908087153	0.641210130178101	0.52138616884462	TRUE
102279	GUT_GENOME000254_02026	59	47	12	0.797	200	0.847457627118644	1155	2.22345191996978	-0.109252251643826	-0.023075715093637	0.367056874651959	1.83619370847864	-0.270878237469867	0.447102845356442	0.134730749229264	0.713576594461293	-0.497384915405953	-0.367056874651959	0.713576594461293	TRUE
102279	GUT_GENOME000254_00582	59	42	17	0.712	118	0.5	1131	2.22345191996978	0.339851261884905	0.548211781487306	1.3954623050786	2.42390560434327	0.896314161479556	0.758754366517402	1.94731504489528	0.162876474242787	2.17258091926254	1.3954623050786	0.162876474242787	TRUE
102279	GUT_GENOME001486_02148	59	44	15	0.746	105	0.4449152542372881	1131	2.22345191996978	0.187371485942865	0.350373834667566	0.577860257013744	2.26012524994895	0.384376274192999	0.505644350852808	0.33392247663599	0.563358469296797	0.8687385227849	0.577860257013744	0.563358469296797	TRUE
102279	GUT_GENOME186223_00897	59	33	26	0.559	131	0.5550847457627118	1131	2.22345191996978	0.312354312354312	0.386527621466156	1.34180315656996	2.92273326328739	0.784863654255256	0.677563204741194	1.80043571098111	0.179659828470786	2.29394710943713	1.34180315656996	0.179659828470786	TRUE
102279	GUT_GENOME001486_02142	59	36	23	0.61	105	0.4449152542372881	1101	2.22345191996978	0.200506239701596	0.420469121187065	0.959496827676821	2.82639870701402	0.57072491266977	0.582646388328538	0.920634162321883	0.337308517031724	1.61309615523053	0.959496827676821	0.337308517031724	TRUE
102279	GUT_GENOME001486_02124	59	38	21	0.644	99	0.4194915254237288	1050	2.22345191996978	0.19578072162925	0.399503579377006	0.986636966830258	2.64216736480826	0.60698396935385	0.611080646869701	0.973452504316013	0.323820641080127	1.60375323478852	0.986636966830258	0.323820641080127	TRUE
102279	GUT_GENOME000254_01736	59	38	21	0.644	5	0.0211864406779661	1044	2.22345191996978	-0.0181278445953009	-0.107636996051493	0.321349256685671	2.42996811031537	-0.206146996950951	0.363653994818546	0.103265344772433	0.747945732696101	-0.500930628628091	-0.321349256685671	0.747945732696101	TRUE
102279	GUT_GENOME001486_02118	59	34	25	0.576	93	0.3940677966101695	1035	2.22345191996978	0.206091253639125	0.367025662508453	1.2067533593962	2.91632798834341	0.706643443181847	0.643266708106987	1.45625367041401	0.227527142863515	2.06080405113058	1.2067533593962	0.227527142863515	TRUE
102279	GUT_GENOME001486_02143	59	41	18	0.695	107	0.4533898305084746	1023	2.22345191996978	0.153316185623519	0.399545553122901	0.639753388847022	2.44930292686904	0.408781604849283	0.511075481887882	0.409284398541249	0.522332939996606	1.00122998120757	0.639753388847022	0.522332939996606	TRUE
102279	GUT_GENOME001486_02139	59	34	25	0.576	101	0.4279661016949153	1017	2.22345191996978	0.137003844748736	0.285352934752459	0.546361315140472	2.95142568572725	0.318027016835694	0.430253136129576	0.298510686682026	0.58481759627615	0.93863310624408	0.546361315140472	0.58481759627615	TRUE
102279	GUT_GENOME000254_01304	59	33	26	0.559	137	0.5805084745762712	1011	2.22345191996978	0.174825174825175	0.305689201367297	0.379219159446388	2.72494169266728	0.229726800668279	0.373049557099973	0.143807170891225	0.704525125095381	0.62599213706406	0.379219159446388	0.704525125095381	TRUE
102279	GUT_GENOME000254_02304	59	32	27	0.542	115	0.4872881355932203	957	2.22345191996978	-0.0615567035144108	-0.0339105262981308	0.42916362974054	3.00519976023602	-0.24756328508753	0.377898164176358	0.184181421092076	0.667804149011683	-0.743977124988285	-0.42916362974054	0.667804149011683	TRUE
102279	GUT_GENOME001486_02125	59	38	21	0.644	101	0.4279661016949153	930	2.22345191996978	0.267083577037434	0.510077828984862	1.23173182872243	2.6566408191254	0.755700558836188	0.680913055748938	1.5171632978879	0.218049276056298	2.0076249516401	1.23173182872243	0.218049276056298	TRUE
102279	GUT_GENOME005990_00585	59	36	23	0.61	151	0.6398305084745762	906	2.22345191996978	0.200506239701596	0.331620025380595	0.783010939125098	2.77750071592077	0.469829995014114	0.530953911967025	0.613106130789568	0.433620688274294	1.30495314751275	0.783010939125098	0.433620688274294	TRUE
102279	GUT_GENOME000254_02721	59	43	16	0.729	134	0.5677966101694916	894	2.22345191996978	0.38005372052822	0.627363867862468	1.57117640831901	2.3036539947588	1.03518107758013	0.825855090469745	2.46859530605822	0.116141678348917	2.38469902466619	1.57117640831901	0.116141678348917	TRUE
102279	GUT_GENOME002232_01621	59	41	18	0.695	114	0.4830508474576271	888	2.22345191996978	0.301605611062661	0.470726047970595	1.29673987992005	2.46770545388584	0.825479337358644	0.724902793239635	1.68153431617507	0.194720702692524	2.03703986287	1.29673987992005	0.194720702692524	TRUE
102279	GUT_GENOME001486_02145	59	41	18	0.695	107	0.4533898305084746	867	2.22345191996978	0.22746089834309	0.418938290253684	0.785184178778445	2.47221556450729	0.49937681136521	0.563563168134253	0.616514194603981	0.432345590243401	1.2345671256111	0.785184178778445	0.432345590243401	TRUE
102279	GUT_GENOME000254_00959	59	42	17	0.712	22	0.0932203389830508	864	2.22345191996978	-0.0370514533633919	-0.094050358828682	0.223123808999363	2.43009842660732	-0.143131091492234	0.303012835557329	0.0497842341423842	0.823439148506348	-0.347822640233867	-0.223123808999363	0.823439148506348	TRUE
102279	GUT_GENOME001486_02122	59	38	21	0.644	99	0.4194915254237288	852	2.22345191996978	0.124477866221066	0.347895614154731	0.630814989946297	2.63533857078128	0.388582998909489	0.489252206773668	0.397927551540947	0.528161500981455	1.02404776497603	0.630814989946297	0.528161500981455	TRUE
102279	GUT_GENOME064539_01741	59	31	28	0.525	69	0.2923728813559322	819	2.22345191996978	-0.0231753600034791	-0.122974694434771	0.146137409331043	2.98512713326926	0.0845823969067177	0.221258154701268	0.0213561424059889	0.883812915035824	0.252489208003193	0.146137409331043	0.883812915035824	TRUE
102279	GUT_GENOME000254_02563	59	44	15	0.746	143	0.6059322033898306	789	2.22345191996978	0.187371485942865	0.43537019757693	0.343997381406732	2.11322724332592	0.236636665077564	0.403463700859215	0.118334198414689	0.730848255392143	0.500067047411699	0.343997381406732	0.730848255392143	TRUE
102279	GUT_GENOME001486_02138	59	36	23	0.61	101	0.4279661016949153	777	2.22345191996978	0.270505459479076	0.441926462540251	1.27131589473129	2.67968126183444	0.776625966575037	0.688787359972299	1.61624410419643	0.203616289928822	2.08111005008518	1.27131589473129	0.203616289928822	TRUE
102279	GUT_GENOME001486_02121	59	32	27	0.542	98	0.4152542372881356	768	2.22345191996978	0.144019457278999	0.355998073218539	0.45971207252534	2.99309009718836	0.265721083048042	0.391907035007676	0.211335189625544	0.645722902935089	0.79532714228526	0.45971207252534	0.645722902935089	TRUE
102279	GUT_GENOME000254_00670	59	33	26	0.559	113	0.4788135593220339	756	2.22345191996978	0.106060606060606	0.287580812611929	0.0976396749358794	2.96988301017806	0.0566574016967461	0.181319073603958	0.00953350612158419	0.922218418964854	0.1682658547	0.0976396749358794	0.922218418964854	TRUE
102279	GUT_GENOME002232_01727	59	39	20	0.661	82	0.3474576271186441	756	2.22345191996978	0.301929819927771	0.541681289170605	1.1595863243194	2.62669847832188	0.715480782967423	0.664425713066794	1.34464044354857	0.246217271580095	1.87935228388908	1.1595863243194	0.246217271580095	TRUE
102279	GUT_GENOME189076_01167	59	48	11	0.814	126	0.5338983050847458	714	2.22345191996978	0.276345463149259	0.506356790328736	0.880940821307935	1.68517808712948	0.678615591144999	0.723020258112014	0.776056730646699	0.378349851361272	1.14358812378197	0.880940821307935	0.378349851361272	TRUE
102279	GUT_GENOME000254_01626	59	34	25	0.576	15	0.0635593220338983	702	2.22345191996978	-0.0702583819224289	-0.0474056606586152	0.273149032008916	2.64065701121236	-0.168090693161356	0.321620583271082	0.0746103936874077	0.784738657154219	-0.443869867416079	-0.273149032008916	0.784738657154219	TRUE
102279	GUT_GENOME002232_01728	59	35	24	0.593	82	0.3474576271186441	699	2.22345191996978	0.307437769341996	0.494198431371114	1.18772259619754	2.84279627419969	0.704436985823768	0.646375133786984	1.41068496551823	0.234942718357754	2.00257083870827	1.18772259619754	0.234942718357754	TRUE
102279	GUT_GENOME000254_00671	59	44	15	0.746	104	0.4406779661016949	681	2.22345191996978	0.265775157365766	0.476791263091976	0.944303447914948	2.20514538085014	0.635906057446312	0.654390783781801	0.891709001744059	0.345014604517737	1.40226530523236	0.944303447914948	0.345014604517737	TRUE
102279	GUT_GENOME000254_00673	59	33	26	0.559	110	0.4661016949152542	678	2.22345191996978	0.243589743589744	0.318953492405704	0.882413167511908	2.83660136782566	0.52392946850418	0.557746477397326	0.778652998198399	0.377553417626352	1.48617904700313	0.882413167511908	0.377553417626352	TRUE
102279	GUT_GENOME000254_01574	59	37	22	0.627	109	0.461864406779661	645	2.22345191996978	0.303933009384397	0.545388022434644	1.38006801028474	2.63035730734592	0.8509285900926	0.72434067097191	1.90458771301129	0.167565705679037	2.23824623497963	1.38006801028474	0.167565705679037	TRUE
102279	GUT_GENOME000254_01573	59	39	20	0.661	112	0.4745762711864407	606	2.22345191996978	0.229808931766886	0.389156254302698	0.505113857110781	2.51508332889885	0.318502681970276	0.448144893605894	0.255140008645331	0.613478869170047	0.801060785633012	0.505113857110781	0.613478869170047	TRUE
102279	GUT_GENOME103668_01753	59	32	27	0.542	133	0.5635593220338984	585	2.22345191996978	0.212544844210136	0.403583667160224	0.648129277519769	2.87028699939766	0.382559488444412	0.475190946842641	0.420071560378298	0.516901339190288	1.09805552617822	0.648129277519769	0.516901339190288	TRUE
102279	GUT_GENOME000254_01761	59	31	28	0.525	98	0.4152542372881356	504	2.22345191996978	0.113559264017048	0.274720014723916	0.351613126401287	3.02944114690564	0.202015093958945	0.340683640924961	0.123631790657688	0.725128419642994	0.611992837935236	0.351613126401287	0.725128419642994	TRUE
102279	GUT_GENOME025167_01305	59	31	28	0.525	132	0.559322033898305	498	2.22345191996978	0.250293888037575	0.403367107884226	0.894679405693664	2.97981543256812	0.518289914689963	0.547947610975768	0.800451238972368	0.370958490731905	1.54440828633756	0.894679405693664	0.370958490731905	TRUE
102279	GUT_GENOME001486_02147	59	40	19	0.678	108	0.4576271186440678	492	2.22345191996978	0.191946968763049	0.412113829651657	0.294484196896354	2.54153571514779	0.184719985318038	0.340394777598273	0.0867209422216905	0.76838793738746	0.46947243998737	0.294484196896354	0.76838793738746	TRUE
102279	GUT_GENOME000254_01302	59	38	21	0.644	138	0.5847457627118644	489	2.22345191996978	0.124477866221066	0.380853502952856	0.103506427364968	2.67964369559128	-0.0632308169819227	0.196537367143965	0.0107135805058593	0.917561048596145	-0.169436060092696	-0.103506427364968	0.917561048596145	TRUE
102279	GUT_GENOME000254_01307	59	42	17	0.712	136	0.576271186440678	474	2.22345191996978	-0.0370514533633919	0.17359518917144	0.862448835216256	2.37663018239049	-0.559438738439442	0.602401252106531	0.743817993365877	0.388440576943802	-1.32957899097364	-0.862448835216256	0.388440576943802	TRUE
102279	GUT_GENOME004411_00842	59	36	23	0.61	4	0.0169491525423728	456	2.22345191996978	-0.149489859185805	-0.0918141691367928	0.835246218179719	2.80594715009785	-0.498625832595607	0.545591399360898	0.697636244983523	0.403579091845149	-1.39911773393681	-0.835246218179719	0.403579091845149	TRUE
102279	GUT_GENOME000254_01762	59	31	28	0.525	95	0.4025423728813559	429	2.22345191996978	0.113559264017048	0.274720014723916	0.351613126401287	3.02944114690564	0.202015093958945	0.340683640924961	0.123631790657688	0.725128419642994	0.611992837935236	0.351613126401287	0.725128419642994	TRUE
102279	GUT_GENOME002265_00074	59	41	18	0.695	105	0.4449152542372881	414	2.22345191996978	0.0791714729039485	0.333559645642637	0.33013235474563	2.28876560443315	0.218216421958337	0.379789877780515	0.108987371649895	0.741299956878086	0.499446240900711	0.33013235474563	0.741299956878086	TRUE
102279	GUT_GENOME000254_00764	59	31	28	0.525	8	0.0338983050847457	408	2.22345191996978	0.250293888037575	0.316558966326043	1.34686029388845	2.99468640930226	0.778299719737292	0.670634048605999	1.81403265125328	0.178025231636047	2.33076359306102	1.34686029388845	0.178025231636047	TRUE
102279	GUT_GENOME103668_01517	59	44	15	0.746	92	0.3898305084745763	399	2.22345191996978	0.265775157365766	0.463702553840925	0.891646317582029	2.20892825802454	0.599931706121454	0.635338984682012	0.795033155657592	0.372582535650174	1.32520609853656	0.891646317582029	0.372582535650174	TRUE
102279	GUT_GENOME000254_02017	59	33	26	0.559	193	0.8177966101694916	381	2.22345191996978	0.174825174825175	0.239267125164113	0.347075061283919	2.8146435284076	0.206876761552637	0.351155928267044	0.120461098165236	0.728534928535396	0.582284338082053	0.347075061283919	0.728534928535396	TRUE
102279	GUT_GENOME065291_01142	59	42	17	0.712	2	0.0084745762711864	369	2.22345191996978	0.339851261884905	0.49678008834167	1.01910260900912	2.13127262436305	0.698069093145023	0.691495651579754	1.03857012768919	0.308154255686707	1.48777554813393	1.01910260900912	0.308154255686707	TRUE
102279	GUT_GENOME000254_00620	59	45	14	0.763	152	0.6440677966101694	354	2.22345191996978	0.38764210332006	0.527446686909963	1.42771503881788	1.78168009971402	1.06961299236208	0.895170790077138	2.03837023206674	0.153373895743251	1.90570818288708	1.42771503881788	0.153373895743251	TRUE
102279	GUT_GENOME029758_01275	59	42	17	0.712	194	0.8220338983050848	327	2.22345191996978	-0.187812539462711	-0.112936647275711	1.03391468927801	2.35962810098539	-0.673074172281005	0.661942968160371	1.06897958470485	0.301176047219654	-1.58820473096174	-1.03391468927801	0.301176047219654	TRUE
102279	GUT_GENOME057607_00751	59	32	27	0.542	2	0.0084745762711864	306	2.22345191996978	0.00696868341672576	-0.0440669415493334	0.152815648030891	2.90359975822967	-0.0896807954402707	0.229411686678872	0.023352622283101	0.878543657332509	-0.260397135958215	-0.152815648030891	0.878543657332509	TRUE
102279	GUT_GENOME168141_01721	59	31	28	0.525	82	0.3474576271186441	297	2.22345191996978	0.0451919520067843	0.0966481682416714	0.0348299500180536	2.77189302663663	-0.0209201415285176	0.112095503662404	0.0012131254182601	0.9722153384538	-0.0579883944191493	-0.0348299500180536	0.9722153384538	TRUE
102279	GUT_GENOME004411_00682	59	37	22	0.627	14	0.059322033898305	216	2.22345191996978	0.303933009384397	0.417714874745581	0.809230082094315	2.32421242702016	0.530803905086213	0.590062615391592	0.654853325766371	0.418382814626018	1.2337010325122	0.809230082094315	0.418382814626018	TRUE
102279	GUT_GENOME096714_00938	59	32	27	0.542	55	0.2330508474576271	720	2.22345191996978	-0.130082090445547	-0.0672501380336279	0.94780679274448	2.99324532052441	-0.547833594535112	0.562715337215044	0.898337716372579	0.343227821821845	-1.63980034326829	-0.94780679274448	0.343227821821845	TRUE
102279	GUT_GENOME162906_01189	59	34	25	0.576	116	0.4915254237288136	624	2.22345191996978	0.206091253639125	0.362182318174826	0.659836275978106	2.89875066062829	0.387552691960771	0.477103567289163	0.435383911096655	0.50935890124389	1.12341862184956	0.659836275978106	0.50935890124389	TRUE
102279	GUT_GENOME057326_00085	59	31	28	0.525	2	0.0084745762711864	213	2.22345191996978	0.113559264017048	0.09958316790816	0.486577667268271	2.76061199142875	0.292852871616686	0.419829934249052	0.236757826284232	0.626557653099267	0.808453149109369	0.486577667268271	0.626557653099267	TRUE
102279	GUT_GENOME005087_01528	59	32	27	0.542	122	0.5169491525423728	1086	2.22345191996978	0.144019457278999	0.241350192905566	0.560668767871497	2.99251142879155	0.324107033242826	0.432847858613789	0.314349467266543	0.575023362207512	0.969894001130878	0.560668767871497	0.575023362207512	TRUE
102279	GUT_GENOME001486_01754	59	31	28	0.525	103	0.4364406779661017	588	2.22345191996978	0.250293888037575	0.288593840983857	1.42321912220138	3.01516564879914	0.819626859422959	0.687037269603595	2.02555266979967	0.154672643951646	2.47131075136522	1.42321912220138	0.154672643951646	TRUE
102284	GUT_GENOME047247_01240	60	31	29	0.517	205	0.2478839177750907	5034	1.34453652762058	-0.0291653618886636	-0.0132727117440576	0.00574283111315582	3.21589849661595	-0.0032023948470785	0.0422582838522221	3.298010919423e-05	0.995417908905839	-0.0102985767742904	-0.00574283111315582	0.995417908905839	TRUE
102284	GUT_GENOME167674_00471	60	42	18	0.7	23	0.0278113663845223	4455	1.34453652762058	-0.0880735427550154	-0.0781460235879632	0.645802128655637	2.79660182906964	-0.386174998471752	0.48054539233031	0.417060389376151	0.518407509274156	-1.07997770706707	-0.645802128655637	0.518407509274156	TRUE
102284	GUT_GENOME249475_01701	60	42	18	0.7	546	0.660217654171705	3450	1.34453652762058	-0.0880735427550154	-0.208197482340763	0.698787907710298	2.8046859417852	-0.417256645471574	0.499149421028747	0.488304539962136	0.484684586649024	-1.17027384767057	-0.698787907710298	0.484684586649024	TRUE
102284	GUT_GENOME030083_01444	60	36	24	0.6	399	0.4824667472793228	5310	1.34453652762058	0.0961161313666907	-0.144493768934584	1.19151339543048	3.2178544970473	0.664225780706165	0.608507959501057	1.41970417149028	0.233452101125167	2.13738191550009	1.19151339543048	0.233452101125167	TRUE
102284	GUT_GENOME001495_00239	60	37	23	0.617	316	0.3821039903264812	2604	1.34453652762058	-0.348189788633675	-0.482728479728178	2.10744059090076	3.11943439249213	-1.19321145119808	0.821939292629474	4.44130584417614	0.0346707831979852	-3.72214483838275	-2.11218268353005	0.0350794062545981	TRUE
102284	GUT_GENOME228240_00597	60	40	20	0.667	327	0.3954050785973398	2568	1.34453652762058	-0.166478022954073	-0.554910372431088	0.56770770099986	2.93239559805243	-0.331522879629841	0.439998416284605	0.322292033774546	0.570233461545801	-0.972156232880212	-0.56770770099986	0.570233461545801	TRUE
102284	GUT_GENOME226218_00057	60	33	27	0.55	219	0.2648125755743651	2505	1.34453652762058	0.0473243116683655	0.339761573537952	0.522558733824217	2.99149248635547	0.302128122973714	0.417949295183516	0.273067630295969	0.601281363795592	0.903814009792547	0.522558733824217	0.601281363795592	TRUE
102284	GUT_GENOME001979_00056	60	38	22	0.633	290	0.3506650544135429	2478	1.34453652762058	0.24660767555992	0.300390230388442	1.77700736529828	3.05926285904099	1.01596987523205	0.762142564234166	3.15775517632435	0.0755670280185641	3.10811890520191	1.77700736529828	0.0755670280185641	TRUE
102284	GUT_GENOME086468_00320	60	34	26	0.567	374	0.4522370012091898	2424	1.34453652762058	0.153846153846154	0.512377464251079	0.562155727956073	3.17458770297683	0.315509888633104	0.420808646912313	0.316019062473822	0.574009922138558	1.00161381262224	0.562155727956073	0.574009922138558	TRUE
102284	GUT_GENOME199874_00785	60	42	18	0.7	583	0.7049576783555018	2394	1.34453652762058	-0.0146789237925026	-0.312765086986751	0.360021304843469	2.62161051198757	0.222353575146757	0.370578326638432	0.129615339941194	0.718831201411279	0.582924469982756	0.360021304843469	0.718831201411279	TRUE
102284	GUT_GENOME248701_02060	60	41	19	0.683	323	0.3905683192261185	2319	1.34453652762058	-0.272341344900977	-0.568592950653378	1.16667278726135	2.95114796077129	-0.679131032828205	0.628751511288169	1.36112539253617	0.24334253645343	-2.00421616262746	-1.16667278726135	0.24334253645343	TRUE
102284	GUT_GENOME035517_00933	60	39	21	0.65	369	0.4461910519951632	2133	1.34453652762058	0.00705152690021701	-0.188236053881976	0.330456614237222	2.99268949711008	0.191022101752868	0.332296980298521	0.109201573893128	0.74105496978805	0.571669837631701	0.330456614237222	0.74105496978805	TRUE
102284	GUT_GENOME195330_00849	60	43	17	0.717	512	0.619105199516324	2010	1.34453652762058	-0.196549646003455	-0.49948804112954	0.57536402485743	2.50717867529485	-0.363370830191723	0.479047644704379	0.331043761100141	0.565045129143278	-0.911035596680874	-0.57536402485743	0.565045129143278	TRUE
102284	GUT_GENOME056743_00885	60	49	11	0.817	537	0.6493349455864571	1854	1.34453652762058	-0.107204052963032	-0.279194395494728	0.246527260519142	1.93654608707791	-0.177154027900386	0.356794832936174	0.0607756901790727	0.805274104637096	-0.343066939540583	-0.246527260519142	0.805274104637096	TRUE
102284	GUT_GENOME037922_01005	60	45	15	0.75	9	0.0108827085852478	1806	1.34453652762058	0.194183909345154	0.359459865752714	1.19443130803496	2.38184815592432	0.773934385713215	0.708147218200477	1.4266661496141	0.232309296109096	1.84339418941744	1.19443130803496	0.232309296109096	TRUE
102284	GUT_GENOME000795_00320	60	44	16	0.733	399	0.4824667472793228	1773	1.34453652762058	0.0709864675025482	0.227836575720613	0.27297167692188	2.56140663545386	0.170560445845184	0.32645214664707	0.0745135364015435	0.784874987578854	0.436874657733825	0.27297167692188	0.784874987578854	TRUE
102284	GUT_GENOME000795_01785	60	43	17	0.717	521	0.6299879081015719	1767	1.34453652762058	-0.196549646003455	-0.49948804112954	0.57536402485743	2.50717867529485	-0.363370830191723	0.479047644704379	0.331043761100141	0.565045129143278	-0.911035596680874	-0.57536402485743	0.565045129143278	TRUE
102284	GUT_GENOME016215_01417	60	43	17	0.717	397	0.4800483675937122	1665	1.34453652762058	0.10200677830559	-0.0429247917852967	1.37048952253018	2.36195109804699	0.891744149699284	0.761732365701641	1.878241531365	0.170534143824001	2.1062560735592	1.37048952253018	0.170534143824001	TRUE
102284	GUT_GENOME202372_00589	60	43	17	0.717	501	0.6058041112454655	1635	1.34453652762058	-0.196549646003455	-0.49948804112954	0.57536402485743	2.50717867529485	-0.363370830191723	0.479047644704379	0.331043761100141	0.565045129143278	-0.911035596680874	-0.57536402485743	0.565045129143278	TRUE
102284	GUT_GENOME197935_01246	60	46	14	0.767	408	0.4933494558645707	2826	1.34453652762058	-0.0742196600519394	-0.206989907214499	0.423508521469522	2.36440424623025	-0.27542368712462	0.423223925748519	0.179359467757301	0.67192428260261	-0.651212935349843	-0.423508521469522	0.67192428260261	TRUE
102284	GUT_GENOME084775_02036	60	42	18	0.7	390	0.4715840386940749	1620	1.34453652762058	-0.0146789237925026	0.120116916387729	0.109988439295496	2.69235452236281	-0.0670318053860162	0.202119119081433	0.012097456778659	0.912418543391453	-0.180473384373184	-0.109988439295496	0.912418543391453	TRUE
102284	GUT_GENOME000795_01821	60	38	22	0.633	383	0.4631197097944377	1587	1.34453652762058	0.0372238000845163	-0.19807222497258	0.732018889781843	2.95773364437476	0.425640316495704	0.497486858895675	0.535851654997443	0.464157038251783	1.25893068450167	0.732018889781843	0.464157038251783	TRUE
102284	GUT_GENOME226247_01631	60	36	24	0.6	313	0.3784764207980653	1548	1.34453652762058	-0.0411926277285817	-0.186865670129012	0.279831473186228	3.08628311879141	0.159286392732813	0.30111361842814	0.0783056533855745	0.779606803830736	0.491602904944458	0.279831473186228	0.779606803830736	TRUE
102284	GUT_GENOME264432_00761	60	49	11	0.817	544	0.6577992744860943	1524	1.34453652762058	-0.194126258068193	-0.306058589451131	0.576265055140103	1.75134595802731	-0.435448012303091	0.573621168883413	0.332081413775626	0.564436038985171	-0.762620116278044	-0.576265055140103	0.564436038985171	TRUE
102284	GUT_GENOME056743_00767	60	44	16	0.733	417	0.5042321644498187	1506	1.34453652762058	0.0709864675025482	0.227836575720613	0.27297167692188	2.56140663545386	0.170560445845184	0.32645214664707	0.0745135364015435	0.784874987578854	0.436874657733825	0.27297167692188	0.784874987578854	TRUE
102284	GUT_GENOME047163_00705	60	45	15	0.75	402	0.4860943168077388	1482	1.34453652762058	-0.194183909345154	-0.276095683763755	0.808994146714298	2.2916960779901	-0.534400515793388	0.594147369851468	0.654471529417995	0.418518513109839	-1.22468356611959	-0.808994146714298	0.418518513109839	TRUE
102284	GUT_GENOME041070_01067	60	43	17	0.717	348	0.4207980652962515	1470	1.34453652762058	-0.121910539926193	-0.408228218108349	0.0489191616222995	2.4795605333463	0.0310664513701461	0.140459832170419	0.00239308437382866	0.960983718376739	0.0770311467285364	0.0489191616222995	0.960983718376739	TRUE
102284	GUT_GENOME189552_01222	60	37	23	0.617	489	0.5912938331318017	1464	1.34453652762058	-0.00230589263995811	-0.154774069410908	0.157390316257062	3.06103701642261	-0.0899588132061137	0.226753872824381	0.0247717116514981	0.874937244850088	-0.275367257177361	-0.157390316257062	0.874937244850088	TRUE
102284	GUT_GENOME000795_00318	60	44	16	0.733	420	0.5078597339782346	1425	1.34453652762058	0.0709864675025482	0.227836575720613	0.27297167692188	2.56140663545386	0.170560445845184	0.32645214664707	0.0745135364015435	0.784874987578854	0.436874657733825	0.27297167692188	0.784874987578854	TRUE
102284	GUT_GENOME156900_01051	60	43	17	0.717	485	0.5864570737605804	1404	1.34453652762058	-0.196549646003455	-0.49948804112954	0.57536402485743	2.50717867529485	-0.363370830191723	0.479047644704379	0.331043761100141	0.565045129143278	-0.911035596680874	-0.57536402485743	0.565045129143278	TRUE
102284	GUT_GENOME196606_01174	60	46	14	0.767	483	0.5840386940749698	1386	1.34453652762058	0.00530140428942425	-0.222496073572804	0.711217174681895	2.23446537017354	0.475790122104246	0.564175605410147	0.505829869562498	0.476949667359863	1.06313655131258	0.711217174681895	0.476949667359863	TRUE
102284	GUT_GENOME017128_00745	60	35	25	0.583	349	0.4220072551390568	1383	1.34453652762058	-0.011370245477722	0.050974518965555	0.333726972708879	3.18239206319982	-0.187074445915558	0.32383129241922	0.111373692313433	0.738585594066256	-0.595344231909177	-0.333726972708879	0.738585594066256	TRUE
102284	GUT_GENOME016342_01172	60	36	24	0.6	250	0.3022974607013301	1377	1.34453652762058	-0.109847007276218	-0.10976351889	0.54737765631397	3.21096211983151	-0.305470639898313	0.412881992397837	0.299622298631774	0.584119302517121	-0.980854653434172	-0.547377656313969	0.584119302517121	TRUE
102284	GUT_GENOME016376_01467	60	48	12	0.8	445	0.5380894800483675	1383	1.34453652762058	-0.15135137864917	-0.289800187005011	0.625421122733515	2.15586808308663	-0.425952776398475	0.538610953139111	0.39115158076125	0.531694702387595	-0.918297995539608	-0.625421122733515	0.531694702387595	TRUE
102284	GUT_GENOME212494_00423	60	32	28	0.533	345	0.4171704957678355	1362	1.34453652762058	0.00898896831620774	-0.0400180821053058	0.134695316537741	3.34474161100687	0.0736497384099569	0.200675780619158	0.0181428282972023	0.892852776306022	0.246339344699554	0.134695316537741	0.892852776306022	TRUE
102284	GUT_GENOME013780_00187	60	32	28	0.533	259	0.313180169286578	1344	1.34453652762058	-0.125845556426908	-0.230272268682896	0.173675779726885	3.0231588126898	-0.0998869554983423	0.239684057247988	0.0301632764637413	0.862120273200857	-0.301974129787567	-0.173675779726885	0.862120273200857	TRUE
102284	GUT_GENOME064003_01557	60	43	17	0.717	499	0.6033857315598549	1344	1.34453652762058	-0.196549646003455	-0.49948804112954	0.57536402485743	2.50717867529485	-0.363370830191723	0.479047644704379	0.331043761100141	0.565045129143278	-0.911035596680874	-0.57536402485743	0.565045129143278	TRUE
102284	GUT_GENOME000795_01788	60	43	17	0.717	533	0.6444981862152358	1332	1.34453652762058	-0.196549646003455	-0.49948804112954	0.57536402485743	2.50717867529485	-0.363370830191723	0.479047644704379	0.331043761100141	0.565045129143278	-0.911035596680874	-0.57536402485743	0.565045129143278	TRUE
102284	GUT_GENOME001979_00448	60	44	16	0.733	421	0.5090689238210399	1329	1.34453652762058	0.0709864675025482	0.227836575720613	0.27297167692188	2.56140663545386	0.170560445845184	0.32645214664707	0.0745135364015435	0.784874987578854	0.436874657733825	0.27297167692188	0.784874987578854	TRUE
102284	GUT_GENOME250709_00152	60	31	29	0.517	338	0.4087061668681983	1323	1.34453652762058	-0.0291653618886636	-0.0312477376261258	0.133897180196056	3.34291343509408	-0.0732333440519046	0.200135048235362	0.017928454864455	0.893483880085462	-0.244812729727979	-0.133897180196056	0.893483880085462	TRUE
102284	GUT_GENOME085541_00205	60	39	21	0.65	449	0.5429262394195888	1317	1.34453652762058	-0.204494280106293	-0.50025634748042	0.489326877192654	2.52404695820334	-0.307999744084934	0.440302164288457	0.239440792743115	0.624610295711729	-0.777405817184986	-0.489326877192654	0.624610295711729	TRUE
102284	GUT_GENOME000795_00726	60	37	23	0.617	375	0.4534461910519952	1314	1.34453652762058	-0.0714826718387015	-0.235589556188579	0.804930056771323	2.89279620738908	-0.473259373980137	0.52749719259026	0.647912396293885	0.42086004257196	-1.36904292216107	-0.804930056771323	0.42086004257196	TRUE
102284	GUT_GENOME249098_00943	60	41	19	0.683	521	0.6299879081015719	1320	1.34453652762058	-0.12773532105975	-0.331572305302741	0.768812321242479	2.865733529288	-0.454153256216691	0.517955280405519	0.591072385294249	0.442004733343551	-1.3014822137755	-0.768812321242479	0.442004733343551	TRUE
102284	GUT_GENOME001133_00303	60	47	13	0.783	610	0.7376058041112454	1161	1.34453652762058	-0.193215341442627	-0.344619230692767	1.0401412859103	2.32720979988621	-0.681827583074426	0.668541542359762	1.08189389465514	0.29827426489692	-1.58675583316353	-1.0401412859103	0.29827426489692	TRUE
102284	GUT_GENOME086215_00808	60	39	21	0.65	394	0.4764207980652962	1146	1.34453652762058	0.00705152690021701	-0.188236053881976	0.330456614237222	2.99268949711008	0.191022101752868	0.332296980298521	0.109201573893128	0.74105496978805	0.571669837631701	0.330456614237222	0.74105496978805	TRUE
102284	GUT_GENOME147161_02356	60	43	17	0.717	516	0.6239419588875453	1146	1.34453652762058	-0.196549646003455	-0.49948804112954	0.57536402485743	2.50717867529485	-0.363370830191723	0.479047644704379	0.331043761100141	0.565045129143278	-0.911035596680874	-0.57536402485743	0.565045129143278	TRUE
102284	GUT_GENOME075040_00981	60	47	13	0.783	235	0.2841596130592503	1131	1.34453652762058	0.133345799023785	-0.0304660697757971	0.672618559386333	2.10116355270842	0.464022369140997	0.565788992373021	0.452415726430946	0.501189991295973	0.974986889680477	0.672618559386333	0.501189991295973	TRUE
102284	GUT_GENOME195163_02297	60	45	15	0.75	343	0.4147521160822249	1107	1.34453652762058	-0.116510345607093	-0.286906934426014	0.350680059346263	2.43753125817939	-0.224613561714733	0.3792979005554	0.122976504023098	0.725828387012742	-0.547502577690668	-0.350680059346263	0.725828387012742	TRUE
102284	GUT_GENOME044296_00137	60	41	19	0.683	328	0.3966142684401451	1095	1.34453652762058	0.0891737147020898	0.165278147874826	0.656154002620464	2.8563199532894	0.388241856977642	0.479291210070909	0.430538075154855	0.511725041034716	1.10894296278737	0.656154002620464	0.511725041034716	TRUE
102284	GUT_GENOME029590_01806	60	36	24	0.6	358	0.4328899637243047	1083	1.34453652762058	-0.0411926277285817	-0.372142131873454	0.0503339303219827	3.19875225826186	-0.0281430097298553	0.125441176637851	0.0025335045416582	0.95985628554065	-0.0900225159276602	-0.0503339303219827	0.95985628554065	TRUE
102284	GUT_GENOME171609_00645	60	47	13	0.783	407	0.4921402660217654	1080	1.34453652762058	0.0517055139071818	-0.0918095610522948	1.10452289873133	1.97673092367604	0.785599043165198	0.74750410817319	1.21997083382187	0.269366375966071	1.55291792223495	1.10452289873133	0.269366375966071	TRUE
102284	GUT_GENOME000795_01712	60	41	19	0.683	297	0.3591293833131802	1068	1.34453652762058	-0.272341344900977	-0.568592950653378	1.16667278726135	2.95114796077129	-0.679131032828205	0.628751511288169	1.36112539253617	0.24334253645343	-2.00421616262746	-1.16667278726135	0.24334253645343	TRUE
102284	GUT_GENOME000795_00282	60	47	13	0.783	659	0.7968561064087062	1062	1.34453652762058	-0.193215341442627	-0.344619230692767	1.0401412859103	2.32720979988621	-0.681827583074426	0.668541542359762	1.08189389465514	0.29827426489692	-1.58675583316353	-1.0401412859103	0.29827426489692	TRUE
102284	GUT_GENOME000795_01711	60	41	19	0.683	277	0.3349455864570738	1056	1.34453652762058	-0.272341344900977	-0.568592950653378	1.16667278726135	2.95114796077129	-0.679131032828205	0.628751511288169	1.36112539253617	0.24334253645343	-2.00421616262746	-1.16667278726135	0.24334253645343	TRUE
102284	GUT_GENOME195520_01016	60	38	22	0.633	267	0.3228536880290205	1044	1.34453652762058	0.107018425242984	0.333515188832625	1.11291782840306	2.69075320651829	0.678462996925361	0.643123851567554	1.23858609277739	0.265743722310313	1.82557648448092	1.11291782840306	0.265743722310313	TRUE
102284	GUT_GENOME062719_01899	60	47	13	0.783	457	0.5525997581620314	1041	1.34453652762058	0.0517055139071818	-0.0918095610522948	1.10452289873133	1.97673092367604	0.785599043165198	0.74750410817319	1.21997083382187	0.269366375966071	1.55291792223495	1.10452289873133	0.269366375966071	TRUE
102284	GUT_GENOME046500_00765	60	48	12	0.8	454	0.5489721886336155	1032	1.34453652762058	-0.235435477898709	-0.320285709324943	0.891105041234262	1.93765548016392	-0.640163074941436	0.678150630419083	0.794068194513115	0.372872820679936	-1.24041549035886	-0.891105041234262	0.372872820679936	TRUE
102284	GUT_GENOME000795_01634	60	40	20	0.667	416	0.5030229746070133	1023	1.34453652762058	-0.166478022954073	-0.430704803707772	0.208800223275854	2.43120072268637	-0.13391232508499	0.293059005359518	0.0435975332400463	0.834604197028552	-0.325567741523241	-0.208800223275854	0.834604197028552	TRUE
102284	GUT_GENOME033443_00952	60	43	17	0.717	370	0.4474002418379685	1023	1.34453652762058	-0.121910539926193	-0.408228218108349	0.0489191616222995	2.4795605333463	0.0310664513701461	0.140459832170419	0.00239308437382866	0.960983718376739	0.0770311467285364	0.0489191616222995	0.960983718376739	TRUE
102284	GUT_GENOME078941_01629	60	41	19	0.683	376	0.4546553808948005	1023	1.34453652762058	0.233779738543317	0.195957730786068	1.8527201526445	2.75079828730884	1.11707016538572	0.820683194208248	3.43257196401506	0.0639224799687706	3.07283469774685	1.8527201526445	0.0639224799687706	TRUE
102284	GUT_GENOME001098_02095	60	38	22	0.633	289	0.3494558645707376	1020	1.34453652762058	-0.10236545023242	-0.193875265089884	0.323197282386655	3.08990268512545	-0.183863405349561	0.323415961141734	0.104456483342119	0.74654583890494	-0.568120029885918	-0.323197282386655	0.74654583890494	TRUE
102284	GUT_GENOME001098_02068	60	31	29	0.517	366	0.4425634824667472	1005	1.34453652762058	-0.0291653618886636	-0.0312477376261258	0.133897180196056	3.34291343509408	-0.0732333440519046	0.200135048235362	0.017928454864455	0.893483880085462	-0.244812729727979	-0.133897180196056	0.893483880085462	TRUE
102284	GUT_GENOME227923_01012	60	49	11	0.817	342	0.4135429262394196	1275	1.34453652762058	-0.107204052963032	-0.285131399011706	0.397040692358925	2.04907700050116	-0.277367696750054	0.440188173695985	0.157641311388855	0.691337453435234	-0.568347768092516	-0.397040692358925	0.691337453435234	TRUE
102284	GUT_GENOME199589_01668	60	47	13	0.783	440	0.532043530834341	999	1.34453652762058	0.0517055139071818	-0.0918095610522948	1.10452289873133	1.97673092367604	0.785599043165198	0.74750410817319	1.21997083382187	0.269366375966071	1.55291792223495	1.10452289873133	0.269366375966071	TRUE
102284	GUT_GENOME249459_01545	60	47	13	0.783	355	0.4292623941958887	993	1.34453652762058	-0.0299347712094211	-0.120542301102776	0.270055748651109	2.12501957617703	0.185255861897019	0.356488271127532	0.0729301073795112	0.787117365077727	0.393672333132714	0.270055748651109	0.787117365077727	TRUE
102284	GUT_GENOME000795_02169	60	43	17	0.717	375	0.4534461910519952	981	1.34453652762058	-0.121910539926193	-0.408228218108349	0.0489191616222995	2.4795605333463	0.0310664513701461	0.140459832170419	0.00239308437382866	0.960983718376739	0.0770311467285364	0.0489191616222995	0.960983718376739	TRUE
102284	GUT_GENOME001098_02157	60	40	20	0.667	392	0.4740024183796856	978	1.34453652762058	-0.166478022954073	-0.356763509815884	0.612770847367609	2.6651926449444	-0.375347728922729	0.479495730732642	0.375488111383618	0.540027869577356	-1.00037400642144	-0.612770847367609	0.540027869577356	TRUE
102284	GUT_GENOME072017_01158	60	31	29	0.517	165	0.1995163240628778	978	1.34453652762058	0.0381393193928677	-0.0343095303951618	0.659776082761453	3.20994388114532	0.368254318246325	0.453366643969706	0.435304479384047	0.509397533833702	1.18207569556013	0.659776082761453	0.509397533833702	TRUE
102284	GUT_GENOME001098_02065	60	31	29	0.517	363	0.4389359129383313	972	1.34453652762058	-0.0291653618886636	-0.0312477376261258	0.133897180196056	3.34291343509408	-0.0732333440519046	0.200135048235362	0.017928454864455	0.893483880085462	-0.244812729727979	-0.133897180196056	0.893483880085462	TRUE
102284	GUT_GENOME199589_00805	60	43	17	0.717	491	0.5937122128174124	972	1.34453652762058	-0.196549646003455	-0.49948804112954	0.57536402485743	2.50717867529485	-0.363370830191723	0.479047644704379	0.331043761100141	0.565045129143278	-0.911035596680874	-0.57536402485743	0.565045129143278	TRUE
102284	GUT_GENOME178676_01920	60	45	15	0.75	304	0.3675937122128174	960	1.34453652762058	-0.116510345607093	-0.286906934426014	0.350680059346263	2.43753125817939	-0.224613561714733	0.3792979005554	0.122976504023098	0.725828387012742	-0.547502577690668	-0.350680059346263	0.725828387012742	TRUE
102284	GUT_GENOME154153_01285	60	37	23	0.617	423	0.5114873035066505	951	1.34453652762058	0.0668708865587852	-0.0997523915765687	0.574190247919649	3.0279960779503	0.329972812141543	0.435461989010252	0.329694440806027	0.565839067809032	0.999156380994821	0.574190247919649	0.565839067809032	TRUE
102284	GUT_GENOME196438_00883	60	39	21	0.65	410	0.4957678355501814	951	1.34453652762058	-0.204494280106293	-0.50025634748042	0.489326877192654	2.52404695820334	-0.307999744084934	0.440302164288457	0.239440792743115	0.624610295711729	-0.777405817184986	-0.489326877192654	0.624610295711729	TRUE
102284	GUT_GENOME147161_02694	60	49	11	0.817	400	0.4836759371221282	930	1.34453652762058	-0.281048463173354	-0.201433170852092	1.85329627040514	2.11918167204247	-1.27309483774306	0.93516518719596	3.43470706589762	0.0638399054576869	-2.69791924691696	-1.85329627040514	0.0638399054576869	TRUE
102284	GUT_GENOME200598_01831	60	34	26	0.567	350	0.4232164449818621	927	1.34453652762058	0.153846153846154	0.512377464251079	0.562155727956073	3.17458770297683	0.315509888633104	0.420808646912313	0.316019062473822	0.574009922138558	1.00161381262224	0.562155727956073	0.574009922138558	TRUE
102284	GUT_GENOME000795_01429	60	34	26	0.567	366	0.4425634824667472	1008	1.34453652762058	-0.117647058823529	-0.364854717719567	0.482732983656239	3.3069231701444	-0.265457451888508	0.382068676870631	0.233031133509655	0.629285340373567	-0.8778473983376	-0.482732983656239	0.629285340373567	TRUE
102284	GUT_GENOME271242_01777	60	45	15	0.75	406	0.4909310761789601	903	1.34453652762058	-0.271857473083216	-0.343632274368731	1.30765918514876	2.2042619222572	-0.880770924372565	0.770221584673456	1.70997254450391	0.190988932748505	-1.94144981082572	-1.30765918514876	0.190988932748505	TRUE
102284	GUT_GENOME075040_01555	60	45	15	0.75	300	0.3627569528415961	906	1.34453652762058	0.116510345607093	0.122040730052532	0.937861017492163	2.49835011642061	0.593351213190421	0.612692539805581	0.879583288131436	0.3483158388182	1.48239907255259	0.937861017492163	0.3483158388182	TRUE
102284	GUT_GENOME000795_01438	60	42	18	0.7	389	0.4703748488512696	894	1.34453652762058	-0.0146789237925026	0.0816578130736307	0.0779120085756338	2.81971324165888	-0.0463982850544073	0.166226296286423	0.00607028108028967	0.93789804698786	-0.130829858758175	-0.0779120085756338	0.93789804698786	TRUE
102284	GUT_GENOME000795_01892	60	42	18	0.7	402	0.4860943168077388	894	1.34453652762058	-0.0146789237925026	-0.163341148138601	0.42394954913605	2.78669605699237	0.253962372859216	0.390042819643185	0.17973322021266	0.671602607157628	0.707715943071202	0.42394954913605	0.671602607157628	TRUE
102284	GUT_GENOME031222_00217	60	47	13	0.783	553	0.6686819830713422	891	1.34453652762058	-0.193215341442627	-0.344619230692767	1.0401412859103	2.32720979988621	-0.681827583074426	0.668541542359762	1.08189389465514	0.29827426489692	-1.58675583316353	-1.0401412859103	0.29827426489692	TRUE
102284	GUT_GENOME084391_00822	60	44	16	0.733	313	0.3784764207980653	888	1.34453652762058	-0.1571843208985	-0.356490878472584	0.622373347832251	2.54068334607373	-0.390459250207826	0.494937343265021	0.387348584091923	0.533696401377068	-0.99203331432346	-0.622373347832251	0.533696401377068	TRUE
102284	GUT_GENOME000795_01793	60	43	17	0.717	452	0.5465538089480049	879	1.34453652762058	-0.196549646003455	-0.49948804112954	0.57536402485743	2.50717867529485	-0.363370830191723	0.479047644704379	0.331043761100141	0.565045129143278	-0.911035596680874	-0.57536402485743	0.565045129143278	TRUE
102284	GUT_GENOME001133_00655	60	48	12	0.8	335	0.4050785973397823	879	1.34453652762058	0.0168168198499078	0.490788309320818	0.563339286527592	2.03046105538881	-0.395341774592902	0.526729555243511	0.317351151745417	0.573203871033048	-0.802726076879189	-0.563339286527592	0.573203871033048	TRUE
102284	GUT_GENOME046257_01370	60	43	17	0.717	366	0.4425634824667472	921	1.34453652762058	-0.121910539926193	-0.408228218108349	0.0489191616222995	2.4795605333463	0.0310664513701461	0.140459832170419	0.00239308437382866	0.960983718376739	0.0770311467285364	0.0489191616222995	0.960983718376739	TRUE
102284	GUT_GENOME229412_01476	60	32	28	0.533	284	0.343409915356711	873	1.34453652762058	0.00898896831620774	0.0702305785392084	0.399288177309373	2.98583192509543	0.231075431416045	0.365687863326367	0.159431048539042	0.689680877466194	0.689952400227226	0.399288177309373	0.689680877466194	TRUE
102284	GUT_GENOME248701_00302	60	44	16	0.733	404	0.4885126964933494	870	1.34453652762058	0.0709864675025482	0.227836575720613	0.27297167692188	2.56140663545386	0.170560445845184	0.32645214664707	0.0745135364015435	0.784874987578854	0.436874657733825	0.27297167692188	0.784874987578854	TRUE
102284	GUT_GENOME000795_01787	60	43	17	0.717	526	0.6360338573155986	861	1.34453652762058	-0.196549646003455	-0.49948804112954	0.57536402485743	2.50717867529485	-0.363370830191723	0.479047644704379	0.331043761100141	0.565045129143278	-0.911035596680874	-0.57536402485743	0.565045129143278	TRUE
102284	GUT_GENOME001098_01258	60	36	24	0.6	341	0.4123337363966142	861	1.34453652762058	0.0961161313666907	0.339870115122683	0.781321559075335	2.97083004853431	0.453305411904451	0.51283304303836	0.610463378675912	0.434613393221065	1.34669333884897	0.781321559075335	0.434613393221065	TRUE
102284	GUT_GENOME203749_01572	60	47	13	0.783	381	0.4607013301088271	861	1.34453652762058	-0.0299347712094211	-0.120542301102776	0.270055748651109	2.12501957617703	0.185255861897019	0.356488271127532	0.0729301073795112	0.787117365077727	0.393672333132714	0.270055748651109	0.787117365077727	TRUE
102284	GUT_GENOME210151_01314	60	49	11	0.817	375	0.4534461910519952	858	1.34453652762058	-0.194126258068193	-0.50549573041341	0.667198831561267	2.02562281601107	-0.468787461247547	0.573916021160525	0.44515428083672	0.504645137386051	-0.949586577362939	-0.667198831561267	0.504645137386051	TRUE
102284	GUT_GENOME015934_00576	60	38	22	0.633	336	0.4062877871825877	852	1.34453652762058	-0.311749325707824	-0.420637639293214	1.9471725507594	3.10392566785267	-1.10522012023704	0.792038993452394	3.79148094243086	0.0515140513496859	-3.43052109983096	-1.9471725507594	0.0515140513496859	TRUE
102284	GUT_GENOME205986_01725	60	31	29	0.517	226	0.2732769044740024	849	1.34453652762058	-0.0964700431701949	-0.306995751912712	0.783451853653699	3.17946785467282	-0.439374747909181	0.496396758615822	0.613796806993417	0.433361816210352	-1.39697788713221	-0.783451853653699	0.433361816210352	TRUE
102284	GUT_GENOME067067_00125	60	31	29	0.517	348	0.4207980652962515	840	1.34453652762058	-0.0291653618886636	-0.0312477376261258	0.133897180196056	3.34291343509408	-0.0732333440519046	0.200135048235362	0.017928454864455	0.893483880085462	-0.244812729727979	-0.133897180196056	0.893483880085462	TRUE
102284	GUT_GENOME000795_01919	60	31	29	0.517	245	0.2962515114873035	837	1.34453652762058	-0.163774724451726	-0.344852951792916	0.480446142171781	3.18607764993712	-0.269163726557893	0.388323950530999	0.230828495527747	0.630910190899508	-0.857576533359888	-0.480446142171781	0.630910190899508	TRUE
102284	GUT_GENOME000795_01762	60	48	12	0.8	450	0.5441354292623942	834	1.34453652762058	0.0168168198499078	-0.0972014006082594	0.916561030590051	1.77655374742882	0.687657545684777	0.718276269958243	0.840084122796297	0.359372712769883	1.221660589734	0.916561030590051	0.359372712769883	TRUE
102284	GUT_GENOME000795_00991	60	45	15	0.75	391	0.4727932285368803	828	1.34453652762058	-0.194183909345154	-0.276095683763755	0.808994146714298	2.2916960779901	-0.534400515793388	0.594147369851468	0.654471529417995	0.418518513109839	-1.22468356611959	-0.808994146714298	0.418518513109839	TRUE
102284	GUT_GENOME174669_00955	60	43	17	0.717	268	0.3240628778718258	822	1.34453652762058	-0.271188752080716	-0.634509808252194	1.2315017525619	2.70717475862868	-0.74847429209718	0.674464927506774	1.51659656656303	0.21813526159056	-2.02625071104795	-1.2315017525619	0.21813526159056	TRUE
102284	GUT_GENOME003356_01138	60	44	16	0.733	13	0.0157194679564691	813	1.34453652762058	-0.00507046196446773	-0.136393669835177	0.0550920461613492	2.55070933793923	-0.0344951800932782	0.146965015675361	0.00303513355024422	0.956065132766437	-0.0879871779778201	-0.0550920461613492	0.956065132766437	TRUE
102284	GUT_GENOME032114_01233	60	45	15	0.75	463	0.5598548972188634	813	1.34453652762058	-0.116510345607093	-0.306454365864614	0.361793787914209	2.32653598483229	-0.237195376061264	0.394344388954551	0.130894744973312	0.71750613466423	-0.551843577842358	-0.361793787914209	0.71750613466423	TRUE
102284	GUT_GENOME156900_01511	60	44	16	0.733	398	0.4812575574365175	807	1.34453652762058	-0.233241250365516	-0.23250152202183	1.36401316506135	2.62903746586013	-0.841240503083838	0.720295818207422	1.86053191446069	0.172563422263721	-2.21165280040643	-1.36401316506135	0.172563422263721	TRUE
102284	GUT_GENOME194819_01801	60	31	29	0.517	365	0.4413542926239419	798	1.34453652762058	0.0381393193928677	0.170357296067526	0.362599933880833	3.28184046323339	0.20015617264124	0.332395493870648	0.131478712050385	0.716903759669057	0.656880626339949	0.362599933880833	0.716903759669057	TRUE
102284	GUT_GENOME000795_00319	60	44	16	0.733	418	0.5054413542926239	786	1.34453652762058	0.0709864675025482	0.227836575720613	0.27297167692188	2.56140663545386	0.170560445845184	0.32645214664707	0.0745135364015435	0.784874987578854	0.436874657733825	0.27297167692188	0.784874987578854	TRUE
102284	GUT_GENOME235408_00684	60	33	27	0.55	20	0.0241837968561064	783	1.34453652762058	-0.155494166910344	-0.259540844477287	0.827929016983759	3.34684355014221	-0.452559200092551	0.497369152419112	0.685466457163694	0.407710700685875	-1.51464483988727	-0.827929016983759	0.407710700685875	TRUE
102284	GUT_GENOME149611_00855	60	42	18	0.7	474	0.5731559854897219	777	1.34453652762058	-0.161468161717528	-0.484757567406944	0.418738058821135	2.63883844938261	-0.257772173656675	0.398349994974903	0.175341561905292	0.67540757781551	-0.680219123026167	-0.418738058821135	0.67540757781551	TRUE
102284	GUT_GENOME160918_01527	60	43	17	0.717	483	0.5840386940749698	777	1.34453652762058	-0.196549646003455	-0.49948804112954	0.57536402485743	2.50717867529485	-0.363370830191723	0.479047644704379	0.331043761100141	0.565045129143278	-0.911035596680874	-0.57536402485743	0.565045129143278	TRUE
102284	GUT_GENOME195163_02345	60	48	12	0.8	417	0.5042321644498187	756	1.34453652762058	-0.235435477898709	-0.577917934136538	0.950614830676587	2.17335332120199	-0.644821363996911	0.661358782581626	0.903668556302275	0.341799937252365	-1.40142465302468	-0.950614830676587	0.341799937252365	TRUE
102284	GUT_GENOME123786_00859	60	41	19	0.683	4	0.0048367593712212	729	1.34453652762058	-0.200038332980364	-0.100679921732929	1.35891363552699	2.3911524062875	-0.878796315688365	0.753862775812024	1.84664626882118	0.174173957493157	-2.10133592489483	-1.35891363552699	0.174173957493157	TRUE
102284	GUT_GENOME001098_01848	60	42	18	0.7	280	0.3385731559854897	717	1.34453652762058	-0.161468161717528	-0.419510199345106	0.583481840974134	2.68417985467075	-0.35614064283384	0.46623821349822	0.340451058746564	0.559568977920094	-0.955945538924083	-0.583481840974134	0.559568977920094	TRUE
102284	GUT_GENOME147161_00221	60	42	18	0.7	358	0.4328899637243047	690	1.34453652762058	0.132110314132523	0.439845704999273	0.143727410510762	2.55283462308861	0.089955611554655	0.237278539140311	0.0206575685321293	0.885715725465344	0.229641799717833	0.143727410510763	0.885715725465344	TRUE
102284	GUT_GENOME137322_01639	60	34	26	0.567	356	0.430471584038694	696	1.34453652762058	0.153846153846154	0.512377464251079	0.562155727956073	3.17458770297683	0.315509888633104	0.420808646912313	0.316019062473822	0.574009922138558	1.00161381262224	0.562155727956073	0.574009922138558	TRUE
102284	GUT_GENOME086215_00675	60	45	15	0.75	405	0.4897218863361547	675	1.34453652762058	0.0388367818690309	0.262109097040367	0.140613607354442	2.42160288967005	0.0903599302151354	0.240969575103698	0.0197721865732293	0.88817519793484	0.218815868119356	0.140613607354442	0.88817519793484	TRUE
102284	GUT_GENOME200598_00748	60	43	17	0.717	441	0.5332527206771464	672	1.34453652762058	-0.196549646003455	-0.49948804112954	0.57536402485743	2.50717867529485	-0.363370830191723	0.479047644704379	0.331043761100141	0.565045129143278	-0.911035596680874	-0.57536402485743	0.565045129143278	TRUE
102284	GUT_GENOME057689_00151	60	43	17	0.717	417	0.5042321644498187	648	1.34453652762058	0.0273676722283291	0.161980600277604	0.195257421967215	2.70282045298325	0.118767865822998	0.268778903027628	0.0381254608332832	0.845191427814775	0.321008216903571	0.195257421967215	0.845191427814775	TRUE
102284	GUT_GENOME000795_01632	60	40	20	0.667	467	0.5646916565900847	645	1.34453652762058	-0.166478022954073	-0.430704803707772	0.208800223275854	2.43120072268637	-0.13391232508499	0.293059005359518	0.0435975332400463	0.834604197028552	-0.325567741523241	-0.208800223275854	0.834604197028552	TRUE
102284	GUT_GENOME041570_00509	60	40	20	0.667	418	0.5054413542926239	645	1.34453652762058	-0.0237825747077247	0.0502012932599573	0.37148931759757	2.90314587855323	-0.218027813952169	0.357716304456786	0.138004313089108	0.710273110961637	-0.632966549485212	-0.37148931759757	0.710273110961637	TRUE
102284	GUT_GENOME197709_00841	60	43	17	0.717	451	0.5453446191051995	642	1.34453652762058	-0.196549646003455	-0.49948804112954	0.57536402485743	2.50717867529485	-0.363370830191723	0.479047644704379	0.331043761100141	0.565045129143278	-0.911035596680874	-0.57536402485743	0.565045129143278	TRUE
102284	GUT_GENOME210151_00404	60	48	12	0.8	397	0.4800483675937122	636	1.34453652762058	0.100900919099447	0.308650863592167	0.2979397449904	2.03500264683748	0.208855517330822	0.382632391036076	0.0887680916449444	0.765749152582124	0.425021530574833	0.2979397449904	0.765749152582124	TRUE
102284	GUT_GENOME000795_00719	60	46	14	0.767	392	0.4740024183796856	699	1.34453652762058	-0.0742196600519394	-0.206989907214499	0.423508521469522	2.36440424623025	-0.27542368712462	0.423223925748519	0.179359467757301	0.67192428260261	-0.651212935349843	-0.423508521469522	0.67192428260261	TRUE
102284	GUT_GENOME000795_01818	60	39	21	0.65	404	0.4885126964933494	624	1.34453652762058	0.00705152690021701	-0.188236053881976	0.330456614237222	2.99268949711008	0.191022101752868	0.332296980298521	0.109201573893128	0.74105496978805	0.571669837631701	0.330456614237222	0.74105496978805	TRUE
102284	GUT_GENOME013780_00080	60	49	11	0.817	419	0.5066505441354293	618	1.34453652762058	0.153562562352451	-0.0688353365435284	1.09197670314273	1.91586039606384	0.788917233314762	0.754961415853466	1.19241312020646	0.274843341243299	1.51145528308001	1.09197670314273	0.274843341243299	TRUE
102284	GUT_GENOME162400_00728	60	42	18	0.7	388	0.4691656590084643	612	1.34453652762058	-0.308257399642554	-0.504743099620424	1.61370564647224	2.74846970931528	-0.973371981960342	0.766243285401613	2.60404591345639	0.106591288619021	-2.67528340831417	-1.61370564647224	0.106591288619021	TRUE
102284	GUT_GENOME265708_01609	60	33	27	0.55	223	0.2696493349455864	606	1.34453652762058	0.114930471194602	0.101258942319212	0.58106501278474	3.28446974701246	0.320621095295649	0.420610132090912	0.33763654908253	0.561196637804632	1.05307028775256	0.58106501278474	0.561196637804632	TRUE
102284	GUT_GENOME033580_01581	60	45	15	0.75	311	0.3760580411124546	597	1.34453652762058	-0.0388367818690309	-0.214350294501103	0.292707282268206	2.49414309811685	0.18534157272405	0.342575326435489	0.0856775530928393	0.769745903131231	0.462268404403811	0.292707282268206	0.769745903131231	TRUE
102284	GUT_GENOME001098_02030	60	45	15	0.75	549	0.6638452237001209	585	1.34453652762058	-0.116510345607093	-0.220266185701861	0.286556065404483	2.5180706761032	-0.180582494388252	0.337342333645386	0.0821143786200981	0.774452258851277	-0.454719483736627	-0.286556065404483	0.774452258851277	TRUE
102284	GUT_GENOME250190_00781	60	36	24	0.6	256	0.309552599758162	585	1.34453652762058	-0.0411926277285817	-0.228162160566388	0.225960012202727	3.22537117667593	0.125817699243192	0.264682936639237	0.0510579271146565	0.821232521624426	0.405808780654674	0.225960012202727	0.821232521624426	TRUE
102284	GUT_GENOME001133_02113	60	46	14	0.767	433	0.5235792019347038	579	1.34453652762058	0.0848224686307879	0.066869865529288	0.606284046761063	2.3956985836884	0.391705845514759	0.503062543517756	0.367580345356971	0.544326150371642	0.938409139322177	0.606284046761063	0.544326150371642	TRUE
102284	GUT_GENOME155552_01185	60	34	26	0.567	46	0.0556227327690447	561	1.34453652762058	0.0180995475113122	-0.107380955938708	0.238669047733999	3.27521884696328	0.131879088897099	0.269946616208831	0.056962914346254	0.811362219534671	0.431932877476126	0.238669047733999	0.811362219534671	TRUE
102284	GUT_GENOME001098_02158	60	38	22	0.633	364	0.4401451027811366	546	1.34453652762058	-0.172160075390888	-0.311083624654679	0.752069303491992	2.72386558876295	-0.455685307768788	0.525455684670354	0.56560823725493	0.45200938276886	-1.24122552913625	-0.752069303491992	0.45200938276886	TRUE
102284	GUT_GENOME264339_01713	60	49	11	0.817	388	0.4691656590084643	540	1.34453652762058	-0.0202818478578709	-0.121182743792785	0.49378845054367	1.85281230724795	0.362764862351189	0.51624368300911	0.243827033890318	0.621455590605186	0.672135201601394	0.49378845054367	0.621455590605186	TRUE
102284	GUT_GENOME057689_00884	60	49	11	0.817	495	0.5985489721886336	531	1.34453652762058	-0.107204052963032	-0.202958032558875	0.636929892083905	2.02710646147502	-0.447356088522358	0.560541197189092	0.405679687430015	0.524170510883538	-0.906838417623862	-0.636929892083905	0.524170510883538	TRUE
102284	GUT_GENOME228155_00307	60	31	29	0.517	350	0.4232164449818621	528	1.34453652762058	-0.0291653618886636	-0.0312477376261258	0.133897180196056	3.34291343509408	-0.0732333440519046	0.200135048235362	0.017928454864455	0.893483880085462	-0.244812729727979	-0.133897180196056	0.893483880085462	TRUE
102284	GUT_GENOME001098_01459	60	31	29	0.517	356	0.430471584038694	522	1.34453652762058	-0.0291653618886636	-0.0312477376261258	0.133897180196056	3.34291343509408	-0.0732333440519046	0.200135048235362	0.017928454864455	0.893483880085462	-0.244812729727979	-0.133897180196056	0.893483880085462	TRUE
102284	GUT_GENOME001098_02147	60	34	26	0.567	372	0.4498186215235792	522	1.34453652762058	0.153846153846154	0.512377464251079	0.562155727956073	3.17458770297683	0.315509888633104	0.420808646912313	0.316019062473822	0.574009922138558	1.00161381262224	0.562155727956073	0.574009922138558	TRUE
102284	GUT_GENOME001098_02067	60	31	29	0.517	367	0.4437726723095526	516	1.34453652762058	-0.0291653618886636	-0.0312477376261258	0.133897180196056	3.34291343509408	-0.0732333440519046	0.200135048235362	0.017928454864455	0.893483880085462	-0.244812729727979	-0.133897180196056	0.893483880085462	TRUE
102284	GUT_GENOME000795_01360	60	37	23	0.617	402	0.4860943168077388	495	1.34453652762058	-0.0714826718387015	-0.170669772803635	0.538435379511151	3.19149988326047	-0.301395089549133	0.410742250144723	0.289912657909317	0.590276506567979	-0.961902393111337	-0.538435379511151	0.590276506567979	TRUE
102284	GUT_GENOME228240_00971	60	42	18	0.7	419	0.5066505441354293	492	1.34453652762058	0.132110314132523	0.274958290551641	0.625626778418578	2.4786357807185	0.397382714419145	0.502401939509878	0.391408865874408	0.53155977026201	0.984967014598335	0.625626778418577	0.53155977026201	TRUE
102284	GUT_GENOME228776_02031	60	39	21	0.65	369	0.4461910519951632	483	1.34453652762058	0.00705152690021701	-0.188236053881976	0.330456614237222	2.99268949711008	0.191022101752868	0.332296980298521	0.109201573893128	0.74105496978805	0.571669837631701	0.330456614237222	0.74105496978805	TRUE
102284	GUT_GENOME047017_00549	60	43	17	0.717	276	0.3337363966142684	483	1.34453652762058	-0.196549646003455	-0.300866712619333	0.895114876588121	2.44751588784531	-0.572158053396418	0.604751045283947	0.801230642289368	0.370725682247378	-1.40036592604638	-0.895114876588121	0.370725682247378	TRUE
102284	GUT_GENOME009362_00383	60	42	18	0.7	522	0.6311970979443773	477	1.34453652762058	0.132110314132523	0.257857146261274	1.00704695832157	2.74833574232205	0.607456004243918	0.605326891911274	1.01414357626472	0.313912208716765	1.66949304835169	1.00704695832157	0.313912208716765	TRUE
102284	GUT_GENOME196446_01410	60	48	12	0.8	538	0.6505441354292624	471	1.34453652762058	-0.15135137864917	-0.316142966893084	0.435857873206702	2.0376546762749	-0.305337118367359	0.46249512028356	0.18997208563627	0.662939851410221	-0.622171607081552	-0.435857873206702	0.662939851410221	TRUE
102284	GUT_GENOME031251_01302	60	46	14	0.767	448	0.5417170495767836	459	1.34453652762058	0.00530140428942425	-0.295382937550785	0.344087666898619	2.32862542129576	0.225485847799033	0.384401201210176	0.118396322511735	0.730780357648756	0.525072077327255	0.344087666898619	0.730780357648756	TRUE
102284	GUT_GENOME011340_00980	60	39	21	0.65	178	0.215235792019347	876	1.34453652762058	-0.133979011104123	-0.104638040969266	1.53425015484319	2.69874207386168	-0.93393249387858	0.753993145901109	2.35392353763635	0.124968123150293	-2.52044291537669	-1.53425015484319	0.124968123150293	TRUE
102284	GUT_GENOME000795_01861	60	32	28	0.533	194	0.2345828295042321	450	1.34453652762058	-0.125845556426908	-0.248222830921741	0.616747136918801	3.32293291696741	-0.338334554564935	0.430816952298806	0.380377030897539	0.537401524857199	-1.12426302831133	-0.616747136918801	0.537401524857199	TRUE
102284	GUT_GENOME000795_01391	60	34	26	0.567	21	0.0253929866989117	438	1.34453652762058	0.153846153846154	0.225086897489258	0.947341275305287	3.26342320246079	0.524408546893228	0.538786284162016	0.897455491897047	0.343464904736503	1.71136701950011	0.947341275305286	0.343464904736503	TRUE
102284	GUT_GENOME224984_01373	60	46	14	0.767	410	0.4957678355501814	438	1.34453652762058	0.00530140428942425	0.302321700691196	0.222488208114605	2.28519832377211	-0.147178729590277	0.312026551077651	0.0495010027500479	0.823933851811482	-0.33633258615461	-0.222488208114605	0.823933851811482	TRUE
102284	GUT_GENOME189552_00928	60	49	11	0.817	495	0.5985489721886336	435	1.34453652762058	-0.0202818478578709	-0.148085769462158	0.183321164959744	2.05770938208208	0.12779697956259	0.298479346610799	0.0336066495221976	0.854546028560948	0.262969043847694	0.183321164959744	0.854546028560948	TRUE
102284	GUT_GENOME229169_01026	60	39	21	0.65	5	0.0060459492140266	435	1.34453652762058	-0.204494280106293	-0.292432417962594	0.861726957432993	2.97681286846791	-0.499452178760307	0.538033196556478	0.742573349166724	0.388837787584304	-1.48677567291801	-0.861726957432993	0.388837787584304	TRUE
102284	GUT_GENOME200598_01124	60	36	24	0.6	270	0.3264812575574365	426	1.34453652762058	-0.109847007276218	-0.411077284697329	0.48430085230052	3.14321714860052	-0.273166878982823	0.392527803482895	0.23454731553901	0.628172371161799	-0.858622818448493	-0.48430085230052	0.628172371161799	TRUE
102284	GUT_GENOME122489_01790	60	47	13	0.783	243	0.2938331318016928	417	1.34453652762058	-0.111575056326024	-0.294770279462531	0.147245955397393	2.13279631696403	-0.100825105060932	0.262752584217634	0.0216813713808913	0.882937888722755	-0.215039412731467	-0.147245955397393	0.882937888722755	TRUE
102284	GUT_GENOME000795_02427	60	47	13	0.783	414	0.5006045949214026	414	1.34453652762058	-0.193215341442627	-0.553999775075062	0.773653605859095	2.2894438705796	-0.511306782582806	0.581310646181165	0.59853990185878	0.439135662550739	-1.17060817936998	-0.773653605859095	0.439135662550739	TRUE
102284	GUT_GENOME001133_02201	60	47	13	0.783	234	0.282950423216445	414	1.34453652762058	0.133345799023785	-0.0304660697757971	0.672618559386333	2.10116355270842	0.464022369140997	0.565788992373021	0.452415726430946	0.501189991295973	0.974986889680477	0.672618559386333	0.501189991295973	TRUE
102284	GUT_GENOME001133_01542	60	49	11	0.817	486	0.5876662636033857	945	1.34453652762058	-0.0202818478578709	-0.194825457828824	0.0285769114523366	2.0582465325871	0.0199189569460026	0.117830833113587	0.00081663986815469	0.977202026554646	0.0409981240668616	0.0285769114523366	0.977202026554646	TRUE
102284	GUT_GENOME000795_01714	60	41	19	0.683	306	0.370012091898428	402	1.34453652762058	-0.272341344900977	-0.568592950653378	1.16667278726135	2.95114796077129	-0.679131032828205	0.628751511288169	1.36112539253617	0.24334253645343	-2.00421616262746	-1.16667278726135	0.24334253645343	TRUE
102284	GUT_GENOME001098_02146	60	34	26	0.567	375	0.4534461910519952	402	1.34453652762058	0.153846153846154	0.512377464251079	0.562155727956073	3.17458770297683	0.315509888633104	0.420808646912313	0.316019062473822	0.574009922138558	1.00161381262224	0.562155727956073	0.574009922138558	TRUE
102284	GUT_GENOME001133_02249	60	31	29	0.517	199	0.2406287787182587	396	1.34453652762058	-0.231079405733257	-0.490927304491771	0.921481193101835	2.78079941852928	-0.552588247380519	0.575649863470913	0.849127589240382	0.356799255723048	-1.53663707700186	-0.921481193101835	0.356799255723048	TRUE
102284	GUT_GENOME194819_01655	60	49	11	0.817	532	0.6432889963724304	375	1.34453652762058	-0.107204052963032	-0.115948299063755	0.681967423759375	2.01392373705457	-0.480553914623748	0.581916008126039	0.465079567068998	0.495259549829852	-0.96779893559526	-0.681967423759374	0.495259549829852	TRUE
102284	GUT_GENOME039135_01620	60	49	11	0.817	578	0.6989117291414753	372	1.34453652762058	-0.107204052963032	-0.285064538538302	0.835846562227713	1.95495840141422	-0.597802600916048	0.653874679167497	0.698639475587886	0.403241228110614	-1.1686792170481	-0.835846562227713	0.403241228110614	TRUE
102284	GUT_GENOME250636_01254	60	44	16	0.733	649	0.7847642079806529	372	1.34453652762058	0.147043396969564	0.257205237094063	0.928485415724884	2.38812589608295	0.600822900317186	0.623532269334695	0.86208516721381	0.353155829552846	1.43484072720713	0.928485415724884	0.353155829552846	TRUE
102284	GUT_GENOME099801_01744	60	32	28	0.533	322	0.3893591293833132	369	1.34453652762058	-0.260680081170025	-0.187241139487255	1.76443671391343	3.20050468096012	-0.986272337756942	0.742495472111463	3.11323691740561	0.0776584815180788	-3.15656923369257	-1.76443671391343	0.0776584815180788	TRUE
102284	GUT_GENOME089698_00046	60	48	12	0.8	614	0.7424425634824667	366	1.34453652762058	-0.15135137864917	-0.180891184286158	0.622755269860327	2.11742810290755	-0.427969751810598	0.542318437003156	0.387824126138809	0.533445356439536	-0.906195179678129	-0.622755269860327	0.533445356439536	TRUE
102284	GUT_GENOME000795_02393	60	42	18	0.7	311	0.3760580411124546	360	1.34453652762058	-0.234862780680041	-0.324469397109903	1.10492953556072	2.80102757644607	-0.66020056318654	0.62807079459826	1.22086927855444	0.269190123203194	-1.84923998347072	-1.10492953556072	0.269190123203194	TRUE
102284	GUT_GENOME029428_01880	60	36	24	0.6	6	0.0072551390568319	360	1.34453652762058	0.0274617518190545	-0.0343580497470767	0.0367305411016721	3.04659680139306	-0.0210435901786962	0.109800968857556	0.00134913264962162	0.97069985678977	-0.0641113345282421	-0.0367305411016721	0.97069985678977	TRUE
102284	GUT_GENOME249098_01976	60	35	25	0.583	12	0.0145102781136638	405	1.34453652762058	-0.147813191210387	-0.438354091906774	0.470734589674976	3.13120913113356	-0.266023543535634	0.387732333029352	0.221591053916468	0.637830280131094	-0.832975348615285	-0.470734589674976	0.637830280131094	TRUE
102284	GUT_GENOME000795_00097	60	44	16	0.733	331	0.400241837968561	357	1.34453652762058	-0.0811273914314837	-0.230451572213072	0.199635000352676	2.53404283499098	-0.125409289956792	0.28067993450761	0.039854133365813	0.8417660524258	-0.317792512656314	-0.199635000352676	0.8417660524258	TRUE
102284	GUT_GENOME149611_02725	60	49	11	0.817	499	0.6033857315598549	357	1.34453652762058	-0.281048463173354	-0.315297038043914	1.48377516437275	1.96876670031155	-1.05747709661098	0.86813431132987	2.20158873840938	0.137868577923232	-2.08192569414984	-1.48377516437275	0.137868577923232	TRUE
102284	GUT_GENOME078941_02157	60	44	16	0.733	271	0.3276904474002418	783	1.34453652762058	-0.0811273914314837	0.151488118787818	0.58856322376145	2.56356850564555	-0.367595899376963	0.47915287371463	0.346406668364471	0.556154310284132	-0.942357270447233	-0.58856322376145	0.556154310284132	TRUE
102284	GUT_GENOME161769_01000	60	48	12	0.8	503	0.6082224909310762	369	1.34453652762058	0.0168168198499078	-0.33823344877167	0.618769264082201	2.01180707452193	0.436250128100082	0.554588935746586	0.382875402172829	0.536068373003598	0.877651093972841	0.618769264082201	0.536068373003598	TRUE
102284	GUT_GENOME001133_01524	60	44	16	0.733	422	0.5102781136638452	315	1.34453652762058	0.0709864675025482	0.227836575720613	0.27297167692188	2.56140663545386	0.170560445845184	0.32645214664707	0.0745135364015435	0.784874987578854	0.436874657733825	0.27297167692188	0.784874987578854	TRUE
102284	GUT_GENOME000795_01759	60	47	13	0.783	425	0.5139056831922612	312	1.34453652762058	0.0517055139071818	-0.0918095610522948	1.10452289873133	1.97673092367604	0.785599043165198	0.74750410817319	1.21997083382187	0.269366375966071	1.55291792223495	1.10452289873133	0.269366375966071	TRUE
102284	GUT_GENOME155147_01919	60	48	12	0.8	2	0.0024183796856106	312	1.34453652762058	-0.235435477898709	-0.577917934136538	0.950614830676587	2.17335332120199	-0.644821363996911	0.661358782581626	0.903668556302275	0.341799937252365	-1.40142465302468	-0.950614830676587	0.341799937252365	TRUE
102284	GUT_GENOME001133_02343	60	48	12	0.8	482	0.5828295042321644	357	1.34453652762058	-0.0672672793996312	-0.0957628743013016	0.220119642045609	2.11932046724844	-0.151203025659283	0.322278313866218	0.0484526568142871	0.825777977805515	-0.320447666989609	-0.220119642045609	0.825777977805515	TRUE
102284	GUT_GENOME210151_00251	60	47	13	0.783	637	0.7702539298669892	294	1.34453652762058	-0.27485562655923	-0.274172925957441	1.59316713795338	2.15736550344026	-1.08467461086492	0.859347474217327	2.53818152945457	0.111122701183725	-2.34003958793746	-1.59316713795338	0.111122701183725	TRUE
102284	GUT_GENOME016215_01010	60	40	20	0.667	73	0.0882708585247883	288	1.34453652762058	-0.309173471200421	-0.403966497321127	1.8246661213947	2.77274725930058	-1.09579235513823	0.811216100997591	3.32940645456557	0.0680514286896465	-3.03835524947205	-1.8246661213947	0.0680514286896465	TRUE
102284	GUT_GENOME165758_01095	60	42	18	0.7	406	0.4909310761789601	282	1.34453652762058	-0.308257399642554	-0.249677375547547	2.1800547901973	2.8181422653736	-1.29863155655887	0.879533220437973	4.75263888826218	0.0286673414293072	-3.65972847668646	-2.18803103933773	0.0292534004261914	TRUE
102284	GUT_GENOME045687_01025	60	43	17	0.717	5	0.0060459492140266	279	1.34453652762058	-0.345827858157977	-0.4844677590796	2.17923339566907	2.65235293012124	-1.33809851760077	0.906434061303657	4.74905819279935	0.0286908610158113	-3.5491095239493	-2.18770824620395	0.0293143342309371	TRUE
102284	GUT_GENOME030134_01536	60	47	13	0.783	5	0.0060459492140266	270	1.34453652762058	-0.0299347712094211	-0.393976946834423	0.830373478802279	1.9500595240336	0.59463372360699	0.652548507797	0.689520114298199	0.406327655593119	1.15957115603138	0.830373478802279	0.406327655593119	TRUE
102284	GUT_GENOME226338_00721	60	45	15	0.75	196	0.2370012091898428	297	1.34453652762058	0.0388367818690309	-0.0129856387101047	0.158657479789463	2.45293473957646	0.101301891476062	0.254323960885022	0.0251721958931437	0.873938739961774	0.248486928786438	0.158657479789463	0.873938739961774	TRUE
102284	GUT_GENOME152778_01517	60	48	12	0.8	2	0.0024183796856106	267	1.34453652762058	-0.319519577148248	-0.340517913426806	2.11759890558659	2.16515844972459	-1.43912614013719	0.988956091409832	4.48422512494152	0.0331846837365874	-3.11593612253756	-2.12984171130278	0.0342090509517199	TRUE
102284	GUT_GENOME264432_02263	60	39	21	0.65	64	0.0773881499395405	273	1.34453652762058	-0.204494280106293	-0.44831385915973	1.50644041651793	2.85704035464826	-0.891238156377484	0.726135705059839	2.26936272851872	0.131954151959204	-2.54630337837279	-1.50644041651793	0.131954151959204	TRUE
102284	GUT_GENOME084822_02164	60	32	28	0.533	16	0.0193470374848851	264	1.34453652762058	-0.0584282940553503	-0.0959116455049111	0.510536057880081	3.15482614623643	-0.287434374753	0.402277270367921	0.260647066395733	0.609675959700839	-0.906805480797885	-0.510536057880081	0.609675959700839	TRUE
102284	GUT_GENOME000795_01196	60	48	12	0.8	454	0.5489721886336155	258	1.34453652762058	-0.15135137864917	-0.396891601725249	0.525739483660693	2.0939464949318	-0.363318743984811	0.501074736771534	0.276402004679812	0.599069226469281	-0.76077001051002	-0.525739483660693	0.599069226469281	TRUE
102284	GUT_GENOME084854_00461	60	42	18	0.7	2	0.0024183796856106	252	1.34453652762058	-0.161468161717528	-0.40833394595205	0.562230013679387	2.87562392244032	-0.331549198231707	0.442171726216313	0.316102588281923	0.573959314778609	-0.953410805901004	-0.562230013679387	0.573959314778609	TRUE
102284	GUT_GENOME034801_01182	60	33	27	0.55	338	0.4087061668681983	249	1.34453652762058	0.182536630720838	0.48147363794181	0.864646052710457	3.24166302005812	0.480235686826047	0.516458284371871	0.747612796467774	0.387233087593701	1.55676226689621	0.864646052710457	0.387233087593701	TRUE
102284	GUT_GENOME249752_01969	60	43	17	0.717	432	0.5223700120918985	270	1.34453652762058	0.0273676722283291	-0.115603362732526	0.109715645936601	2.62223056841967	0.0677537170928602	0.204549698753739	0.0120375229632856	0.91263489166573	0.177665868084956	0.109715645936601	0.91263489166573	TRUE
102284	GUT_GENOME000795_01186	60	44	16	0.733	450	0.5441354292623942	240	1.34453652762058	-0.233241250365516	-0.354738955600289	1.8452850289893	2.49386730659321	-1.16849480886508	0.860191324623561	3.40507683821204	0.0649960871107883	-2.9140710017525	-1.8452850289893	0.0649960871107883	TRUE
102284	GUT_GENOME016036_01432	60	34	26	0.567	38	0.0459492140266021	324	1.34453652762058	-0.389140271493213	-0.256547191766013	2.43778222871341	2.74931327204748	-1.47022157791497	0.941640954916449	5.94278219463092	0.0143256371839794	-4.04209969701222	-2.44899264891556	0.0147776735283694	TRUE
102284	GUT_GENOME149906_00745	60	46	14	0.767	5	0.0060459492140266	216	1.34453652762058	0.00530140428942425	-0.145971576281535	0.174646463721482	2.40487655895313	0.112619449933622	0.269484321771892	0.030501387290419	0.861357436845349	0.270835875227562	0.174646463721482	0.861357436845349	TRUE
102284	GUT_GENOME164119_01895	60	47	13	0.783	594	0.7182587666263603	234	1.34453652762058	-0.27485562655923	-0.318411231432935	1.91568756284462	2.23663663312261	-1.28093461779229	0.925474853751761	3.66985883843755	0.0554048764471485	-2.86498529078916	-1.91568756284462	0.0554048764471485	TRUE
102284	GUT_GENOME000795_01815	60	32	28	0.533	375	0.4534461910519952	207	1.34453652762058	-0.0584282940553503	-0.339361745207716	0.122478998354239	3.16626201237295	0.0688316532315937	0.196678726596384	0.0150011050378578	0.902519677644538	0.217939048876023	0.122478998354239	0.902519677644538	TRUE
102284	GUT_GENOME000795_00543	60	35	25	0.583	656	0.7932285368802902	204	1.34453652762058	-0.147813191210387	-0.140734303503729	1.34733295833297	3.15378274132064	-0.75868071963595	0.653614353288121	1.81530610061029	0.177873021854356	-2.39271415976058	-1.34733295833297	0.177873021854356	TRUE
102284	GUT_GENOME016527_00422	60	34	26	0.567	13	0.0157194679564691	204	1.34453652762058	0.153846153846154	0.231164471235291	0.906986839360184	3.01670370819591	0.522197341854041	0.548320097253915	0.822625126772576	0.364413756820526	1.57531465758113	0.906986839360184	0.364413756820526	TRUE
102284	GUT_GENOME202408_00790	60	31	29	0.517	176	0.2128174123337363	4755	1.34453652762058	-0.0964700431701949	-0.320859962377053	0.448517152952439	3.33881000655566	-0.245461398078692	0.366516621923528	0.201167636492562	0.653780009679618	-0.819548972128277	-0.448517152952439	0.653780009679618	TRUE
102284	GUT_GENOME085048_02142	60	45	15	0.75	377	0.4558645707376058	2823	1.34453652762058	0.0388367818690309	-0.106983950449123	0.240107139825343	2.4636818962238	0.152972286542668	0.312183698232621	0.0576514385951068	0.810247199319532	0.376875052979131	0.240107139825343	0.810247199319532	TRUE
102284	GUT_GENOME007255_00378	60	31	29	0.517	197	0.2382103990326481	2016	1.34453652762058	-0.0964700431701949	-0.470484478183256	0.0125582064512226	3.20013799036941	0.0070200994664031	0.0626439964694214	0.000157708549271524	0.989980264328216	0.0224652869986086	0.0125582064512226	0.989980264328216	TRUE
102284	GUT_GENOME081726_00200	60	33	27	0.55	379	0.4582829504232164	1563	1.34453652762058	0.0473243116683655	-0.0683228928748899	0.86504775037394	3.18176276279037	0.484960295475501	0.521418148426352	0.748307610427014	0.387012580847621	1.54302860957576	0.86504775037394	0.387012580847621	TRUE
102284	GUT_GENOME067067_00573	60	42	18	0.7	513	0.6203143893591294	1548	1.34453652762058	-0.0880735427550154	-0.208197482340763	0.698787907710298	2.8046859417852	-0.417256645471574	0.499149421028747	0.488304539962136	0.484684586649024	-1.17027384767057	-0.698787907710298	0.484684586649024	TRUE
102284	GUT_GENOME280248_01035	60	45	15	0.75	438	0.5296251511487303	1410	1.34453652762058	0.0388367818690309	-0.106983950449123	0.240107139825343	2.4636818962238	0.152972286542668	0.312183698232621	0.0576514385951068	0.810247199319532	0.376875052979131	0.240107139825343	0.810247199319532	TRUE
102284	GUT_GENOME001495_01645	60	34	26	0.567	357	0.4316807738814994	1347	1.34453652762058	-0.117647058823529	-0.364854717719567	0.482732983656239	3.3069231701444	-0.265457451888508	0.382068676870631	0.233031133509655	0.629285340373567	-0.8778473983376	-0.482732983656239	0.629285340373567	TRUE
102284	GUT_GENOME230161_01406	60	40	20	0.667	339	0.4099153567110036	1221	1.34453652762058	0.118912873538624	-0.0731404709799706	0.745183646796984	2.9139327111021	0.436539509635519	0.505698771318694	0.555298667453652	0.456160707466379	1.27204675681541	0.745183646796984	0.456160707466379	TRUE
102284	GUT_GENOME030083_00452	60	37	23	0.617	234	0.282950423216445	1179	1.34453652762058	-0.140659451037445	-0.380348861347663	0.804613443052131	3.18760057977907	-0.45066656164933	0.502413954697616	0.647402792740206	0.421042782199715	-1.43654499320045	-0.804613443052131	0.421042782199715	TRUE
102284	GUT_GENOME000795_01573	60	37	23	0.617	308	0.3724304715840387	1119	1.34453652762058	-0.0714826718387015	-0.383626579206685	0.155064465533912	3.12058694001122	-0.0877797103177672	0.222914336207167	0.0240449884713178	0.87677049568454	-0.273924217615593	-0.155064465533912	0.87677049568454	TRUE
102284	GUT_GENOME152778_01353	60	40	20	0.667	327	0.3954050785973398	1098	1.34453652762058	-0.309173471200421	-0.538235804968971	1.48660105561717	3.01922107965502	-0.855553119908603	0.701697228069206	2.20998269856209	0.137120208852691	-2.58310401439267	-1.48660105561717	0.137120208852691	TRUE
102284	GUT_GENOME197935_01624	60	31	29	0.517	166	0.2007255139056832	1080	1.34453652762058	-0.0964700431701949	-0.470484478183256	0.0125582064512226	3.20013799036941	0.0070200994664031	0.0626439964694214	0.000157708549271524	0.989980264328216	0.0224652869986086	0.0125582064512226	0.989980264328216	TRUE
102284	GUT_GENOME249552_01241	60	40	20	0.667	339	0.4099153567110036	1041	1.34453652762058	-0.309173471200421	-0.538235804968971	1.48660105561717	3.01922107965502	-0.855553119908603	0.701697228069206	2.20998269856209	0.137120208852691	-2.58310401439267	-1.48660105561717	0.137120208852691	TRUE
102284	GUT_GENOME085039_01388	60	45	15	0.75	441	0.5332527206771464	1008	1.34453652762058	0.0388367818690309	-0.106983950449123	0.240107139825343	2.4636818962238	0.152972286542668	0.312183698232621	0.0576514385951068	0.810247199319532	0.376875052979131	0.240107139825343	0.810247199319532	TRUE
102284	GUT_GENOME005806_00388	60	34	26	0.567	356	0.430471584038694	972	1.34453652762058	-0.117647058823529	-0.407292107659676	0.26756713283292	3.10056436596127	-0.151954088287959	0.293762264071671	0.0715921705724295	0.789032532934032	-0.471143431407779	-0.26756713283292	0.789032532934032	TRUE
102284	GUT_GENOME160040_00251	60	37	23	0.617	373	0.4510278113663845	945	1.34453652762058	-0.0714826718387015	-0.235589556188579	0.804930056771323	2.89279620738908	-0.473259373980137	0.52749719259026	0.647912396293885	0.42086004257196	-1.36904292216107	-0.804930056771323	0.42086004257196	TRUE
102284	GUT_GENOME000795_01456	60	35	25	0.583	363	0.4389359129383313	942	1.34453652762058	-0.0795917183440543	-0.363498684907349	0.00682585504731136	3.08799440990032	-0.00388435405634787	0.0470154154383616	4.65922971269063e-05	0.994553797935349	-0.0119948636120759	-0.00682585504731136	0.994553797935349	TRUE
102284	GUT_GENOME000795_00725	60	37	23	0.617	373	0.4510278113663845	852	1.34453652762058	-0.0714826718387015	-0.235589556188579	0.804930056771323	2.89279620738908	-0.473259373980137	0.52749719259026	0.647912396293885	0.42086004257196	-1.36904292216107	-0.804930056771323	0.42086004257196	TRUE
102284	GUT_GENOME001133_01552	60	36	24	0.6	217	0.2623941958887545	843	1.34453652762058	-0.178501386823854	-0.180458287445265	0.9331789135749	3.20388274133908	-0.521346677631679	0.539689727676464	0.87082288474083	0.350727600079203	-1.6703336227186	-0.9331789135749	0.350727600079203	TRUE
102284	GUT_GENOME000795_01707	60	40	20	0.667	278	0.336154776299879	819	1.34453652762058	-0.166478022954073	-0.554910372431088	0.56770770099986	2.93239559805243	-0.331522879629841	0.439998416284605	0.322292033774546	0.570233461545801	-0.972156232880212	-0.56770770099986	0.570233461545801	TRUE
102284	GUT_GENOME000795_01357	60	43	17	0.717	519	0.6275695284159613	747	1.34453652762058	-0.121910539926193	-0.328151838222795	0.77461008751821	2.7000770937835	-0.471405956855424	0.535615938451135	0.600020787684969	0.438570094747639	-1.27283242597842	-0.77461008751821	0.438570094747639	TRUE
102284	GUT_GENOME053120_01290	60	38	22	0.633	319	0.3857315598548972	744	1.34453652762058	-0.10236545023242	-0.252712125842531	0.348493034579608	3.16181764432824	-0.19598629044498	0.331992782092541	0.121447395150504	0.727469943979799	-0.619672911175377	-0.348493034579608	0.727469943979799	TRUE
102284	GUT_GENOME000795_01908	60	45	15	0.75	443	0.535671100362757	690	1.34453652762058	0.0388367818690309	-0.106983950449123	0.240107139825343	2.4636818962238	0.152972286542668	0.312183698232621	0.0576514385951068	0.810247199319532	0.376875052979131	0.240107139825343	0.810247199319532	TRUE
102284	GUT_GENOME250465_01598	60	37	23	0.617	325	0.3929866989117291	687	1.34453652762058	-0.0714826718387015	-0.117520483272508	0.125919824262217	2.93370627900034	0.0735166643511506	0.207175663918932	0.0158558021422277	0.899795390087773	0.215676299818131	0.125919824262217	0.899795390087773	TRUE
102284	GUT_GENOME000795_01910	60	45	15	0.75	442	0.5344619105199516	630	1.34453652762058	0.0388367818690309	-0.106983950449123	0.240107139825343	2.4636818962238	0.152972286542668	0.312183698232621	0.0576514385951068	0.810247199319532	0.376875052979131	0.240107139825343	0.810247199319532	TRUE
102284	GUT_GENOME000795_02481	60	36	24	0.6	130	0.1571946795646916	630	1.34453652762058	-0.109847007276218	-0.346761172848255	0.666392637042766	3.19742030424579	-0.372675056235646	0.456525699638172	0.444079146704812	0.50516016751829	-1.19159879169379	-0.666392637042766	0.50516016751829	TRUE
102284	GUT_GENOME187629_00635	60	32	28	0.533	220	0.2660217654171705	669	1.34453652762058	-0.260680081170025	-0.228284794158828	2.02805370129306	3.19965157476415	-1.13377821073006	0.796138050544552	4.1130018153285	0.0422849588797436	-3.62769523739573	-2.03070470409866	0.042554767488433	TRUE
102284	GUT_GENOME122860_00780	60	47	13	0.783	355	0.4292623941958887	561	1.34453652762058	0.0517055139071818	-0.137497746252156	0.271766156098615	2.19820983459668	0.183299296618045	0.351611533738854	0.0738568436006167	0.785801829616136	0.40293031650044	0.271766156098615	0.785801829616136	TRUE
102284	GUT_GENOME000795_00392	60	39	21	0.65	351	0.4244256348246675	516	1.34453652762058	-0.133979011104123	-0.328939976845773	0.917212500129987	3.00469358659475	-0.529139118915136	0.552503314107298	0.841278770394702	0.359031297814303	-1.5899009170207	-0.917212500129987	0.359031297814303	TRUE
102284	GUT_GENOME000795_01705	60	39	21	0.65	221	0.2672309552599758	504	1.34453652762058	-0.204494280106293	-0.593503985757687	0.760981199246435	2.99373082558148	-0.439812484093267	0.504174166553996	0.579092385606542	0.44666829683865	-1.31668019110558	-0.760981199246435	0.44666829683865	TRUE
102284	GUT_GENOME000795_01356	60	43	17	0.717	515	0.6227327690447401	477	1.34453652762058	-0.121910539926193	-0.328151838222795	0.77461008751821	2.7000770937835	-0.471405956855424	0.535615938451135	0.600020787684969	0.438570094747639	-1.27283242597842	-0.77461008751821	0.438570094747639	TRUE
102284	GUT_GENOME000795_00391	60	40	20	0.667	352	0.4256348246674727	471	1.34453652762058	-0.166478022954073	-0.343442904138917	1.08537010471757	2.97717406788488	-0.629036348339299	0.603791248391671	1.17802826421462	0.277757767584488	-1.87275070403276	-1.08537010471757	0.277757767584488	TRUE
102284	GUT_GENOME000795_01905	60	45	15	0.75	408	0.4933494558645707	462	1.34453652762058	0.0388367818690309	-0.106983950449123	0.240107139825343	2.4636818962238	0.152972286542668	0.312183698232621	0.0576514385951068	0.810247199319532	0.376875052979131	0.240107139825343	0.810247199319532	TRUE
102284	GUT_GENOME000795_01361	60	36	24	0.6	403	0.4873035066505441	423	1.34453652762058	-0.0411926277285817	-0.198715973387037	0.225821068800599	3.24440167676831	-0.12537101732808	0.263824376655034	0.0509951551142449	0.821340589774759	-0.406753938837372	-0.225821068800599	0.821340589774759	TRUE
102284	GUT_GENOME000795_00828	60	44	16	0.733	486	0.5876662636033857	291	1.34453652762058	-0.461412038766563	-0.741769594161329	2.57300597558861	2.58974053166229	-1.59886821094562	0.996763830645791	6.6203597504147	0.00933701337771359	-4.14065381067225	-2.59946156515933	0.010081946698769	TRUE
102284	GUT_GENOME000795_01906	60	44	16	0.733	426	0.5151148730350665	282	1.34453652762058	-0.00507046196446773	-0.15590976024835	0.0511690075703908	2.58527123944847	-0.0318239392297281	0.140685856698457	0.00261826733573872	0.959190847856235	-0.0822735148165719	-0.0511690075703908	0.959190847856235	TRUE
102284	GUT_GENOME000795_00722	60	46	14	0.767	430	0.5199516324062878	2067	1.34453652762058	-0.0742196600519394	-0.206989907214499	0.423508521469522	2.36440424623025	-0.27542368712462	0.423223925748519	0.179359467757301	0.67192428260261	-0.651212935349843	-0.423508521469522	0.67192428260261	TRUE
102284	GUT_GENOME000795_00723	60	47	13	0.783	426	0.5151148730350665	1824	1.34453652762058	-0.111575056326024	-0.206198373028762	0.652681707407127	2.24954905939999	-0.435164747890459	0.538645438038935	0.425993411183883	0.513961497807677	-0.978924449301016	-0.652681707407127	0.513961497807677	TRUE
102284	GUT_GENOME167636_00624	60	38	22	0.633	381	0.4607013301088271	1455	1.34453652762058	-0.10236545023242	-0.250538376685892	0.591933106477082	3.11219457447413	-0.335536105810809	0.436116928351509	0.350384802543608	0.553895383486722	-1.04425364804458	-0.591933106477082	0.553895383486722	TRUE
102284	GUT_GENOME035517_01677	60	35	25	0.583	307	0.3712212817412333	648	1.34453652762058	0.261515645987607	0.246342443442524	1.92769394132878	3.23318241309211	1.07206959341173	0.772154020866067	3.7160039314357	0.053893206148836	3.4661965550296	1.92769394132878	0.053893206148836	TRUE
102284	GUT_GENOME000795_00721	60	46	14	0.767	414	0.5006045949214026	591	1.34453652762058	-0.0742196600519394	-0.206989907214499	0.423508521469522	2.36440424623025	-0.27542368712462	0.423223925748519	0.179359467757301	0.67192428260261	-0.651212935349843	-0.423508521469522	0.67192428260261	TRUE
102284	GUT_GENOME071974_01965	60	32	28	0.533	150	0.181378476420798	642	1.34453652762058	0.0764062306877658	0.376328680684736	0.0853747689665502	3.16890651171739	-0.0479595200152833	0.16413834769045	0.00728885117609183	0.931963451360469	-0.151979235275272	-0.0853747689665502	0.931963451360469	TRUE
102454	GUT_GENOME101095_00971	62	35	27	0.565	1101	0.4409291149379255	9561	0	0.153111800470191	-0.0569462030101949	0.469877407748398	3.08352441321177	0.267584447929198	0.390362945618893	0.220784778312354	0.638442606202122	0.825103177785477	0.469877407748398	0.638442606202122	TRUE
102454	GUT_GENOME103755_01795	62	48	14	0.774	913	0.3656387665198238	5955	0	0.0680880974252403	-0.0983599766684969	0.777795465319096	2.38742898124606	0.503384890896391	0.570778324991792	0.60496578587095	0.436689601694002	1.20179567724743	0.777795465319096	0.436689601694002	TRUE
102454	GUT_GENOME206884_00028	62	37	25	0.597	444	0.1778133760512615	4656	0	-0.0343907136116886	-0.00278831960918968	0.0221869864427766	3.24552784739156	0.0123156020737943	0.0826811462966343	0.000492262367411953	0.982298798351051	0.0399706294878926	0.0221869864427766	0.982298798351051	TRUE
102454	GUT_GENOME055584_01667	62	36	26	0.581	257	0.1029235082098518	3930	0	-0.00641025641025641	-0.0353811871531809	0.285254024421224	3.19898537782594	0.15948713361707	0.29861372333173	0.0813698584485045	0.775449533327864	0.510197008392378	0.285254024421224	0.775449533327864	TRUE
102454	GUT_GENOME008035_00924	62	36	26	0.581	1389	0.5562675210252302	3852	0	-0.271367521367521	0.211085435619317	1.71101352806555	3.16475918170121	-0.961796315502761	0.735286153031838	2.92756729322333	0.087078615544861	-3.04385372041376	-1.71101352806555	0.087078615544861	TRUE
102454	GUT_GENOME161857_00661	62	31	31	0.5	258	0.1033239887865438	3354	0	-0.130744090092123	0.171010938423221	1.37716925856376	3.29193837754047	-0.759034421606701	0.646796723743152	1.89659516673305	0.168459923841803	-2.49869454236133	-1.37716925856376	0.168459923841803	TRUE
102454	GUT_GENOME180894_01139	62	48	14	0.774	206	0.0824989987985582	3177	0	-0.244612794453641	0.24627550645394	1.94284139372968	2.39878976307986	-1.25441504596382	0.899958701754295	3.77463268118948	0.0520353247992711	-3.00907797091136	-1.94284139372968	0.0520353247992711	TRUE
102454	GUT_GENOME201208_00662	62	44	18	0.71	1757	0.7036443732478975	3171	0	-0.104530251250886	0.0493981875019351	0.394590084354891	2.75746520977434	-0.237624462107179	0.378284078661768	0.1557013346712	0.693145432502713	-0.655241187251889	-0.394590084354891	0.693145432502713	TRUE
102454	GUT_GENOME031324_01205	62	33	29	0.532	1016	0.4068882659191029	3117	0	0.141582933089687	-0.0645030090880438	0.526211825249026	3.19452174146948	0.294413472330213	0.405861052845104	0.276898885031911	0.598741038712433	0.94051023834039	0.526211825249025	0.598741038712433	TRUE
102454	GUT_GENOME008035_00059	62	47	15	0.758	1631	0.6531838205847016	3075	0	0.0221584828753863	-0.0344619231404607	0.270302158803414	2.54579999341903	0.169409349069951	0.325846166967662	0.0730632570537859	0.786927804670602	0.431282319747402	0.270302158803414	0.786927804670602	TRUE
102454	GUT_GENOME143213_00992	62	32	30	0.516	261	0.1045254305166199	3036	0	-0.223646610230976	0.210995314976059	1.66975126516627	3.40540259928223	-0.904831163077602	0.700231524749191	2.78806928752437	0.0949685862489361	-3.08131439465603	-1.66975126516627	0.0949685862489361	TRUE
102454	GUT_GENOME129833_00805	62	33	29	0.532	229	0.0917100520624749	3111	0	0.0105658905290811	-0.0173494748507242	0.136648359920724	3.42713273976863	0.0738140374174684	0.19968100271733	0.0186727742690238	0.891308749315032	0.252970504287913	0.136648359920724	0.891308749315032	TRUE
102454	GUT_GENOME003945_01463	62	32	30	0.516	422	0.1690028033640368	2970	0	-0.223646610230976	0.134958637114144	1.10916420128792	3.15744708356738	-0.624205805688051	0.592693114088654	1.23024522541866	0.267359352869922	-1.97089680071556	-1.10916420128792	0.267359352869922	TRUE
102454	GUT_GENOME003522_00509	62	44	18	0.71	48	0.0192230676812174	2940	0	-0.0325205226113869	0.0159552137487493	0.125510011010247	2.84334050085102	-0.0744327272545464	0.210099369073717	0.0157527628637925	0.900119800070007	-0.211637587991649	-0.125510011010247	0.900119800070007	TRUE
102454	GUT_GENOME154845_01428	62	41	21	0.661	196	0.0784941930316379	2796	0	-0.013367240011026	0.0255496930289871	0.203557352434233	3.01339528634284	-0.117262389924774	0.259905424930502	0.0414355957300345	0.838699423103287	-0.35335793306461	-0.203557352434233	0.838699423103287	TRUE
102454	GUT_GENOME024477_00507	62	51	11	0.823	138	0.0552663195835002	2763	0	0.223560802316447	-0.178367396735807	1.41827177832834	1.97119711306235	1.01016992369382	0.848232099450388	2.01149483720264	0.156111432840233	1.99124403728766	1.41827177832834	0.156111432840233	TRUE
102454	GUT_GENOME106376_00393	62	32	30	0.516	176	0.0704845814977973	2889	0	-0.158240526106823	0.149741759995269	1.18001699951069	3.43428031721855	-0.63675211103276	0.586173609009662	1.39244011913421	0.237993453826767	-2.18678524186717	-1.18001699951069	0.237993453826767	TRUE
102454	GUT_GENOME048568_01768	62	43	19	0.694	1670	0.6688025630756909	2676	0	-0.00228707835129235	0.057475400208495	0.457617327435152	2.86309865508242	-0.270448329935647	0.399791055761617	0.209413618368891	0.647227392558645	-0.774320249708036	-0.457617327435152	0.647227392558645	TRUE
102454	GUT_GENOME278322_01578	62	35	27	0.565	336	0.1345614737685222	2661	0	0.021265527843082	0.0109183258297756	0.0862472798716456	3.36440491302024	-0.0470209368302442	0.160110043009323	0.00743859328525794	0.931269846798562	-0.158197470886488	-0.0862472798716456	0.931269846798562	TRUE
102454	GUT_GENOME103684_00933	62	43	19	0.694	749	0.2999599519423307	2454	0	-0.0731865072413553	-0.0254631873334112	0.216673479917806	2.5066358013998	0.136854833085653	0.29400672207226	0.0469473968996919	0.828462816990515	0.343045224207091	0.216673479917806	0.828462816990515	TRUE
102454	GUT_GENOME003438_01145	62	43	19	0.694	167	0.066880256307569	2406	0	-0.00228707835129235	-0.0288570441233647	0.228772828406511	2.88783269274483	0.134622740509804	0.281459690936939	0.052337007017115	0.819045486549648	0.388767951231117	0.228772828406511	0.819045486549648	TRUE
102454	GUT_GENOME087603_00590	62	36	26	0.581	245	0.0981177412895474	2349	0	-0.205128205128205	0.208657434898927	1.64540893297184	3.34388276954735	-0.89980484862469	0.701473717399123	2.70737055670355	0.099885508617865	-3.00884192927126	-1.64540893297184	0.099885508617865	TRUE
102454	GUT_GENOME123076_01379	62	35	27	0.565	483	0.1934321185422507	2316	0	-0.176503881097581	0.198405895045552	1.5944222082802	3.25079401346418	-0.884318293683427	0.700336790894117	2.5421821782571	0.110841501536411	-2.87473661510294	-1.5944222082802	0.110841501536411	TRUE
102454	GUT_GENOME059790_00501	62	34	28	0.548	253	0.1013215859030837	2313	0	-0.0169497612060307	0.0213229435404985	0.168204824500642	3.39867420528299	-0.0912396646802806	0.222466415054475	0.0282928629852916	0.866422145620844	-0.310093894847539	-0.168204824500642	0.866422145620844	TRUE
102454	GUT_GENOME120853_01512	62	42	20	0.677	274	0.1097316780136163	2427	0	0.0270665980980383	-0.0520766435223859	0.415563717744097	2.93052328358291	0.242753239825525	0.376570437850084	0.172693203505296	0.67772928076133	0.711394021473888	0.415563717744097	0.67772928076133	TRUE
102454	GUT_GENOME049753_00567	62	44	18	0.71	214	0.0857028434120945	2256	0	-0.176539979890386	0.144010868336184	1.15415954272186	2.73929744787857	-0.697342686101471	0.649102567423456	1.33208425005593	0.248434765783059	-1.91022904033455	-1.15415954272186	0.248434765783059	TRUE
102454	GUT_GENOME065263_00685	62	44	18	0.71	1730	0.6928313976772127	2247	0	-0.104530251250886	0.0493981875019351	0.394590084354891	2.75746520977434	-0.237624462107179	0.378284078661768	0.1557013346712	0.693145432502713	-0.655241187251889	-0.394590084354891	0.693145432502713	TRUE
102454	GUT_GENOME040743_01724	62	48	14	0.774	52	0.0208249899879855	2229	0	-0.0882623485142004	0.00705854255218243	0.0582658012146938	2.19092279266373	-0.0393640872825139	0.163077229509332	0.0033949035911902	0.953536907893885	-0.0862436760396643	-0.0582658012146938	0.953536907893885	TRUE
102454	GUT_GENOME186105_01626	62	34	28	0.548	158	0.0632759311173408	2361	0	0.0487305634673383	-0.0189981054522111	0.150865621962586	3.35376110211035	0.0823804625040489	0.212094341518359	0.022760435890158	0.880081719735222	0.276284390719939	0.150865621962586	0.880081719735222	TRUE
102454	GUT_GENOME030422_00986	62	45	17	0.726	247	0.0989187024429315	2355	0	-0.0638153444717276	0.0637549529523809	0.513322095852885	2.62158863239807	-0.317035347564468	0.442499421017608	0.263499574090798	0.607726030189373	-0.83113626324338	-0.513322095852885	0.607726030189373	TRUE
102454	GUT_GENOME117404_01284	62	39	23	0.629	440	0.1762114537444934	2139	0	0.0436541810645512	-0.045031436716622	0.355265612186084	3.20164278868948	0.198548556686547	0.333111900558783	0.126213655201953	0.722390614820097	0.635681554720186	0.355265612186084	0.722390614820097	TRUE
102454	GUT_GENOME178299_02001	62	44	18	0.71	1569	0.6283540248297957	2187	0	0.255518391946611	-0.228059460263339	1.80133736721779	2.82024227506991	1.072634716383	0.799197874013338	3.24481631053513	0.0716497215492574	3.02508977285097	1.80133736721779	0.0716497215492574	TRUE
102454	GUT_GENOME051115_00655	62	49	13	0.79	74	0.0296355626752102	2094	0	0.0362618862146947	-0.00197158190339831	0.016041402779325	2.13766494123926	0.0109716646836581	0.0866266170137695	0.000257326603128533	0.987201361296147	0.0234537429412888	0.016041402779325	0.987201361296147	TRUE
102454	GUT_GENOME005375_02278	62	36	26	0.581	286	0.1145374449339207	2073	0	-0.00641025641025641	0.0361870552251144	0.286442737315555	3.31865322895017	-0.157237770749134	0.293790650144334	0.0820494417608284	0.774539045669563	-0.521817635609542	-0.286442737315555	0.774539045669563	TRUE
102454	GUT_GENOME040687_01799	62	45	17	0.726	1540	0.6167400881057269	2052	0	0.0094541251069226	-0.0278456644847277	0.224647860038897	2.61112222412743	0.13902364961701	0.293317207957702	0.0504666610200557	0.822253229426013	0.363007741194279	0.224647860038897	0.822253229426013	TRUE
102454	GUT_GENOME107754_01830	62	39	23	0.629	176	0.0704845814977973	2025	0	-0.0916737802355575	0.0942198483285715	0.740243856070968	3.22836618157739	-0.411986909415863	0.478846162288092	0.547960966450816	0.459152041043371	-1.33004460561076	-0.740243856070968	0.459152041043371	TRUE
102454	GUT_GENOME084296_01550	62	44	18	0.71	123	0.0492591109331197	2013	0	0.183508663307112	-0.134362288087984	1.07245060564131	2.76172564827583	0.645337692968525	0.623158298418909	1.15015030154041	0.283517688458029	1.78224565847033	1.07245060564131	0.283517688458029	TRUE
102454	GUT_GENOME048195_01404	62	34	28	0.548	195	0.0780937124549459	1989	0	0.0487305634673383	-0.114934738468759	0.919331146553182	3.30560375623652	0.505646001609498	0.527364134301336	0.845169757022789	0.357922391250228	1.67146532224633	0.919331146553182	0.357922391250228	TRUE
102454	GUT_GENOME066655_01088	62	50	12	0.806	615	0.2462955546655987	1932	0	0.0854016820293798	-0.118298534553312	0.939777351198107	2.11210352015818	0.646647159262947	0.667044621812298	0.883181469824931	0.347331778681072	1.36578574137956	0.939777351198107	0.347331778681072	TRUE
102454	GUT_GENOME183086_02077	62	46	16	0.742	247	0.0989187024429315	1929	0	0.127711214142545	-0.127782897105626	1.002017454192	2.65905835818195	0.614485093714616	0.613866182262343	1.00403897850542	0.316335163007428	1.63395172442007	1.002017454192	0.316335163007428	TRUE
102454	GUT_GENOME041806_01932	62	46	16	0.742	67	0.026832198638366	1872	0	-0.0963858219943734	0.135132953097708	1.06202229713706	2.64720910602482	-0.652738923369276	0.633392174481852	1.12789135961628	0.288225562972769	-1.72793642179999	-1.06202229713706	0.288225562972769	TRUE
102454	GUT_GENOME053270_00850	62	33	29	0.532	160	0.0640768922707248	1842	0	-0.0549426307512217	0.0543544124139682	0.430065897905716	3.39599233331647	-0.233373562551111	0.355864079216399	0.18495667654145	0.667147705941012	-0.792534829222323	-0.430065897905716	0.667147705941012	TRUE
102454	GUT_GENOME003522_00444	62	48	14	0.774	208	0.0832999599519423	1824	0	-0.0882623485142004	0.087897322148934	0.704597125421918	2.32323956336701	-0.462268041186665	0.550710600367739	0.49645710915283	0.481060987919132	-1.07395940216503	-0.704597125421918	0.481060987919132	TRUE
102454	GUT_GENOME003438_01122	62	41	21	0.661	200	0.080096115338406	1794	0	0.0556968333792749	-0.0216067909178965	0.17140795832471	3.03932325232339	0.0983201507239945	0.237480002409681	0.0293806881770454	0.863902997549339	0.298826720267377	0.17140795832471	0.863902997549339	TRUE
102454	GUT_GENOME181547_01051	62	46	16	0.742	1829	0.7324789747697237	1794	0	0.127711214142545	-0.0871136442804494	0.691201396337354	2.59714461324413	0.428900488173729	0.515886587876392	0.477759370298708	0.489438986508327	1.11391659247818	0.691201396337354	0.489438986508327	TRUE
102454	GUT_GENOME170234_00846	62	37	25	0.597	588	0.2354825790949139	1791	0	0.165505309256251	-0.160503325066717	1.27539437612869	3.25443778253815	0.706978995509661	0.62601431198655	1.62663081466069	0.20216968824386	2.30081915444751	1.27539437612869	0.20216968824386	TRUE
102454	GUT_GENOME049049_01615	62	43	19	0.694	1580	0.6327593111734081	1782	0	0.0686123505387706	-0.0170049753026695	0.135226512736528	2.87015620393093	0.0798195144972676	0.21705917980834	0.0182862097468823	0.892432785486058	0.229094474729088	0.135226512736528	0.892432785486058	TRUE
102454	GUT_GENOME062515_02262	62	31	31	0.5	123	0.0492591109331197	1752	0	-0.261488180184245	0.184312891124784	1.5178189252108	3.14811110721767	-0.855450604998352	0.694360418089197	2.30377428972807	0.129060052801942	-2.69305355127139	-1.5178189252108	0.129060052801942	TRUE
102454	GUT_GENOME241328_00142	62	32	30	0.516	261	0.1045254305166199	1731	0	-0.027428357858516	0.0148850809607515	0.11754226680119	3.42011468838949	-0.0635585128484822	0.185385898451282	0.0138161844847623	0.906430352098859	-0.217377403365286	-0.117542266801191	0.906430352098859	TRUE
102454	GUT_GENOME024477_01312	62	32	30	0.516	74	0.0296355626752102	1713	0	-0.027428357858516	0.0324463848037838	0.258641087770595	3.35632485491941	-0.141177511878206	0.277598275927442	0.0668952122831566	0.795912178166749	-0.473837592072504	-0.258641087770595	0.795912178166749	TRUE
102454	GUT_GENOME124710_01576	62	33	29	0.532	167	0.066880256307569	1692	0	0.207091454369989	-0.227310551318913	1.7996357915341	3.39185324021079	0.977160933026362	0.728406452961853	3.23868898217059	0.0719181657113911	3.31438647689286	1.7996357915341	0.0719181657113911	TRUE
102454	GUT_GENOME286479_01351	62	41	21	0.661	745	0.2983580296355627	1692	0	0.193824980159877	-0.207049878748683	1.64506799196985	3.02998567801867	0.945069101837572	0.736837360820795	2.70624869820374	0.0999557904480299	2.86354584330581	1.64506799196986	0.0999557904480299	TRUE
102454	GUT_GENOME129875_01524	62	36	26	0.581	157	0.0628754505406487	1689	0	0.126068376068376	-0.0655514085683027	0.529284259801943	3.18945967183776	0.296367393924419	0.407367081673307	0.28014182767409	0.596608272930271	0.94525185096959	0.529284259801943	0.596608272930271	TRUE
102454	GUT_GENOME002846_02247	62	35	27	0.565	1004	0.4020824989987985	1680	0	-0.308350153724689	0.262987396643645	2.13256666129957	3.19265225429539	-1.19351204638791	0.817288708865669	4.54784056488642	0.0326240351699034	-3.81046892542908	-2.13667990943736	0.0329602906289614	TRUE
102454	GUT_GENOME040755_00429	62	44	18	0.71	894	0.3580296355626752	1680	0	-0.176539979890386	0.100421369515483	0.826984366524737	2.59440653760855	-0.513426504763247	0.564585389032352	0.683903142476321	0.408245922529379	-1.33203708053928	-0.826984366524737	0.408245922529379	TRUE
102454	GUT_GENOME164084_00722	62	32	30	0.516	126	0.0504605526631958	1671	0	-0.027428357858516	0.0360408633532263	0.287980449043427	3.34034069887697	-0.157567854678999	0.293620328192044	0.0829327390312538	0.773361704408441	-0.52633031781899	-0.287980449043427	0.773361704408441	TRUE
102454	GUT_GENOME169996_00287	62	41	21	0.661	1393	0.5578694433319984	1665	0	0.124760906769576	-0.0986948506437626	0.7817527013333	3.04865673862329	0.447728898427031	0.506384532022042	0.611137286041911	0.434359922934874	1.36497172326595	0.7817527013333	0.434359922934874	TRUE
102454	GUT_GENOME167791_00448	62	44	18	0.71	131	0.0524629555466559	1641	0	0.111498934667612	-0.118846693969009	0.941266578412379	2.8049768665517	0.562015115975261	0.579284192045884	0.885982771636148	0.346568265437938	1.57643939896298	0.941266578412379	0.346568265437938	TRUE
102454	GUT_GENOME103639_00725	62	37	25	0.597	70	0.0280336403684421	1638	0	-0.167654728856982	0.126884787491231	1.01335698647413	3.22174439827935	-0.564568866456152	0.560835753107413	1.02689238203594	0.310889676969847	-1.81889658294803	-1.01335698647413	0.310889676969847	TRUE
102454	GUT_GENOME168872_00537	62	41	21	0.661	83	0.0332398878654385	1629	0	0.124760906769576	-0.101339660357682	0.801904368835506	3.05472449776859	0.458813888430819	0.512360057682942	0.643050616757472	0.422608278757402	1.40155002490608	0.801904368835506	0.422608278757402	TRUE
102454	GUT_GENOME219739_01021	62	49	13	0.79	1764	0.7064477372847416	1611	0	-0.124326467021811	0.186969344400728	1.48732442386564	2.23626873095513	-0.994589142872056	0.815531723190031	2.21213394182728	0.136929146848326	-2.22416860035224	-1.48732442386564	0.136929146848326	TRUE
102454	GUT_GENOME270405_00085	62	41	21	0.661	138	0.0552663195835002	1611	0	-0.220559460181929	0.18399319056101	1.46154131241172	3.03137475067423	-0.839443134117016	0.694361661100549	2.1361030078862	0.143866946727813	-2.54466672138917	-1.46154131241172	0.143866946727813	TRUE
102454	GUT_GENOME209184_00385	62	32	30	0.516	122	0.0488586303564277	1605	0	-0.027428357858516	0.033508163124029	0.272348331330354	3.22833211903396	-0.151577805511853	0.290451254010765	0.0741736135784285	0.785354197130929	-0.489343498066598	-0.272348331330354	0.785354197130929	TRUE
102454	GUT_GENOME089225_00293	62	48	14	0.774	1436	0.5750901081297557	1599	0	0.0680880974252403	-0.0388087440045801	0.306699729906381	2.39032430231947	0.198374104851949	0.358202228390472	0.0940647243246469	0.759071935385611	0.474178443778484	0.306699729906381	0.759071935385611	TRUE
102454	GUT_GENOME209682_01186	62	43	19	0.694	177	0.0708850620744893	1599	0	-0.0731865072413553	0.0307454251155402	0.244405872028142	2.8722018374213	-0.14421291589099	0.291708000299439	0.0597342302818366	0.806916494437369	-0.414208602001984	-0.244405872028142	0.806916494437369	TRUE
102454	GUT_GENOME185726_00842	62	44	18	0.71	177	0.0708850620744893	1593	0	-0.176539979890386	0.199627843664571	1.57740318492437	2.81797511904779	-0.939667348434437	0.748174288949243	2.48820080780956	0.11470278306684	-2.64795920806986	-1.57740318492437	0.11470278306684	TRUE
102454	GUT_GENOME047600_01420	62	42	20	0.677	7	0.0028033640368442	1581	0	-0.182699537161759	0.197448778069904	1.55045025669719	3.02640942718651	-0.891238618395976	0.715756133156228	2.4038959984924	0.121033483997234	-2.69725295658626	-1.55045025669719	0.121033483997234	TRUE
102454	GUT_GENOME038653_00248	62	37	25	0.597	247	0.0989187024429315	1557	0	0.0322412940109581	-0.00758231662712822	0.0599151842562936	3.29099287092144	0.0330273271606823	0.134928899704125	0.00358982930446561	0.952223186333859	0.108692698231396	0.0599151842562936	0.952223186333859	TRUE
102454	GUT_GENOME214454_01295	62	40	22	0.645	149	0.0596716059271125	1557	0	-0.18951744224968	0.225665402484302	1.77340320381108	3.16557658483682	-0.996738138866392	0.748475056837016	3.1449589232874	0.0761619185073303	-3.15525091360928	-1.77340320381108	0.0761619185073303	TRUE
102454	GUT_GENOME106790_01323	62	35	27	0.565	136	0.0544653584301161	1554	0	-0.242427017411135	0.23592747692228	1.8650244378243	3.35950250346325	-1.01752957791644	0.745083213339007	3.47831615368184	0.0621779788524872	-3.41839316435819	-1.8650244378243	0.0621779788524872	TRUE
102454	GUT_GENOME002637_00608	62	33	29	0.532	986	0.394873848618342	1551	0	0.141582933089687	-0.0645030090880438	0.526211825249026	3.19452174146948	0.294413472330213	0.405861052845104	0.276898885031911	0.598741038712433	0.94051023834039	0.526211825249025	0.598741038712433	TRUE
102454	GUT_GENOME129487_02126	62	50	12	0.806	1856	0.7432919503404085	1551	0	-0.0800640769025436	0.0959274128918694	0.758767672832692	2.13046421589234	-0.519842398216502	0.59678416043189	0.575728381335939	0.447991546913007	-1.10750562730392	-0.758767672832692	0.447991546913007	TRUE
102454	GUT_GENOME241999_02043	62	38	24	0.613	227	0.0909090909090909	1551	0	-0.129881083366533	0.0811050652955127	0.649726930271578	3.15707012887766	-0.365669513095752	0.453652511412287	0.422145083920128	0.515868625213566	-1.15444429683584	-0.649726930271578	0.515868625213566	TRUE
102454	GUT_GENOME023031_00427	62	35	27	0.565	140	0.0560672807368842	1542	0	0.021265527843082	-0.0390099240077722	0.307666984875329	3.37501255002402	0.167472382768481	0.301927556094977	0.0946589735822761	0.758335744135785	0.56522139362605	0.307666984875329	0.758335744135785	TRUE
102454	GUT_GENOME108044_01374	62	42	20	0.677	135	0.0540648778534241	1533	0	0.0270665980980383	-0.0668686027451786	0.530831597663861	2.96118415332028	0.308477901595592	0.423394951093596	0.281782185078367	0.595535481765155	0.913459873854361	0.530831597663861	0.595535481765155	TRUE
102454	GUT_GENOME206884_00001	62	48	14	0.774	414	0.1657989587505006	1527	0	0.146263320394961	-0.163719708769028	1.28704919527515	2.4156614762466	0.828089181100803	0.729927182307659	1.65649563105842	0.198077141707768	2.0003831336818	1.28704919527515	0.198077141707768	TRUE
102454	GUT_GENOME241328_00206	62	40	22	0.645	50	0.0200240288346015	1518	0	-0.18951744224968	0.207362777784778	1.64613245427451	3.10220068440846	-0.934608728472343	0.728446136074834	2.70975205701581	0.0997364919616806	-2.89934383712103	-1.64613245427451	0.0997364919616806	TRUE
102454	GUT_GENOME042917_00093	62	44	18	0.71	103	0.0412494993992791	1506	0	-0.0325205226113869	0.133765011396562	1.10720021018634	2.56810687226617	-0.690907032196071	0.656608549532191	1.22589230543667	0.268207376703975	-1.77432309747975	-1.10720021018634	0.268207376703975	TRUE
102454	GUT_GENOME048601_02029	62	50	12	0.806	1731	0.6932318782539046	1485	0	-0.162796956368505	0.206627658780639	1.61704781750669	2.1763944160896	-1.09610980101793	0.861970950474835	2.61484364410315	0.105867959531244	-2.3855672503565	-1.61704781750669	0.105867959531244	TRUE
102454	GUT_GENOME215382_01654	62	37	25	0.597	44	0.0176211453744493	1470	0	0.0322412940109581	-0.0893417290708838	0.717280969706896	3.18806370525537	0.401722182159155	0.47433061752451	0.514491989503665	0.473200747076332	1.28071590853759	0.717280969706896	0.473200747076332	TRUE
102454	GUT_GENOME048542_01877	62	49	13	0.79	170	0.0680816980376451	1500	0	0.0362618862146947	0.00404940406244819	0.0325291834850032	2.19295894554299	-0.0219663506273052	0.121792720210495	0.00105814777820101	0.974050043283987	-0.0481713051090828	-0.0325291834850032	0.974050043283987	TRUE
102454	GUT_GENOME206234_02029	62	33	29	0.532	179	0.0716860232278734	1458	0	-0.0549426307512217	0.0520955536412654	0.411853673368107	3.4015944280149	-0.22330666116799	0.34796070829494	0.169623448266803	0.680446678116028	-0.759598694367645	-0.411853673368107	0.680446678116028	TRUE
102454	GUT_GENOME075654_01193	62	50	12	0.806	217	0.0869042851421706	1455	0	-0.162796956368505	0.215970449223996	1.70155852536463	2.14734239643836	-1.16117116323575	0.890169677028012	2.89530141524107	0.0888381579046142	-2.49343206833777	-1.70155852536463	0.0888381579046142	TRUE
102454	GUT_GENOME048678_02327	62	31	31	0.5	1272	0.5094112935522627	1449	0	0	0.0664235630177209	0.556227787114089	3.04451087270446	-0.318782091858289	0.427432534348347	0.309389351157837	0.578055145785415	-0.970535544686033	-0.556227787114089	0.578055145785415	TRUE
102454	GUT_GENOME065134_00962	62	38	24	0.613	776	0.3107729275130156	1449	0	-0.129881083366533	0.0975151825292786	0.769622083132668	3.25266578412212	-0.426734543764685	0.486428530512295	0.592318150845468	0.441524101621679	-1.38802484940636	-0.769622083132668	0.441524101621679	TRUE
102454	GUT_GENOME106811_01861	62	33	29	0.532	347	0.1389667601121345	1449	0	-0.0549426307512217	0.0126644291137071	0.100771818411304	3.35784117121772	-0.0549932036632952	0.173236528709883	0.0101549593859209	0.919731598583661	-0.184658443397774	-0.100771818411304	0.919731598583661	TRUE
102454	GUT_GENOME222817_01594	62	45	17	0.726	335	0.1341609931918302	1443	0	-0.0638153444717276	0.111258356478995	0.874489035614596	2.75088950625708	-0.527251465246294	0.563820173664225	0.764731073410146	0.381851988682968	-1.4504105229047	-0.874489035614596	0.381851988682968	TRUE
102454	GUT_GENOME041886_00605	62	34	28	0.548	142	0.0568682418902683	1437	0	0.114410888140707	-0.176331174801494	1.42481913663617	3.23914835396119	0.79167024059043	0.66323043918841	2.03010957212465	0.154209489102093	2.56433735668855	1.42481913663617	0.154209489102093	TRUE
102454	GUT_GENOME239882_01412	62	36	26	0.581	104	0.0416499799759711	1434	0	0.192307692307692	-0.172519304222764	1.3636740262978	3.32801499794968	0.747511590938973	0.640121842931152	1.85960684999926	0.172670182264344	2.48772978578613	1.3636740262978	0.172670182264344	TRUE
102454	GUT_GENOME005375_02183	62	31	31	0.5	1086	0.434921906287545	1413	0	-0.392232270276368	0.329281741101158	2.72380398425968	3.1200543056037	-1.54203692843126	0.934344102786859	7.41910814466892	0.00613563057554898	-4.81123895795187	-2.74044363009773	0.00645347956842633	TRUE
102454	GUT_GENOME002846_01581	62	45	17	0.726	992	0.3972767320784942	1413	0	-0.0638153444717276	0.0201091053056916	0.160600212688677	2.66446411676209	-0.0983877838116786	0.245509397288301	0.0257924283156481	0.872408287371136	-0.262150719493964	-0.160600212688677	0.872408287371136	TRUE
102454	GUT_GENOME055564_01410	62	37	25	0.597	29	0.0116139367240688	1410	0	0.0322412940109581	-0.0420696112739679	0.334828398739437	3.24406338273185	0.185899242650822	0.321267266055853	0.112110056602415	0.737754536698163	0.603068925961113	0.334828398739437	0.737754536698163	TRUE
102454	GUT_GENOME211719_01546	62	41	21	0.661	113	0.0452543051661994	1410	0	-0.220559460181929	0.14497367380929	1.17894511430049	2.89234060934938	-0.693216465064843	0.638442920962064	1.389911582533	0.238420031786664	-2.00501813297667	-1.17894511430049	0.238420031786664	TRUE
102454	GUT_GENOME224266_00554	62	35	27	0.565	96	0.0384461353624349	1407	0	0.0871886641566363	-0.0993627514636103	0.798356864130069	3.25192160369262	0.442717847262049	0.495482703089902	0.637373682503597	0.424663427884892	1.43968373185174	0.798356864130069	0.424663427884892	TRUE
102454	GUT_GENOME003730_00043	62	48	14	0.774	112	0.0448538245895074	1404	0	-0.244612794453641	0.219354698547763	1.75191952810934	2.34039961161556	-1.14516784470248	0.865191149411487	3.06922203297086	0.0797876461494308	-2.68015037897632	-1.75191952810934	0.0797876461494308	TRUE
102454	GUT_GENOME029617_02013	62	42	20	0.677	14	0.0056067280736884	1398	0	-0.11277749207516	0.0805341878449613	0.668083227494023	2.71165156194428	-0.405708051911571	0.49636179069318	0.446335198858831	0.504080467545557	-1.10013887265938	-0.668083227494023	0.504080467545557	TRUE
102454	GUT_GENOME006818_01544	62	47	15	0.758	1687	0.6756107328794554	1395	0	-0.0541651803620555	0.0736843333827136	0.576566006947063	2.55797641628115	-0.360496261877601	0.474762325913006	0.332428360366881	0.564232668095492	-0.922140936040415	-0.576566006947063	0.564232668095492	TRUE
102454	GUT_GENOME038623_01408	62	47	15	0.758	1281	0.513015618742491	1389	0	-0.206812506836939	0.19968242921264	1.61742651894143	2.38712339986534	-1.04685642883065	0.823142157351632	2.61606854417497	0.105786245252964	-2.4989754775611	-1.61742651894143	0.105786245252964	TRUE
102454	GUT_GENOME041201_00378	62	46	16	0.742	27	0.0108129755706848	1389	0	-0.171084834040013	0.123501746931411	0.986352559895798	2.56339086095501	-0.616062480613367	0.620309842511435	0.972891372412995	0.32396013608156	-1.57920893258158	-0.986352559895798	0.32396013608156	TRUE
102454	GUT_GENOME042112_00229	62	47	15	0.758	1373	0.5498598317981578	2385	0	0.0221584828753863	0.0322075003498691	0.256984832669968	2.46004666273905	-0.163845990964252	0.323207978878073	0.0660412042224114	0.797190481745488	-0.403068783274779	-0.256984832669968	0.797190481745488	TRUE
102454	GUT_GENOME277785_00494	62	36	26	0.581	1671	0.6692030436523828	1386	0	0.192307692307692	-0.206343951369701	1.62872990085179	3.3374622691522	0.891540110878784	0.698580329039089	2.65276108992867	0.103370209990407	2.97548148149371	1.62872990085179	0.103370209990407	TRUE
102454	GUT_GENOME031324_00948	62	49	13	0.79	80	0.0320384461353624	1371	0	0.0362618862146947	0.0181855633796325	0.152042460505045	2.02450267726273	-0.106857672750737	0.274045873432982	0.0231169097964281	0.879153446291709	-0.216333644569932	-0.152042460505045	0.879153446291709	TRUE
102454	GUT_GENOME003295_01272	62	37	25	0.597	158	0.0632759311173408	1362	0	0.0988733016336047	-0.0306894695033576	0.250371547213066	3.08749114718737	0.142489253967064	0.284766977744492	0.0626859116538644	0.802300031062616	0.439934310192642	0.250371547213066	0.802300031062616	TRUE
102454	GUT_GENOME241788_01885	62	38	24	0.613	25	0.0100120144173007	1362	0	0.00432936944555109	0.0373229877770758	0.29937537844521	3.14898545322305	-0.168706087045609	0.30833491986014	0.0896256172192125	0.764653646334216	-0.531253013976803	-0.29937537844521	0.764653646334216	TRUE
102454	GUT_GENOME241871_01613	62	47	15	0.758	103	0.0412494993992791	1350	0	0.17480580935027	-0.183378579276638	1.48607598146127	2.38484118887326	0.962301766610232	0.789388464338012	2.20842182267609	0.137259024540652	2.29493688913758	1.48607598146127	0.137259024540652	TRUE
102454	GUT_GENOME039181_01358	62	42	20	0.677	1485	0.5947136563876652	1338	0	0.0270665980980383	-0.0406632753532151	0.322346820665442	2.96956193572478	0.187058392214785	0.329469716102555	0.103907472793118	0.747189966686611	0.555481481278902	0.322346820665442	0.747189966686611	TRUE
102454	GUT_GENOME047443_00338	62	42	20	0.677	659	0.2639167000400481	1335	0	-0.182699537161759	0.160997699257395	1.28963648575574	2.90829977838986	-0.756219246503599	0.665907751976161	1.66316226539241	0.19717690147352	-2.19931226702056	-1.28963648575574	0.19717690147352	TRUE
102454	GUT_GENOME129786_02020	62	42	20	0.677	8	0.0032038446135362	1326	0	0.0270665980980383	-0.0858522082483782	0.68647316389387	2.91870543663265	0.401817114508844	0.484971981389259	0.471245404746461	0.492414781420498	1.17278579664901	0.68647316389387	0.492414781420498	TRUE
102454	GUT_GENOME002846_00904	62	36	26	0.581	1348	0.5398478173808571	1317	0	-0.0726495726495727	-0.0291993226310693	0.2463308240196	2.92172309201727	0.144111697279338	0.290362049581853	0.0606788748621752	0.805426150808041	0.421054473770845	0.2463308240196	0.805426150808041	TRUE
102454	GUT_GENOME025124_02142	62	43	19	0.694	1354	0.5422507008410092	1317	0	0.210411208318897	-0.177064456100581	1.3991803419442	2.90664916277702	0.820686684944977	0.69380997579369	1.95770562928308	0.161758909970605	2.38544826569757	1.3991803419442	0.161758909970605	TRUE
102454	GUT_GENOME103381_01027	62	35	27	0.565	84	0.0336403684421305	1302	0	-0.110580744784027	0.0245075599371	0.205064867520142	2.99850373998942	-0.118423792278101	0.261513030486968	0.0420515998910534	0.837521444762547	-0.355094184049616	-0.205064867520142	0.837521444762547	TRUE
102454	GUT_GENOME068557_01924	62	42	20	0.677	17	0.0068081698037645	1296	0	0.0270665980980383	-0.0446020363949567	0.35032185212139	3.0248885484449	0.201424613687392	0.340313302259349	0.122725400073761	0.72609716745379	0.60928700731793	0.35032185212139	0.72609716745379	TRUE
102454	GUT_GENOME042432_00530	62	50	12	0.806	181	0.0724869843812575	1290	0	0.00266880256341812	-0.0460297549370833	0.382736397285226	1.92789873711203	0.275649783108696	0.445561618487515	0.146487149806875	0.701915224460711	0.531424868740459	0.382736397285226	0.701915224460711	TRUE
102454	GUT_GENOME047732_01651	62	33	29	0.532	105	0.0420504605526632	1290	0	0.207091454369989	-0.189629653831849	1.51501224907432	3.3307905393002	0.83012306891902	0.674426165106008	2.29526211484524	0.129769302146838	2.76496606441032	1.51501224907432	0.129769302146838	TRUE
102454	GUT_GENOME257392_01616	62	31	31	0.5	152	0.0608730476571886	1518	0	0	0.0386677044955763	0.310909102444434	3.30223871370185	-0.17109180368233	0.306840361857281	0.0966644699828038	0.755869724440768	-0.564985977716868	-0.310909102444434	0.755869724440768	TRUE
102454	GUT_GENOME234431_01670	62	41	21	0.661	304	0.1217460953143772	1266	0	0.0556968333792749	0.0421799723719244	0.347518168738706	2.8178370269246	-0.207023467896432	0.35118084683311	0.120768877603503	0.728202071367413	-0.583358393280903	-0.347518168738706	0.728202071367413	TRUE
102454	GUT_GENOME095213_01536	62	31	31	0.5	840	0.3364036844213056	1257	0	-0.130744090092123	0.067667159376386	0.548439722609907	3.24994971329285	-0.304221975346435	0.410795928620912	0.300786129336432	0.583390007546438	-0.988706121554531	-0.548439722609907	0.583390007546438	TRUE
102454	GUT_GENOME002608_00083	62	36	26	0.581	1002	0.4012815378454145	1227	0	-0.138888888888889	0.0818917377721575	0.703408946633791	2.81835319087054	-0.41899629162038	0.499581370778772	0.494784146204459	0.481800932626751	-1.18087953545122	-0.703408946633791	0.481800932626751	TRUE
102454	GUT_GENOME181381_01513	62	38	24	0.613	2171	0.8694433319983981	1227	0	-0.196986309772575	0.150272356502703	1.20297759591956	3.16149953951901	-0.676567259789658	0.616853748416493	1.44715509628441	0.22898499048158	-2.13896708027864	-1.20297759591956	0.22898499048158	TRUE
102454	GUT_GENOME123832_00702	62	32	30	0.516	75	0.0300360432519022	1221	0	0.299602062762251	-0.290155693314804	2.34749247791635	3.25821827791867	1.30051127429862	0.848812989162382	5.51072093387387	0.0185232826583183	4.23734960455907	2.35498842542668	0.0189002547811076	TRUE
102454	GUT_GENOME244107_01732	62	44	18	0.71	163	0.0652783340008009	1218	0	-0.248549708529885	0.2472385129754	1.94907381529245	2.83110528837026	-1.15837793528908	0.829728739307356	3.79888873745866	0.0512866101851033	-3.27948989852834	-1.94907381529245	0.0512866101851033	TRUE
102454	GUT_GENOME030731_00730	62	36	26	0.581	1367	0.5474569483380056	1200	0	-0.0726495726495727	-0.0291993226310693	0.2463308240196	2.92172309201727	0.144111697279338	0.290362049581853	0.0606788748621752	0.805426150808041	0.421054473770845	0.2463308240196	0.805426150808041	TRUE
102454	GUT_GENOME209642_01550	62	34	28	0.548	79	0.0316379655586704	1200	0	-0.0826300858793997	0.11731553199971	0.923099931102582	3.41590439885577	-0.499454424524938	0.519842168321725	0.852113482801592	0.355955130541195	-1.70608856576271	-0.923099931102582	0.355955130541195	TRUE
102454	GUT_GENOME001998_01249	62	51	11	0.823	1774	0.7104525430516619	1182	0	0.138000495257066	-0.123607202518194	0.979224758311289	1.98582427019277	0.694883466186732	0.702216105057658	0.958881127289803	0.327468938032141	1.37991645210929	0.979224758311289	0.327468938032141	TRUE
102454	GUT_GENOME123108_01099	62	49	13	0.79	83	0.0332398878654385	1179	0	-0.124326467021811	0.109102377468092	0.892530268678355	2.11454592904114	-0.613782344931913	0.649685112972452	0.796610280507058	0.372108776239912	-1.2978709587931	-0.892530268678355	0.372108776239912	TRUE
102454	GUT_GENOME161012_01520	62	37	25	0.597	45	0.0180216259511413	1176	0	-0.101022721234335	0.00243059829392847	0.0203028172470896	2.94517164276944	-0.011830442804992	0.0830276694353453	0.000412204388168713	0.983801808412998	-0.0348426846706682	-0.0203028172470896	0.983801808412998	TRUE
102454	GUT_GENOME216949_01264	62	39	23	0.629	88	0.0352422907488986	1167	0	-0.227001741535666	0.204244403658192	1.61841561447094	3.17371425639871	-0.908460708411795	0.714103429137176	2.61926910116334	0.105573059184928	-2.88319470166458	-1.61841561447094	0.105573059184928	TRUE
102454	GUT_GENOME059790_01408	62	33	29	0.532	100	0.040048057669203	1155	0	0.0760744118093838	-0.106725657975641	0.842126320573959	3.414682311702	0.455724197613783	0.496607721912694	0.709176739803434	0.399717249860114	1.55615335660637	0.842126320573959	0.399717249860114	TRUE
102454	GUT_GENOME225520_00003	62	35	27	0.565	837	0.3352022426912295	1143	0	0.219034936783745	-0.198532947457547	1.57039337864475	3.35533005163009	0.857315808847144	0.684126800971031	2.46613536369126	0.116323621937735	2.87657749716238	1.57039337864475	0.116323621937735	TRUE
102454	GUT_GENOME162990_01487	62	39	23	0.629	110	0.0440528634361233	1140	0	-0.0916737802355575	0.0511543374329243	0.407900657359172	3.13403419574062	-0.230410645077592	0.360765780718764	0.166382946274045	0.683346610133377	-0.722114840735828	-0.407900657359172	0.683346610133377	TRUE
102454	GUT_GENOME031019_01794	62	50	12	0.806	1764	0.7064477372847416	1125	0	0.168134561495341	-0.140923011412864	1.12836896196059	2.07906461273094	0.782559086084936	0.736701531220805	1.27321651431603	0.259164130209144	1.62699090325026	1.12836896196059	0.259164130209144	TRUE
102454	GUT_GENOME028706_02098	62	36	26	0.581	42	0.0168201842210652	1119	0	-0.00641025641025641	-0.0124895210399543	0.0983461659003255	3.35357261592555	0.0537036218260492	0.171247744176319	0.00967196834729434	0.921657420744414	0.18009899553186	0.0983461659003255	0.921657420744414	TRUE
102454	GUT_GENOME003522_01127	62	47	15	0.758	131	0.0524629555466559	1200	0	-0.0541651803620555	0.0295352268030145	0.237252273163983	2.42719203342399	-0.152285415711102	0.312646176673984	0.056288641121477	0.812461085589583	-0.369625947820646	-0.237252273163983	0.812461085589583	TRUE
102454	GUT_GENOME051115_00670	62	43	19	0.694	128	0.0512615138165798	1110	0	-0.00228707835129235	0.0213784123448593	0.167915538823548	2.942024938995	-0.0978966233732897	0.238903366026425	0.0281956281784026	0.86664972548626	-0.288014307407619	-0.167915538823548	0.86664972548626	TRUE
102454	GUT_GENOME039174_01226	62	50	12	0.806	77	0.0308370044052863	1104	0	-0.0800640769025436	0.0778834644754227	0.606794120568582	2.19590838014752	-0.409481472234175	0.525670461742988	0.368199104756598	0.543987550447262	-0.899183796394167	-0.606794120568581	0.543987550447262	TRUE
102454	GUT_GENOME129875_01955	62	48	14	0.774	32	0.0128153784541449	1101	0	-0.166437571483921	0.144807738709483	1.14018845780176	2.40799013791696	-0.734766400055416	0.688114910002966	1.30002971930436	0.25420779510315	-1.76931024500619	-1.14018845780176	0.25420779510315	TRUE
102454	GUT_GENOME056549_01272	62	43	19	0.694	131	0.0524629555466559	1098	0	0.0686123505387706	-0.0527990097380021	0.418042257204983	2.89526559278024	0.245683493771188	0.379984505063196	0.174759328809037	0.675916221659231	0.71131896622976	0.418042257204983	0.675916221659231	TRUE
102454	GUT_GENOME019379_01852	62	50	12	0.806	186	0.0744893872647176	1095	0	-0.0800640769025436	0.058636270649986	0.462413781576566	2.14327333875394	-0.315858077981933	0.464490251616738	0.21382650539194	0.643784618148804	-0.676970197368739	-0.462413781576566	0.643784618148804	TRUE
102454	GUT_GENOME184347_02318	62	51	11	0.823	1977	0.7917501001201441	1095	0	-0.0331201188616959	0.090671026332753	0.726923509826466	1.93899935152213	-0.522035314369913	0.612287686387438	0.528417789138429	0.467272814330351	-1.01222613603491	-0.726923509826466	0.467272814330351	TRUE
102454	GUT_GENOME042247_01590	62	44	18	0.71	1565	0.6267521025230276	1134	0	0.0394892060281126	-0.00865321671783243	0.06808946116539	2.84168355289302	0.0403916914837285	0.154793276076689	0.00463617472179315	0.945714419659204	0.114780405362841	0.06808946116539	0.945714419659204	TRUE
102454	GUT_GENOME048542_01789	62	48	14	0.774	188	0.0752903484181017	1083	0	0.0680880974252403	-0.0437931337018255	0.356061904607049	2.2583199179202	0.236936941530982	0.397072694379728	0.126780079912399	0.72179420577367	0.53507941435051	0.356061904607049	0.72179420577367	TRUE
102454	GUT_GENOME003878_01716	62	39	23	0.629	139	0.0556668001601922	1077	0	0.17898214236466	-0.122174120068606	0.977788466465711	3.11111618450757	0.554353501661792	0.560614517662591	0.956070285153367	0.32817895652253	1.72465815095845	0.977788466465711	0.32817895652253	TRUE
102454	GUT_GENOME048601_00863	62	45	17	0.726	104	0.0416499799759711	1074	0	0.0827235946855728	-0.153001788312092	1.27816947140443	2.43518934860488	0.819071986427243	0.724482421522696	1.63371719763028	0.201189677859074	1.99459537708826	1.27816947140443	0.201189677859074	TRUE
102454	GUT_GENOME003945_00348	62	47	15	0.758	1572	0.6295554665598718	1071	0	0.0221584828753863	-0.0501193846353459	0.39695800590203	2.49670144898888	0.251224076608837	0.39873923928306	0.157575658449716	0.691398428208906	0.627231516090178	0.39695800590203	0.691398428208906	TRUE
102454	GUT_GENOME269652_00657	62	37	25	0.597	71	0.0284341209451341	1071	0	-0.167654728856982	0.238852560855763	1.91209083659014	3.20656216585934	-1.0677969799018	0.772208233862858	3.65609136737198	0.0558645439854264	-3.42395739657197	-1.91209083659014	0.0558645439854264	TRUE
102454	GUT_GENOME019450_01360	62	41	21	0.661	145	0.0580696836203444	1059	0	0.0556968333792749	-0.110998409784787	0.89217992848971	2.96064909147272	0.518512201560564	0.548949958130778	0.795985024799905	0.372296498679235	1.5351326784678	0.89217992848971	0.372296498679235	TRUE
102454	GUT_GENOME002017_00786	62	45	17	0.726	1575	0.6307569082899479	1053	0	0.229262533842873	-0.205030964094205	1.61524822077558	2.7382744160653	0.976114551139108	0.768035246924009	2.60902681471869	0.106256951825959	2.67286950253328	1.61524822077558	0.106256951825959	TRUE
102454	GUT_GENOME002017_01638	62	47	15	0.758	440	0.1762114537444934	1053	0	0.0984821461128281	-0.0516099565155423	0.409966221769411	2.48207625325712	0.260219906032796	0.406411958092453	0.168072302991886	0.68183072618736	0.645885649388804	0.409966221769411	0.68183072618736	TRUE
102454	GUT_GENOME162182_02203	62	36	26	0.581	20	0.0080096115338406	1083	0	0.0598290598290598	-0.0618932858539809	0.489575461524125	3.32337090002809	0.268553140596115	0.38381364878075	0.23968413252656	0.624434344003588	0.89250169256828	0.489575461524125	0.624434344003588	TRUE
102454	GUT_GENOME224002_00255	62	34	28	0.548	50	0.0200240288346015	1047	0	-0.0169497612060307	0.0592264906123119	0.477121345709793	3.25886539696451	-0.264299070172534	0.382631933122568	0.227644778531923	0.633275715494494	-0.861315094235167	-0.477121345709793	0.633275715494494	TRUE
102454	GUT_GENOME074171_01934	62	40	22	0.645	138	0.0552663195835002	1044	0	0.220369118894977	-0.140348321988855	1.14145517468011	2.95552452510635	0.66395948213008	0.621458520647244	1.30291991580401	0.253680555470359	1.96234853311236	1.14145517468011	0.253680555470359	TRUE
102454	GUT_GENOME206234_00725	62	38	24	0.613	65	0.0260312374849819	1041	0	0.00432936944555109	0.0596791734924829	0.47950656964707	3.13838688615515	-0.270670747018241	0.390880531956374	0.2299265503347	0.631578295653645	-0.849469522907866	-0.47950656964707	0.631578295653645	TRUE
102454	GUT_GENOME211790_00663	62	46	16	0.742	56	0.0224269122947537	1038	0	-0.0963858219943734	0.139021787131976	1.09563282967106	2.63250159467236	-0.675275068370811	0.64513142457724	1.20041129745302	0.273239488683907	-1.77766269432865	-1.09563282967106	0.273239488683907	TRUE
102454	GUT_GENOME039174_00155	62	42	20	0.677	1234	0.4941930316379656	1032	0	0.166910688271236	-0.133828640151767	1.05454843004152	3.00538093167888	0.608298528892198	0.592356967901729	1.11207239130303	0.291631899970911	1.82816879950093	1.05454843004152	0.291631899970911	TRUE
102454	GUT_GENOME209727_01695	62	32	30	0.516	136	0.0544653584301161	1029	0	-0.027428357858516	0.0719426456414917	0.575573330019852	3.33194548333177	-0.315320145744028	0.415624736753719	0.331284658230142	0.564903612144707	-1.05062953541533	-0.575573330019852	0.564903612144707	TRUE
102454	GUT_GENOME241782_01245	62	37	25	0.597	269	0.1077292751301561	1020	0	0.0322412940109581	-0.0317128764896691	0.251153954550263	3.27633373897782	0.138754141173848	0.276870027161871	0.0630783088862355	0.801695082677023	0.45460487415077	0.251153954550263	0.801695082677023	TRUE
102454	GUT_GENOME002017_00636	62	40	22	0.645	1596	0.6391670004004806	1014	0	0.0837402651800913	-0.0278608198159269	0.222947343159363	3.05295931965894	0.127597390461162	0.270234405840828	0.0497055178218185	0.823576489045463	0.389549642372566	0.222947343159363	0.823576489045463	TRUE
102454	GUT_GENOME097651_01083	62	32	30	0.516	173	0.0692831397677212	1014	0	0.0379777262656375	0.0317959444002591	0.258356964302359	3.23020070360247	-0.1437491943154	0.282810371811675	0.0667483210035306	0.79613142685799	-0.464338748619892	-0.258356964302359	0.79613142685799	TRUE
102454	GUT_GENOME003945_01554	62	40	22	0.645	897	0.3592310772927513	1011	0	0.152054692037534	-0.140000047595521	1.10184455674233	3.15612027651614	0.620216845583891	0.590858370720111	1.21406142722271	0.270529255732465	1.9574789621842	1.10184455674233	0.270529255732465	TRUE
102454	GUT_GENOME245314_00022	62	31	31	0.5	71	0.0284341209451341	1011	0	0	-0.0203948769672604	0.161420567392162	3.40802673577874	0.0874394410902211	0.217634598318439	0.0260565995772075	0.871762168654264	0.297995952997023	0.161420567392162	0.871762168654264	TRUE
102454	GUT_GENOME042386_00699	62	40	22	0.645	653	0.2615138165798958	1008	0	-0.257831869107123	0.201316024193627	1.62651692356944	2.9948657381811	-0.939874588435001	0.736954397123713	2.64555730265778	0.103839736176884	-2.81479820309105	-1.62651692356944	0.103839736176884	TRUE
102454	GUT_GENOME183512_01557	62	32	30	0.516	43	0.0172206647977573	1008	0	-0.0928344419826694	0.107856367854831	0.848907362402333	3.44268576451553	-0.457521606283426	0.49657112035988	0.720643709940885	0.395932841781172	-1.57510312091023	-0.848907362402333	0.395932841781172	TRUE
102454	GUT_GENOME007771_00153	62	50	12	0.806	1764	0.7064477372847416	999	0	0.168134561495341	-0.140923011412864	1.12836896196059	2.07906461273094	0.782559086084936	0.736701531220805	1.27321651431603	0.259164130209144	1.62699090325026	1.12836896196059	0.259164130209144	TRUE
102454	GUT_GENOME274824_01727	62	36	26	0.581	86	0.0344413295955146	999	0	-0.138888888888889	0.0810432566467639	0.667834663760783	3.06215289361526	-0.381641436260528	0.467004475893843	0.446003138120477	0.504239137034658	-1.16864442836866	-0.667834663760782	0.504239137034658	TRUE
102454	GUT_GENOME103684_01680	62	36	26	0.581	1531	0.6131357629154986	1083	0	-0.00641025641025641	0.0657720019864666	0.528058354291525	3.22588813355586	-0.294006726344165	0.404591083527724	0.278845625537074	0.597458834642275	-0.948432809699247	-0.528058354291525	0.597458834642275	TRUE
102454	GUT_GENOME056901_01391	62	44	18	0.71	926	0.3708450140168202	990	0	-0.176539979890386	0.244351837855819	1.99346505344538	2.64359131263015	-1.22605927940503	0.868374686930742	3.97390291930798	0.0462105465669162	-3.24119965980471	-1.99346505344538	0.0462105465669162	TRUE
102454	GUT_GENOME218020_00822	62	36	26	0.581	5	0.0020024028834601	987	0	0.0598290598290598	-0.108356585457636	0.869105041162229	3.23219162286432	0.483419003562326	0.518546353212242	0.7553435725736	0.384789679632328	1.56250285364757	0.869105041162229	0.384789679632328	TRUE
102454	GUT_GENOME042600_01862	62	49	13	0.79	1804	0.7224669603524229	1083	0	0.0362618862146947	-0.036050923935634	0.291983256382133	2.1573047682753	0.198793507337746	0.367894438155246	0.0852542220075143	0.770299425904336	0.428858181281892	0.291983256382133	0.770299425904336	TRUE
102454	GUT_GENOME005879_00703	62	42	20	0.677	12	0.0048057669203043	981	0	-0.11277749207516	0.121183047478651	0.951363009585242	3.02778944587403	-0.546743244934103	0.560544757647294	0.905091576007089	0.34142013116955	-1.6554234266144	-0.951363009585241	0.34142013116955	TRUE
102454	GUT_GENOME047722_00919	62	43	19	0.694	41	0.0164197036443732	975	0	-0.214985365021481	0.141229622461718	1.17363628632322	2.6282202948132	-0.723940121312998	0.668245252424696	1.37742213257455	0.240540740397129	-1.90267411906435	-1.17363628632322	0.240540740397129	TRUE
102454	GUT_GENOME042343_01707	62	50	12	0.806	2154	0.8626351621946335	969	0	-0.162796956368505	0.157887849182815	1.25930163817572	2.09529076573732	-0.869976694916263	0.775251713235567	1.58584061591205	0.207921401764366	-1.82285413526472	-1.25930163817572	0.207921401764366	TRUE
102454	GUT_GENOME048221_01739	62	32	30	0.516	1751	0.7012414897877453	990	0	0.103383810389791	-0.0842543947063253	0.666990286975516	3.40308272736163	0.361562396409083	0.442714250235417	0.444876042919682	0.504778337675315	1.23042674608323	0.666990286975516	0.504778337675315	TRUE
102454	GUT_GENOME028421_00709	62	46	16	0.742	601	0.2406888265919103	960	0	-0.021686809948734	-0.0487192993048249	0.395236033879236	2.48440265530252	0.250752655073661	0.398857050999742	0.156211522476588	0.692668701767261	0.622970562089161	0.395236033879236	0.692668701767261	TRUE
102454	GUT_GENOME103639_01967	62	49	13	0.79	2266	0.9074889867841408	954	0	0.116556062832947	-0.106556893266933	0.838396240634724	2.28590961816957	0.554523294507168	0.605612922683299	0.702908256310439	0.401808200118964	1.26759013241301	0.838396240634724	0.401808200118964	TRUE
102454	GUT_GENOME210572_00607	62	40	22	0.645	23	0.0092110532639167	954	0	0.152054692037534	-0.180645727759962	1.43062181543317	3.11704838777645	0.810313494033134	0.677470906636393	2.0466787787933	0.152538631718886	2.52578637016948	1.43062181543317	0.152538631718886	TRUE
102454	GUT_GENOME097651_01789	62	43	19	0.694	1431	0.5730877052462956	951	0	-0.214985365021481	0.198586332834046	1.5787269689166	2.87185084677922	-0.931592723523863	0.741434129898688	2.49237884238461	0.114398696129688	-2.67539535190537	-1.5787269689166	0.114398696129688	TRUE
102454	GUT_GENOME039204_00927	62	38	24	0.613	173	0.0692831397677212	948	0	0.138539822257635	-0.135714001474403	1.08997346355983	3.14099661118726	0.615010019005077	0.589079932601977	1.18804215126462	0.27572483357571	1.93174438554116	1.08997346355983	0.27572483357571	TRUE
102454	GUT_GENOME207032_01651	62	50	12	0.806	25	0.0100120144173007	945	0	0.0854016820293798	-0.0165274036800766	0.134359475175048	2.01687555018368	0.0946081931179053	0.258103918961453	0.0180524685693144	0.893118325137441	0.190812951546559	0.134359475175048	0.893118325137441	TRUE
102454	GUT_GENOME250776_01533	62	31	31	0.5	26	0.0104124949939927	942	0	-0.0653720450460613	0.0702441864387731	0.553078048096193	3.44370933295637	-0.298039054982874	0.40075593884978	0.305895327285895	0.580209967587297	-1.02635987523002	-0.553078048096193	0.580209967587297	TRUE
102454	GUT_GENOME068092_00284	62	31	31	0.5	126	0.0504605526631958	933	0	0.0653720450460613	-0.0226516071195397	0.18091526643333	3.34677233117614	0.098892221098343	0.232500838300121	0.0327303336286427	0.856434085703353	0.330969749340488	0.18091526643333	0.856434085703353	TRUE
102454	GUT_GENOME225387_01689	62	40	22	0.645	318	0.1273528233880656	933	0	0.0837402651800913	-0.0657164624166579	0.517703019639429	3.15010331501259	0.291687823079215	0.405394591375483	0.268016416543783	0.604665491098577	0.91884677843064	0.517703019639429	0.604665491098577	TRUE
102454	GUT_GENOME270405_01820	62	46	16	0.742	1221	0.4889867841409692	921	0	-0.021686809948734	0.069451196050515	0.54856099602504	2.62085257023685	-0.338846987785157	0.457500072035079	0.300919166359983	0.583306759059772	-0.888067998853743	-0.54856099602504	0.583306759059772	TRUE
102454	GUT_GENOME048221_01910	62	37	25	0.597	1975	0.7909491389667601	918	0	-0.101022721234335	0.0516681704409472	0.419737747277476	3.1137734645161	-0.237867178256531	0.367151669224563	0.17617977648957	0.674677046506377	-0.740664507734509	-0.419737747277476	0.674677046506377	TRUE
102454	GUT_GENOME160049_00977	62	50	12	0.806	1846	0.7392871445734882	918	0	-0.0800640769025436	0.0817796734968921	0.645971823546357	2.13633823502678	-0.441955525901704	0.549884883371838	0.417279596815806	0.518297603245275	-0.944166488165178	-0.645971823546357	0.518297603245275	TRUE
102454	GUT_GENOME002017_01293	62	36	26	0.581	748	0.2995594713656387	912	0	-0.0726495726495727	0.0415500770945025	0.335364871356267	3.19182849929772	-0.187714488900681	0.324144763921817	0.112469596939806	0.737349863719972	-0.599152455404298	-0.335364871356267	0.737349863719972	TRUE
102454	GUT_GENOME241999_01791	62	33	29	0.532	53	0.0212254705646776	912	0	-0.120451152031524	0.167506827209201	1.3282181295616	3.38137488841588	-0.722308527831902	0.626740905025675	1.76416339969612	0.184106056865193	-2.44239591769943	-1.3282181295616	0.184106056865193	TRUE
102454	GUT_GENOME225491_01368	62	34	28	0.548	37	0.0148177813376051	909	0	-0.148310410552769	0.15101858979131	1.18842572283351	3.41514266894399	-0.643083871572997	0.589904346385612	1.41235569869236	0.234665727205685	-2.19622316951864	-1.18842572283351	0.234665727205685	TRUE
102454	GUT_GENOME056768_00710	62	37	25	0.597	48	0.0192230676812174	906	0	-0.300918744102275	0.274188333754649	2.21467980496431	3.14972730021549	-1.24788472339262	0.838530753883571	4.90480663851677	0.0263400805562538	-3.9304965807916	-2.22116067655283	0.0267820499760369	TRUE
102454	GUT_GENOME028417_01155	62	46	16	0.742	1736	0.6952342811373649	903	0	-0.245783846085652	0.206748393278697	1.65286251418414	2.55825486102741	-1.03339136022946	0.803797148396294	2.73195449079511	0.0983588477254834	-2.64367847065075	-1.65286251418414	0.0983588477254834	TRUE
102454	GUT_GENOME152021_00827	62	31	31	0.5	654	0.2619142971565879	903	0	0	-0.0165836258996187	0.130852710715838	3.42903645660544	0.0706637486408945	0.195346354380851	0.0171224319016827	0.895891824309212	0.242308570250031	0.130852710715838	0.895891824309212	TRUE
102454	GUT_GENOME225421_02116	62	46	16	0.742	581	0.2326792150580696	900	0	0.0530122020969054	-0.0253714572194246	0.202161087035017	2.57530502746032	0.125974669116771	0.280178266706496	0.0408691051111797	0.839790793049277	0.324423198709071	0.202161087035017	0.839790793049277	TRUE
102454	GUT_GENOME038653_00900	62	50	12	0.806	2104	0.842611133360032	888	0	0.00266880256341812	-0.00835072705618578	0.0656954729688049	2.15369456629056	0.0447654946244609	0.174652845482827	0.00431589516859501	0.947620276676496	0.0964112025300108	0.0656954729688049	0.947620276676496	TRUE
102454	GUT_GENOME103672_00093	62	37	25	0.597	23	0.0092110532639167	888	0	-0.0343907136116886	0.00779703527341977	0.0621342520840952	3.23588996031244	-0.0345409440129154	0.138569823962578	0.00386066528204988	0.950455920465518	-0.111770693951107	-0.0621342520840952	0.950455920465518	TRUE
102454	GUT_GENOME135169_00349	62	36	26	0.581	128	0.0512615138165798	888	0	0.0598290598290598	-0.102453257523076	0.811053326451379	3.31805622832343	0.445253702132765	0.494404977278638	0.657807498347846	0.417335047516833	1.47737681954568	0.811053326451379	0.417335047516833	TRUE
102454	GUT_GENOME224266_01202	62	47	15	0.758	43	0.0172206647977573	888	0	0.0221584828753863	0.0121723223521922	0.0957315321416171	2.53210183849249	-0.0601609139568983	0.194440585676827	0.00916452624618151	0.923733796875893	-0.152333560835651	-0.0957315321416171	0.923733796875893	TRUE
102454	GUT_GENOME002195_01684	62	36	26	0.581	11	0.0044052863436123	876	0	-0.00641025641025641	-0.0338732289616715	0.269513555715824	3.28460375656409	0.148709639613692	0.28644999187177	0.0726375567145864	0.787534512072019	0.488452240912422	0.269513555715824	0.787534512072019	TRUE
102454	GUT_GENOME002509_01656	62	31	31	0.5	96	0.0384461353624349	960	0	0	-0.0431425871313043	0.346427679300106	3.31105012099317	0.190383675547551	0.323462109697815	0.120012136985257	0.729021326374579	0.630369891956844	0.346427679300106	0.729021326374579	TRUE
102454	GUT_GENOME176181_00382	62	46	16	0.742	17	0.0068081698037645	873	0	0.202410226188184	-0.160493013826354	1.29455926091186	2.51305142875282	0.81662232332214	0.717728645348119	1.67588368001267	0.195472313721444	2.05221389637615	1.29455926091186	0.195472313721444	TRUE
102454	GUT_GENOME041206_00408	62	38	24	0.613	1465	0.5867040448538245	942	0	0.071434595851593	-0.0312637673063327	0.251965142436504	3.11926086683388	0.142664071771276	0.284213290900373	0.0634864330030476	0.801068007007721	0.445006456179321	0.251965142436504	0.801068007007721	TRUE
102454	GUT_GENOME182239_02304	62	49	13	0.79	31	0.0124148978774529	870	0	-0.204620643640063	0.240423186239807	1.89288979349163	2.28295125386066	-1.25278634280215	0.910572112962541	3.58303177030477	0.0583725268533183	-2.86005015211969	-1.89288979349163	0.0583725268533183	TRUE
102454	GUT_GENOME050517_00083	62	34	28	0.548	211	0.0845014016820184	867	0	-0.0826300858793997	0.0427415669773687	0.342015866873365	3.3029385285005	-0.188189768876962	0.321790250378614	0.116974853193139	0.73233895150255	-0.621579238293324	-0.342015866873365	0.73233895150255	TRUE
102454	GUT_GENOME225257_00684	62	35	27	0.565	26	0.0104124949939927	867	0	-0.0446576084704722	0.0312905710202734	0.24671287290628	3.37699436600476	-0.134253817139151	0.270290472354979	0.0608672416576703	0.805130443332675	-0.453374384093547	-0.24671287290628	0.805130443332675	TRUE
102454	GUT_GENOME003682_00760	62	44	18	0.71	1811	0.7252703243892671	936	0	0.327528120586111	-0.26496834218712	2.13311803770389	2.71480444175712	1.29462983914263	0.886417187809994	4.55019256277771	0.0322683083516616	3.51466683773571	2.14107105630744	0.0329150444531663	TRUE
102454	GUT_GENOME077130_00094	62	43	19	0.694	76	0.0304365238285943	855	0	-0.144085936131418	0.140749955373139	1.11082759376048	2.91393887288771	-0.650738408512127	0.617423437196794	1.23393794305969	0.266642566617811	-1.89621194464457	-1.11082759376048	0.266642566617811	TRUE
102454	GUT_GENOME152438_01382	62	39	23	0.629	41	0.0164197036443732	852	0	-0.0240097995855032	-0.0158489355509767	0.129261400417977	2.99578120133002	0.0746816339309462	0.207720511220177	0.0167085096380166	0.89715081314606	0.223729835014939	0.129261400417977	0.89715081314606	TRUE
102454	GUT_GENOME066242_01650	62	39	23	0.629	22	0.0088105726872246	849	0	-0.227001741535666	0.23603761601426	1.86951759004585	3.17651520597314	-1.04894830714834	0.767165931874699	3.49509601949083	0.0615508387230474	-3.33200024793649	-1.86951759004585	0.0615508387230474	TRUE
102454	GUT_GENOME162990_00276	62	41	21	0.661	227	0.0909090909090909	846	0	-0.013367240011026	-0.00690404500305042	0.0554116388024947	2.96936479267157	0.0321565329000988	0.136605668175162	0.00307044971477814	0.955810523661176	0.0954844766479382	0.0554116388024947	0.955810523661176	TRUE
102454	GUT_GENOME040705_02123	62	41	21	0.661	60	0.0240288346015218	939	0	-0.0824313134013269	0.038410222078165	0.306732585101771	2.9993843914123	-0.177110313281696	0.319789274588172	0.0940848787632153	0.759046925250828	-0.531221909215261	-0.306732585101771	0.759046925250828	TRUE
102454	GUT_GENOME110057_01785	62	37	25	0.597	1804	0.7224669603524229	840	0	0.0988733016336047	-0.149639429055721	1.19124180035052	3.24256833371967	0.661538852668853	0.606115504661005	1.41905702690235	0.233558674172319	2.14508493518926	1.19124180035052	0.233558674172319	TRUE
102454	GUT_GENOME126390_01518	62	39	23	0.629	20	0.0080096115338406	834	0	-0.0240097995855032	0.0854546338478461	0.681612536565291	3.13215833442315	-0.385137418927273	0.466494932898858	0.464595650002971	0.495483985660013	-1.20631137659128	-0.681612536565291	0.495483985660013	TRUE
102454	GUT_GENOME162203_01803	62	50	12	0.806	4	0.0016019223067681	834	0	-0.0800640769025436	0.00713790689271062	0.0589294627033342	1.95561444580662	-0.0421396440701207	0.173589967703715	0.00347268157450364	0.953008290979008	-0.0824088966846771	-0.0589294627033342	0.953008290979008	TRUE
102454	GUT_GENOME067794_00766	62	39	23	0.629	126	0.0504605526631958	930	0	-0.0916737802355575	0.113583967572937	0.90518226214809	3.13768695233673	-0.511012153418689	0.537109967093698	0.819354927707534	0.365368837318797	-1.60339616626732	-0.90518226214809	0.365368837318797	TRUE
102454	GUT_GENOME182643_01535	62	42	20	0.677	16	0.0064076892270724	828	0	-0.0428554469885607	0.0371649661609019	0.29462966827089	2.96926513813118	-0.170982627699166	0.315002317351678	0.0868066414254145	0.768276795674323	-0.507692755653198	-0.29462966827089	0.768276795674323	TRUE
102454	GUT_GENOME003302_01059	62	41	21	0.661	747	0.2991589907889467	825	0	-0.0824313134013269	0.11967867673705	0.948143633557735	3.04749927048751	-0.543128169390171	0.557782984172453	0.898976349856064	0.343056337713599	-1.65518269999776	-0.948143633557735	0.343056337713599	TRUE
102454	GUT_GENOME022120_01831	62	40	22	0.645	93	0.0372446936323588	825	0	-0.121203015392237	0.175478624591373	1.396186660635	3.08815659728354	-0.794499863542623	0.672391298837642	1.94933719133512	0.162658292576696	-2.45353999514003	-1.396186660635	0.162658292576696	TRUE
102454	GUT_GENOME003522_01056	62	49	13	0.79	1519	0.6083299959951942	819	0	0.0362618862146947	0.0483230131277827	0.40269665707266	2.03772965673992	-0.282101075129614	0.444544999205317	0.162164597617496	0.687171393460804	-0.57484572698983	-0.40269665707266	0.687171393460804	TRUE
102454	GUT_GENOME056210_02161	62	31	31	0.5	394	0.15778934721666	810	0	-0.0653720450460613	0.0562722048979805	0.443058537646718	3.4438497868546	-0.238747597292461	0.358681068432005	0.196300867781648	0.657723394325163	-0.822210862047688	-0.443058537646718	0.657723394325163	TRUE
102454	GUT_GENOME209642_01609	62	44	18	0.71	67	0.026832198638366	810	0	0.0394892060281126	-0.0140347472420063	0.110558824586475	2.83532411092779	0.065658666373059	0.197467374048113	0.012223253693943	0.911966200465199	0.186163599858898	0.110558824586475	0.911966200465199	TRUE
102454	GUT_GENOME003295_00604	62	46	16	0.742	10	0.0040048057669203	807	0	-0.171084834040013	0.133730235161542	1.06634162306224	2.57157665861338	-0.664961688009035	0.643944507439924	1.13708445707501	0.286269240380507	-1.70999995575619	-1.06634162306224	0.286269240380507	TRUE
102454	GUT_GENOME103363_01833	62	33	29	0.532	91	0.0364437324789747	807	0	-0.382485237152735	0.349802289907363	2.79421875253964	3.33189722231826	-1.53078643378401	0.915765763814746	7.80765843704417	0.00493376163810552	-5.10042306668743	-2.81132699147908	0.00520252728561329	TRUE
102454	GUT_GENOME003295_00649	62	36	26	0.581	1354	0.5422507008410092	804	0	-0.0726495726495727	-0.0291993226310693	0.2463308240196	2.92172309201727	0.144111697279338	0.290362049581853	0.0606788748621752	0.805426150808041	0.421054473770845	0.2463308240196	0.805426150808041	TRUE
102454	GUT_GENOME119319_01809	62	37	25	0.597	14	0.0056067280736884	849	0	0.0322412940109581	-0.0609826759663552	0.482826392667204	3.2781426795647	0.266671789829914	0.383779325178211	0.233121325456025	0.629219009307794	0.874188175677348	0.482826392667204	0.629219009307794	TRUE
102454	GUT_GENOME040088_00063	62	41	21	0.661	19	0.0076091309571485	804	0	-0.013367240011026	0.0451343475608465	0.35641794112603	3.06728084264584	-0.203508609097299	0.340881166608893	0.127033748756518	0.721527595349226	-0.624218057997646	-0.35641794112603	0.721527595349226	TRUE
102454	GUT_GENOME129095_01448	62	50	12	0.806	26	0.0104124949939927	804	0	-0.162796956368505	0.0998800587623033	0.801959333819414	2.06756562799539	-0.557728316362248	0.622797013553003	0.643138773100077	0.422576482212707	-1.15313989667032	-0.801959333819414	0.422576482212707	TRUE
102454	GUT_GENOME002017_01203	62	46	16	0.742	1705	0.6828193832599119	801	0	-0.0963858219943734	0.0570134140783696	0.471484760997055	2.39084686666534	-0.30492412066232	0.444076662043302	0.22229787985245	0.637294599537542	-0.729026878456191	-0.471484760997055	0.637294599537542	TRUE
102454	GUT_GENOME072537_00810	62	51	11	0.823	15	0.0060072086503804	801	0	-0.118680425921077	0.058314794272294	0.472728603059413	1.89649526327138	-0.343270118135445	0.499263778440168	0.223472332150504	0.636406817248113	-0.651010153066478	-0.472728603059413	0.636406817248113	TRUE
102454	GUT_GENOME176242_01369	62	41	21	0.661	81	0.0324389267120544	801	0	0.124760906769576	-0.125866718176186	1.02343970794268	2.89304780896907	0.601706160004392	0.594775849781879	1.0474288357938	0.306099993053505	1.7407646878439	1.02343970794268	0.306099993053505	TRUE
102454	GUT_GENOME041040_01651	62	39	23	0.629	19	0.0076091309571485	789	0	0.17898214236466	-0.175649282467123	1.38192296356143	3.21938342562855	0.770189301553368	0.655172356208395	1.9097110772184	0.166995356198374	2.47953467201734	1.38192296356143	0.166995356198374	TRUE
102454	GUT_GENOME221533_01166	62	36	26	0.581	172	0.0688826591910292	1041	0	-0.0726495726495727	0.0134708011384934	0.108354351976776	3.21384663053699	-0.0604412983974894	0.183616035287607	0.0117406655923071	0.913714609717658	-0.194249063200052	-0.108354351976776	0.913714609717658	TRUE
102454	GUT_GENOME047858_01323	62	39	23	0.629	1536	0.6151381657989587	1074	0	-0.0240097995855032	0.0775700075054788	0.614550861017461	3.17482371764088	-0.344903835092233	0.439965991529914	0.377672760777302	0.538851374463806	-1.09500887595612	-0.614550861017461	0.538851374463806	TRUE
102454	GUT_GENOME107086_01326	62	50	12	0.806	215	0.0861033239887865	780	0	-0.0800640769025436	0.167661689567116	1.36979382809442	1.99693387630869	-0.969333814010091	0.828220088831752	1.87633513148556	0.170751269230052	-1.93569553064825	-1.36979382809442	0.170751269230052	TRUE
102454	GUT_GENOME241788_00769	62	37	25	0.597	20	0.0080096115338406	780	0	-0.0343907136116886	0.046956611763823	0.369692354001137	3.31519796263798	-0.203041931038656	0.333937737855948	0.136672436606902	0.711611729441732	-0.673124196109433	-0.369692354001137	0.711611729441732	TRUE
102454	GUT_GENOME159893_01580	62	41	21	0.661	1745	0.6988386063275931	771	0	0.0556968333792749	-0.0195813143026379	0.163163666449541	2.75483181857299	0.0983050685883303	0.243368397622769	0.026622382049257	0.870389572767314	0.270813930874133	0.163163666449541	0.870389572767314	TRUE
102454	GUT_GENOME209671_01441	62	51	11	0.823	45	0.0180216259511413	765	0	-0.118680425921077	0.128389197259887	1.02901020344571	1.94015145238375	-0.738757434681524	0.728269335551202	1.05886199879537	0.303474880177647	-1.43330130985666	-1.0290102034457	0.303474880177647	TRUE
102454	GUT_GENOME040102_01520	62	46	16	0.742	53	0.0212254705646776	756	0	-0.021686809948734	0.0256725026585286	0.2027463606809	2.62158086865681	-0.125219347897864	0.278096103673565	0.0411060867693498	0.839333285041858	-0.328272646834722	-0.2027463606809	0.839333285041858	TRUE
102454	GUT_GENOME037346_00614	62	42	20	0.677	17	0.0068081698037645	753	0	-0.182699537161759	0.209629879673906	1.65715261293321	2.98617883087239	-0.958969069587171	0.74494352006274	2.74615478255136	0.0974886242967159	-2.8636531350626	-1.65715261293321	0.0974886242967159	TRUE
102454	GUT_GENOME097572_01277	62	35	27	0.565	25	0.0100120144173007	753	0	0.0871886641566363	-0.152118902914081	1.23043206604992	3.20876612552058	0.686892237619719	0.619241121091438	1.51396306916389	0.2185353517063	2.20407654395718	1.23043206604992	0.2185353517063	TRUE
102454	GUT_GENOME004155_00386	62	35	27	0.565	154	0.0616740088105726	750	0	0.021265527843082	-0.110384983174505	0.925727425056517	2.98497506415168	0.535812420131459	0.556892297742955	0.856971265501769	0.35458765167057	1.59938671315517	0.925727425056517	0.35458765167057	TRUE
102454	GUT_GENOME048282_02201	62	50	12	0.806	2177	0.8718462154585502	750	0	-0.162796956368505	0.101663328883688	0.861752055358336	1.85511320080002	-0.632698959143362	0.681562921817465	0.742616604914316	0.388823973394011	-1.17372819123928	-0.861752055358336	0.388823973394011	TRUE
102454	GUT_GENOME104746_01792	62	50	12	0.806	881	0.3528233880656788	750	0	0.00266880256341812	0.00947133586916825	0.0756440777719826	2.08967629413334	-0.0523281552334132	0.190260204075865	0.00572202650197375	0.939702267908862	-0.109348905506993	-0.0756440777719826	0.939702267908862	TRUE
102454	GUT_GENOME003438_01919	62	46	16	0.742	51	0.0204245094112935	744	0	-0.0963858219943734	0.0549062739738573	0.434426140015997	2.61183074494368	-0.268808770551319	0.407835907190773	0.188726071129199	0.663979019029901	-0.702083011436446	-0.434426140015997	0.663979019029901	TRUE
102454	GUT_GENOME004777_01494	62	35	27	0.565	108	0.0432519022827392	744	0	-0.110580744784027	0.130254458044843	1.0278312984313	3.37154136595369	-0.559767386818728	0.552136773278137	1.05643717803497	0.304029190879364	-1.88727889997114	-1.0278312984313	0.304029190879364	TRUE
102454	GUT_GENOME103381_00924	62	40	22	0.645	136	0.0544653584301161	744	0	0.0154258383226484	0.0423595671157012	0.343186152856173	2.97838854057615	-0.1988561743806	0.339448740824788	0.11777673551222	0.731458421238588	-0.592270950997992	-0.343186152856173	0.731458421238588	TRUE
102454	GUT_GENOME123076_01533	62	35	27	0.565	1042	0.4173007609130957	741	0	-0.0446576084704722	0.0203890425430383	0.162377872708073	3.3099920530528	-0.0892510577739993	0.221487870788652	0.0263665735451993	0.871008294608189	-0.295420291958494	-0.162377872708073	0.871008294608189	TRUE
102454	GUT_GENOME225491_02240	62	51	11	0.823	48	0.0192230676812174	741	0	0.138000495257066	-0.111962301311295	0.87422648006633	2.04415465198428	0.611458634653644	0.653965900591846	0.764271938449165	0.381994928055838	1.2499160125232	0.87422648006633	0.381994928055838	TRUE
102454	GUT_GENOME103488_01717	62	34	28	0.548	213	0.0853023628354024	738	0	0.180091212814076	-0.220641774286962	1.79009240964028	3.21304417875676	0.998658729305494	0.746413313235376	3.20443083505174	0.0734390568321514	3.20873461675965	1.79009240964028	0.0734390568321514	TRUE
102454	GUT_GENOME210472_02181	62	48	14	0.774	936	0.3748498197837405	732	0	-0.01008712554448	0.0351202558263379	0.277395582990005	2.39298899701712	-0.179320190099254	0.340470446178396	0.0769483094623645	0.78147637286938	-0.429111241850533	-0.277395582990005	0.78147637286938	TRUE
102454	GUT_GENOME223342_00403	62	38	24	0.613	1608	0.6439727673207849	750	0	0.00432936944555109	-0.0495193324481965	0.395113774794974	3.18240338421645	0.221485121266043	0.352357460699932	0.156114895032733	0.692758923422527	0.704854999470647	0.395113774794974	0.692758923422527	TRUE
102454	GUT_GENOME002509_01485	62	46	16	0.742	1100	0.4405286343612334	720	0	-0.021686809948734	0.0579828325673822	0.458454038983232	2.61541272464685	-0.283482129856046	0.418675729233401	0.210180105860039	0.646626275513698	-0.741422769635495	-0.458454038983232	0.646626275513698	TRUE
102454	GUT_GENOME041408_00384	62	47	15	0.758	2381	0.9535442531037244	720	0	0.0984821461128281	-0.0805031050053301	0.635464189157613	2.51354916029383	0.40081815961084	0.502807617848288	0.403814735701742	0.525125715405211	1.00747614852035	0.635464189157613	0.525125715405211	TRUE
102454	GUT_GENOME002608_01687	62	42	20	0.677	1576	0.63115738886664	717	0	0.166910688271236	-0.191261525095248	1.56108381587491	2.8011556451234	0.932733555260932	0.746525230398557	2.43698268018658	0.118503976132515	2.61273186371518	1.56108381587491	0.118503976132515	TRUE
102454	GUT_GENOME001998_00623	62	47	15	0.758	43	0.0172206647977573	714	0	0.0221584828753863	0.0118126392902299	0.0917445045013437	2.59643850338562	-0.0569365357078376	0.187975396398035	0.00841705410619707	0.926901036994914	-0.14783221356122	-0.0917445045013437	0.926901036994914	TRUE
102454	GUT_GENOME041871_01200	62	46	16	0.742	58	0.0232278734481377	714	0	0.0530122020969054	-0.019831423720173	0.157657116112852	2.58710239469966	0.0980182104378227	0.246859576771583	0.0248557662610213	0.874726994164976	0.253583146947866	0.157657116112852	0.874726994164976	TRUE
102454	GUT_GENOME065134_00128	62	42	20	0.677	28	0.0112134561473768	714	0	0.0270665980980383	0.0112540428352908	0.0894137669315333	2.9562610497431	-0.052003551136836	0.17391250282477	0.00799482171688659	0.928753082865409	-0.153736072674152	-0.0894137669315333	0.928753082865409	TRUE
102454	GUT_GENOME001998_00846	62	50	12	0.806	1600	0.6407689227072487	711	0	0.00266880256341812	0.0463957187214906	0.373173721160725	2.06034584780576	-0.25998062879376	0.425584167661807	0.139258626164942	0.709019153276096	-0.535650009045154	-0.373173721160725	0.709019153276096	TRUE
102454	GUT_GENOME252413_01430	62	48	14	0.774	1299	0.5202242691229475	711	0	0.0680880974252403	-0.0388087440045801	0.306699729906381	2.39032430231947	0.198374104851949	0.358202228390472	0.0940647243246469	0.759071935385611	0.474178443778484	0.306699729906381	0.759071935385611	TRUE
102454	GUT_GENOME161796_01210	62	42	20	0.677	1065	0.4265118141770124	708	0	-0.11277749207516	0.0975099147713259	0.780318258916671	2.91399275552104	-0.457117171074219	0.517477713758666	0.608896585198745	0.435203568024434	-1.33203612493455	-0.780318258916671	0.435203568024434	TRUE
102454	GUT_GENOME110908_01267	62	38	24	0.613	48	0.0192230676812174	708	0	0.00432936944555109	0.0326145435545683	0.257886662230841	3.24052110556433	-0.143258847847182	0.282102551009226	0.0665055305565637	0.796494378786492	-0.464233320007621	-0.257886662230841	0.796494378786492	TRUE
102454	GUT_GENOME004749_02102	62	43	19	0.694	438	0.1754104925911093	705	0	-0.00228707835129235	-0.0355890585843347	0.282739796157517	2.87565211599346	0.166731926271308	0.313563351244149	0.0799417923311942	0.7773763074896	0.479463016585751	0.282739796157517	0.7773763074896	TRUE
102454	GUT_GENOME159467_00437	62	40	22	0.645	38	0.0152182619142971	696	0	-0.0528885885347945	0.0812779741861976	0.642419163318878	3.1292957008944	-0.363157640459987	0.45309152826465	0.412702381399327	0.520601060400896	-1.13642764303839	-0.642419163318878	0.520601060400896	TRUE
102454	GUT_GENOME068974_02294	62	49	13	0.79	7	0.0028033640368442	693	0	0.0362618862146947	0.0307721988303969	0.247370093121919	2.1898646493026	-0.167162383950059	0.336097250631046	0.0611919629711467	0.804621817303769	-0.366062995305382	-0.247370093121919	0.804621817303769	TRUE
102454	GUT_GENOME051094_01561	62	31	31	0.5	73	0.0292350820985182	687	0	0	-0.0404341006973615	0.321377529286741	3.37942737123739	0.17482114043014	0.308379993663713	0.10328351633045	0.747924309706887	0.590795347040552	0.321377529286741	0.747924309706887	TRUE
102454	GUT_GENOME176242_01453	62	45	17	0.726	3	0.001201441730076	687	0	-0.137084814050378	0.111969920673567	0.891538140524098	2.68064614748609	-0.544527957414495	0.576700355037564	0.794840256009166	0.372640539512828	-1.45968677124163	-0.891538140524098	0.372640539512828	TRUE
102454	GUT_GENOME205760_01619	62	43	19	0.694	1580	0.6327593111734081	777	0	-0.0731865072413553	0.0179253755071606	0.144570603434057	2.79031839511872	-0.0865472180649014	0.227621413426964	0.0209006593772875	0.885049908413871	-0.241494294612846	-0.144570603434057	0.885049908413871	TRUE
102454	GUT_GENOME056549_00937	62	48	14	0.774	1498	0.5999199038846615	684	0	0.0680880974252403	-0.0388087440045801	0.306699729906381	2.39032430231947	0.198374104851949	0.358202228390472	0.0940647243246469	0.759071935385611	0.474178443778484	0.306699729906381	0.759071935385611	TRUE
102454	GUT_GENOME206139_00353	62	47	15	0.758	6	0.0024028834601521	684	0	0.0221584828753863	-0.0464254868838327	0.36759129734893	2.49819753583127	0.232569004112313	0.383591718693254	0.135123361886669	0.713178004892358	0.581003312984112	0.36759129734893	0.713178004892358	TRUE
102454	GUT_GENOME239621_00614	62	40	22	0.645	52	0.0208249899879855	681	0	0.220369118894977	-0.26819930875734	2.17817513787653	2.96392735663129	1.26519952148806	0.857260119994444	4.74444693126343	0.0288586804206072	3.74995947333529	2.18541160931353	0.0293930003003523	TRUE
102454	GUT_GENOME250776_01644	62	47	15	0.758	4	0.0016019223067681	681	0	-0.130488843599497	0.107057699741545	0.847078385439906	2.50168658202501	-0.535558788630673	0.581895971403422	0.717541791079478	0.396951431889831	-1.33980023540292	-0.847078385439906	0.396951431889831	TRUE
102454	GUT_GENOME056768_01868	62	44	18	0.71	292	0.1169403283940728	903	0	-0.104530251250886	0.0873965852505201	0.690390884427448	2.81954597698769	-0.411154888390675	0.494832178728287	0.476639573300514	0.489948407624566	-1.15927011148075	-0.690390884427448	0.489948407624566	TRUE
102454	GUT_GENOME225687_01236	62	36	26	0.581	176	0.0704845814977973	672	0	-0.337606837606838	0.360007970551613	2.84710111725121	3.32467705082167	-1.56145027660243	0.925394071901578	8.10598477185312	0.00417648134436749	-5.19131790061927	-2.86451518134924	0.00441193460051244	TRUE
102454	GUT_GENOME087314_01444	62	41	21	0.661	1425	0.5706848217861433	741	0	0.0556968333792749	-0.00232383388500331	0.0184796683617216	3.02468462110337	0.0106256161740175	0.0781640470423865	0.000341498142759218	0.985256197093752	0.032139137831298	0.0184796683617216	0.985256197093752	TRUE
102454	GUT_GENOME040549_01925	62	33	29	0.532	38	0.0152182619142971	666	0	-0.0549426307512217	0.135781821456984	1.10281680288367	3.22287615347276	-0.614301486182678	0.584964995780954	1.21620490072257	0.270106729642523	-1.97981761086103	-1.10281680288367	0.270106729642523	TRUE
102454	GUT_GENOME161266_01710	62	33	29	0.532	40	0.0160192230676812	666	0	-0.0549426307512217	0.0809243750607203	0.640649357063496	3.39222792722626	-0.347838686159956	0.434577947765734	0.410431598705871	0.521750524171752	-1.17994810536149	-0.640649357063496	0.521750524171752	TRUE
102454	GUT_GENOME083432_00739	62	33	29	0.532	596	0.2386864237084501	660	0	0.0105658905290811	0.0594828135114831	0.484105658668249	3.20973954638971	-0.270212392351292	0.388360617541459	0.234358288754619	0.628310885563235	-0.867311401654515	-0.484105658668249	0.628310885563235	TRUE
102454	GUT_GENOME001998_01092	62	44	18	0.71	480	0.1922306768121746	657	0	-0.0325205226113869	0.0568905940179062	0.447611227330511	2.8422308175199	-0.265504141132507	0.39684490933534	0.200355810832327	0.654433798940493	-0.754624052105964	-0.447611227330511	0.654433798940493	TRUE
102454	GUT_GENOME003302_01063	62	38	24	0.613	885	0.3544253103724469	657	0	0.071434595851593	-0.0291314073293964	0.230739980072471	3.22944013631883	0.128398287537903	0.267299290590247	0.0532409384038443	0.817516811876006	0.414654583209511	0.230739980072471	0.817516811876006	TRUE
102454	GUT_GENOME069955_00834	62	32	30	0.516	19	0.0076091309571485	657	0	0.103383810389791	-0.135615396169777	1.07138141999586	3.41708808726401	0.579583513563641	0.55994319118868	1.14785814711235	0.283997963644058	1.98048791977294	1.07138141999586	0.283997963644058	TRUE
102454	GUT_GENOME040076_00811	62	46	16	0.742	1501	0.6011213456147377	654	0	-0.0963858219943734	0.159051681704284	1.26523037250695	2.58386782877441	-0.787108244685777	0.699760875833014	1.60080789551408	0.205788757736493	-2.03378367120667	-1.26523037250695	0.205788757736493	TRUE
102454	GUT_GENOME049031_01376	62	51	11	0.823	2140	0.8570284341209451	654	0	0.0524401881976851	-0.044667468888108	0.371988409473677	1.79697445091204	0.277497105201467	0.454981515425503	0.138375376782756	0.709901479025184	0.498655208249087	0.371988409473677	0.709901479025184	TRUE
102454	GUT_GENOME138929_01581	62	33	29	0.532	60	0.0240288346015218	648	0	-0.120451152031524	0.13783000940279	1.11926356212845	3.22396224116153	-0.623357791316223	0.589211492821333	1.25275092150847	0.263027715893363	-2.00968198193735	-1.11926356212845	0.263027715893363	TRUE
102454	GUT_GENOME137879_01865	62	32	30	0.516	1052	0.421305566680016	642	0	-0.027428357858516	0.051212274864683	0.403731612979295	3.43153966234944	-0.217945670117706	0.343006118476442	0.162999215318863	0.68641009011501	-0.747889211246235	-0.403731612979295	0.68641009011501	TRUE
102454	GUT_GENOME091908_01177	62	47	15	0.758	14	0.0056067280736884	630	0	0.17480580935027	-0.166131952377156	1.31563711387589	2.49734412283897	0.83252430478673	0.725819886333845	1.73090101540769	0.188295870459342	2.07909967967974	1.31563711387589	0.188295870459342	TRUE
102454	GUT_GENOME003522_01037	62	48	14	0.774	1404	0.5622747296756108	621	0	-0.244612794453641	0.162148584216112	1.34904631161116	2.15673628743727	-0.918604008378806	0.790887855387815	1.81992595087169	0.177322091274349	-1.9811865986559	-1.34904631161116	0.177322091274349	TRUE
102454	GUT_GENOME221238_00264	62	40	22	0.645	20	0.0080096115338406	621	0	-0.121203015392237	0.137039145623071	1.07694253200034	3.16549816649722	-0.60530114559799	0.583277510157904	1.15980521723129	0.281505940322883	-1.91607966656911	-1.07694253200034	0.281505940322883	TRUE
102454	GUT_GENOME076893_00661	62	38	24	0.613	39	0.0156187424909891	870	0	-0.0627758569604908	0.0527796025562319	0.418769799169629	3.21833708294933	-0.233431568929813	0.36072140357965	0.175368144696571	0.675384378566324	-0.751261474617859	-0.418769799169629	0.675384378566324	TRUE
102454	GUT_GENOME244350_01965	62	47	15	0.758	4	0.0016019223067681	621	0	0.0221584828753863	-0.0123707292615619	0.0979252781386961	2.4994546227027	0.0619401404025334	0.197935994997748	0.009589360098541	0.921991627399271	0.154816570259966	0.0979252781386961	0.921991627399271	TRUE
102454	GUT_GENOME256995_00070	62	42	20	0.677	324	0.1297557068482178	621	0	-0.0428554469885607	0.0719494550308577	0.566044343458836	3.01500866102515	-0.325991422300176	0.433292274143171	0.320406198761745	0.571363636595021	-0.982866961654938	-0.566044343458836	0.571363636595021	TRUE
102454	GUT_GENOME183106_00806	62	31	31	0.5	73	0.0292350820985182	618	0	-0.0653720450460613	0.0431018994247108	0.344885183208096	3.33443535987624	-0.188870176180329	0.321607462182224	0.118945789596482	0.730180690073356	-0.629775393881745	-0.344885183208096	0.730180690073356	TRUE
102454	GUT_GENOME002608_01681	62	51	11	0.823	1261	0.5050060072086504	615	0	-0.118680425921077	0.170331649637868	1.34864855999921	1.98797604937537	-0.956518158560688	0.823652123782443	1.81885293838793	0.177449875316726	-1.90153519001128	-1.34864855999921	0.177449875316726	TRUE
102454	GUT_GENOME073725_00542	62	36	26	0.581	209	0.0837004405286343	609	0	-0.0726495726495727	0.0213166741032459	0.174711769989759	3.09546271927358	-0.0993023153265445	0.237573662439509	0.0305242025729544	0.86130611891175	-0.307386615030868	-0.174711769989759	0.86130611891175	TRUE
102454	GUT_GENOME214699_02064	62	46	16	0.742	1578	0.631958350020024	609	0	0.127711214142545	-0.140941617371161	1.10620358527093	2.65424715779938	0.678991568241287	0.645575217697915	1.22368637206625	0.268638411404012	1.80221144017418	1.10620358527093	0.268638411404012	TRUE
102454	GUT_GENOME095552_01580	62	35	27	0.565	5	0.0020024028834601	603	0	-0.176503881097581	0.121520332059188	0.973371819267698	3.27210577511632	-0.538102613489458	0.545413291216056	0.947452698544509	0.330368539613581	-1.76072866920404	-0.973371819267698	0.330368539613581	TRUE
102454	GUT_GENOME040088_00053	62	49	13	0.79	370	0.1481778133760512	600	0	-0.365208996876568	0.344281525912156	2.73393380618948	2.24411985457402	-1.82500883475509	1.103750653106	7.47439405662569	0.0054931488330489	-4.09553856084688	-2.77659553877635	0.00625826242299972	TRUE
102454	GUT_GENOME160674_01230	62	33	29	0.532	63	0.0252302763315979	594	0	-0.0549426307512217	0.142849392627161	1.15947481879718	3.22701705866805	-0.645447154584585	0.599418344646595	1.34438185542476	0.246262694971004	-2.08286897831321	-1.15947481879718	0.246262694971004	TRUE
102454	GUT_GENOME041886_00307	62	50	12	0.806	2215	0.8870644773728474	603	0	0.00266880256341812	0.058363464478276	0.473261492002393	2.02715151562992	-0.332397740776268	0.483178364070163	0.223976439812331	0.636026631660865	-0.673820584006575	-0.473261492002393	0.636026631660865	TRUE
102454	GUT_GENOME003302_02086	62	43	19	0.694	198	0.079295154185022	585	0	0.0686123505387706	-0.110121753052693	0.868848571876443	2.91564922488078	0.508834388724035	0.545889082715051	0.754897840851735	0.384929961987676	1.48358259107592	0.868848571876443	0.384929961987676	TRUE
102454	GUT_GENOME215382_00427	62	32	30	0.516	26	0.0104124949939927	585	0	-0.0928344419826694	0.000617065400491948	0.00508244022994366	3.14372275951444	-0.00286648821349733	0.0402081434221187	2.58311986909499e-05	0.995944816867706	-0.00901144423665146	-0.00508244022994366	0.995944816867706	TRUE
102454	GUT_GENOME056645_01889	62	39	23	0.629	1143	0.4577492991589907	588	0	0.111318161714606	-0.0484564840744567	0.39235441026466	3.03944529586912	0.225051220732555	0.3592874965035	0.153941983254129	0.694796366283516	0.684030874185169	0.39235441026466	0.694796366283516	TRUE
102454	GUT_GENOME002846_00451	62	49	13	0.79	1670	0.6688025630756909	576	0	-0.204620643640063	0.164527136835064	1.29580814335287	2.28133083826447	-0.857919559486876	0.753661303031237	1.67911874437961	0.195041591810579	-1.95719834780768	-1.29580814335287	0.195041591810579	TRUE
102454	GUT_GENOME183101_00207	62	42	20	0.677	38	0.0152182619142971	576	0	-0.182699537161759	0.116187872198491	0.970317359007384	2.67564473767734	-0.593197861274415	0.602202669068212	0.941515777191065	0.331888327194761	-1.58718673592034	-0.970317359007384	0.331888327194761	TRUE
102454	GUT_GENOME183344_01017	62	45	17	0.726	11	0.0044052863436123	573	0	0.0094541251069226	0.0327017448807378	0.259953595748425	2.68947058657425	-0.158512103639194	0.310895556613035	0.0675758719425354	0.794899568508585	-0.426313640353622	-0.259953595748425	0.794899568508585	TRUE
102454	GUT_GENOME042488_00036	62	37	25	0.597	1249	0.500200240288346	570	0	-0.300918744102275	0.207281916582893	1.72789490079901	2.95722988495239	-1.00478878676084	0.764391973838443	2.98562078820723	0.0840070687086816	-2.97139142827423	-1.72789490079901	0.0840070687086816	TRUE
102454	GUT_GENOME160049_01002	62	51	11	0.823	30	0.0120144173007609	570	0	0.138000495257066	-0.0828760287616084	0.664032397489728	1.94132102115609	0.476585242300324	0.584851968138535	0.440939024915956	0.506669575925568	0.92520494925039	0.664032397489728	0.506669575925568	TRUE
102454	GUT_GENOME056061_00241	62	48	14	0.774	2026	0.8113736483780537	567	0	-0.0882623485142004	0.0575083644566341	0.464645679906399	2.28687626980549	-0.307256139520829	0.450754029543678	0.21589560785568	0.642185214130836	-0.702656774222227	-0.464645679906399	0.642185214130836	TRUE
102454	GUT_GENOME003692_00410	62	34	28	0.548	62	0.0248297957549058	570	0	-0.0826300858793997	-0.00375783851280486	0.0305769812175763	3.19432516050915	0.0171082286267789	0.0978380396073256	0.000934951780380022	0.975606899891815	0.0546492451542629	0.0305769812175763	0.975606899891815	TRUE
102454	GUT_GENOME108044_00419	62	42	20	0.677	17	0.0068081698037645	558	0	-0.182699537161759	0.212787494875292	1.68878550310127	2.96263174903982	-0.981150559666802	0.755002534961075	2.85199647548501	0.0912605429625989	-2.90678779865706	-1.68878550310127	0.0912605429625989	TRUE
102454	GUT_GENOME001998_00277	62	36	26	0.581	1151	0.460953143772527	555	0	-0.0726495726495727	0.128164705985826	1.01896095232074	3.28967371958202	-0.561799216273627	0.556547656235278	1.0382814223544	0.308221504690518	-1.84813611745713	-1.01896095232074	0.308221504690518	TRUE
102454	GUT_GENOME075823_00567	62	47	15	0.758	137	0.0548658390068081	549	0	-0.0541651803620555	0.00628897020534585	0.0507508674676159	2.40500724826678	-0.0327254234722589	0.145265853513032	0.00257565054871553	0.959524042465985	-0.0787048806533824	-0.0507508674676159	0.959524042465985	TRUE
102454	GUT_GENOME103672_01446	62	49	13	0.79	4	0.0016019223067681	549	0	-0.0440322904035579	0.0300420496887743	0.239898327471881	2.21921449215966	-0.161037707815246	0.328786494777438	0.0575512075238056	0.810409077488341	-0.357377214967767	-0.239898327471881	0.810409077488341	TRUE
102454	GUT_GENOME209573_00460	62	33	29	0.532	4	0.0016019223067681	549	0	0.207091454369989	-0.178097265435015	1.41443708549805	3.37065527964892	0.770418078245384	0.647790609085042	2.0006322688322	0.157233607721464	2.59681376297478	1.41443708549805	0.157233607721464	TRUE
102454	GUT_GENOME048568_01784	62	32	30	0.516	26	0.0104124949939927	543	0	-0.0928344419826694	0.0319829827108513	0.256375024449869	3.3190431419634	-0.140724354755138	0.277927428153379	0.0657281531616712	0.797661271142761	-0.467070204557264	-0.256375024449869	0.797661271142761	TRUE
102454	GUT_GENOME002608_01718	62	31	31	0.5	1115	0.4465358430116139	540	0	0.196116135138184	-0.11432719588797	0.933702048603368	3.20081841901283	0.521888579066153	0.540099328195663	0.871799515566126	0.350457607981342	1.67047057654737	0.933702048603368	0.350457607981342	TRUE
102454	GUT_GENOME133102_00505	62	39	23	0.629	2	0.000800961153384	540	0	-0.0916737802355575	0.0831625421836869	0.654999981251396	3.21233292925043	-0.365452563596908	0.45155470205753	0.429024975439329	0.51246776613034	-1.17395530412133	-0.654999981251396	0.51246776613034	TRUE
102454	GUT_GENOME270290_01711	62	41	21	0.661	2	0.000800961153384	540	0	-0.0824313134013269	0.134166275042891	1.07209876340737	2.9955422745273	-0.619436894007135	0.598245817563924	1.14939575849961	0.283675674237351	-1.85554940240026	-1.07209876340737	0.283675674237351	TRUE
102454	GUT_GENOME062015_01461	62	45	17	0.726	6	0.0024028834601521	537	0	-0.210354283629028	0.287990549273669	2.32496719110852	2.60759066874549	-1.43978325917777	0.94425372166944	5.40547243973107	0.0193750972296052	-3.75436539164792	-2.33823429749978	0.0200737146127059	TRUE
102454	GUT_GENOME028417_00218	62	32	30	0.516	17	0.0068081698037645	1323	0	0.168789894513944	-0.127435171625981	1.01973518399555	3.33065929772191	0.558756127989611	0.553322839730211	1.03985984547844	0.307854070379716	1.86102629284769	1.01973518399555	0.307854070379716	TRUE
102454	GUT_GENOME252615_00936	62	34	28	0.548	8	0.0032038446135362	534	0	-0.0826300858793997	0.0932262772122465	0.767390751593236	3.12130119321727	-0.434358897068216	0.495838723968107	0.588888565630832	0.442849225589687	-1.35576494370356	-0.767390751593236	0.442849225589687	TRUE
102454	GUT_GENOME167834_00620	62	51	11	0.823	167	0.066880256307569	531	0	-0.118680425921077	0.204269529573956	1.66808518389285	1.86891158551046	-1.22017984439804	0.944745287615842	2.78250818072284	0.0952988179190707	-2.28040824760185	-1.66808518389285	0.0952988179190707	TRUE
102454	GUT_GENOME048969_02028	62	44	18	0.71	1525	0.6107328794553464	528	0	0.183508663307112	-0.198589786222597	1.57131975497751	2.81037986742405	0.937307425853998	0.747738551702869	2.46904577238259	0.116108394766211	2.63418991920714	1.57131975497751	0.116108394766211	TRUE
102454	GUT_GENOME008035_02162	62	36	26	0.581	51	0.0204245094112935	525	0	-0.0726495726495727	0.121490432569044	0.981527107805972	3.18574182871375	-0.549916827744771	0.555067577700213	0.963395463357957	0.326332873330124	-1.75189304046009	-0.981527107805973	0.326332873330124	TRUE
102454	GUT_GENOME033919_01151	62	38	24	0.613	25	0.0100120144173007	522	0	0.00432936944555109	0.0669976393019069	0.537266208899588	3.15057596214906	-0.302687543709256	0.412952201527175	0.288654979225336	0.591083743132411	-0.953640099252322	-0.537266208899588	0.591083743132411	TRUE
102454	GUT_GENOME209145_01529	62	47	15	0.758	278	0.1113336003203844	594	0	-0.0541651803620555	0.0917582510302295	0.72247114350555	2.5263500619274	-0.454541709957191	0.534765632209556	0.521964553198218	0.470004860551196	-1.14833147709894	-0.722471143505551	0.470004860551196	TRUE
102454	GUT_GENOME201208_00607	62	51	11	0.823	4	0.0016019223067681	513	0	-0.0331201188616959	0.0781732302009673	0.616482227518194	2.00397833878715	-0.435485851172923	0.554643297259921	0.380050336845794	0.537576298155425	-0.872704212598823	-0.616482227518194	0.537576298155425	TRUE
102454	GUT_GENOME003692_00674	62	50	12	0.806	146	0.0584701641970364	507	0	-0.0800640769025436	0.114441284744982	0.905029640517576	2.13130822822475	-0.619925744355477	0.651640803754537	0.819078650215373	0.365449684612379	-1.32125283983318	-0.905029640517576	0.365449684612379	TRUE
102454	GUT_GENOME003692_01401	62	42	20	0.677	2218	0.8882659191029235	507	0	-0.0428554469885607	0.0379977287798949	0.301493164814477	2.96411323805422	-0.175117712336398	0.318927038299105	0.0908981284298491	0.763038461369608	-0.519068729354088	-0.301493164814477	0.763038461369608	TRUE
102454	GUT_GENOME169402_01740	62	41	21	0.661	9	0.0036043251902282	507	0	-0.013367240011026	0.0633709391710804	0.501014888879664	3.06011215859153	-0.286405899805093	0.404628662890101	0.251015918879102	0.616360644487385	-0.876434176285913	-0.501014888879664	0.616360644487385	TRUE
102454	GUT_GENOME123108_00959	62	49	13	0.79	42	0.0168201842210652	504	0	0.0362618862146947	-0.0167443191212552	0.134922093870494	2.17953291631564	0.0913905637410091	0.24880541038899	0.0182039714143985	0.892673470892114	0.199188741914172	0.134922093870494	0.892673470892114	TRUE
102454	GUT_GENOME103381_00416	62	45	17	0.726	1490	0.5967160592711254	495	0	0.229262533842873	-0.205030964094205	1.61524822077558	2.7382744160653	0.976114551139108	0.768035246924009	2.60902681471869	0.106256951825959	2.67286950253328	1.61524822077558	0.106256951825959	TRUE
102454	GUT_GENOME267151_02163	62	32	30	0.516	16	0.0064076892270724	492	0	0.168789894513944	-0.156526825399005	1.26130815567179	3.28444162406559	0.695969856756462	0.619697620098439	1.59089826356418	0.207197843959654	2.28587236662589	1.26130815567179	0.207197843959654	TRUE
102454	GUT_GENOME040094_01787	62	37	25	0.597	829	0.3319983980776932	489	0	-0.101022721234335	0.0931747029096049	0.742076648400309	3.23962993403523	-0.41228835069202	0.478604393617529	0.550677752101036	0.458040897180882	-1.33566168235588	-0.742076648400309	0.458040897180882	TRUE
102454	GUT_GENOME241328_01177	62	44	18	0.71	9	0.0036043251902282	489	0	-0.104530251250886	0.0756679471699829	0.600931961218164	2.78967524311778	-0.359789495055317	0.464125924557553	0.361119222013509	0.54788530439767	-1.00369584708966	-0.600931961218164	0.54788530439767	TRUE
102454	GUT_GENOME021445_01218	62	50	12	0.806	384	0.1537845414497397	486	0	-0.245529835834467	0.295602844509997	2.36683543358883	2.07915808330073	-1.64143733328947	1.06694068393689	5.60190996969162	0.016680886476892	-3.41280769974039	-2.39366698148283	0.0179409083021564	TRUE
102454	GUT_GENOME068557_00445	62	32	30	0.516	11	0.0044052863436123	486	0	-0.223646610230976	0.246345468634472	1.97723873127921	3.31052856487659	-1.08670193233766	0.772824505670169	3.90947300047064	0.0480146515207711	-3.5975577885104	-1.97723873127921	0.0480146515207711	TRUE
102454	GUT_GENOME116365_01479	62	36	26	0.581	217	0.0869042851421706	486	0	0.0598290598290598	-0.0639708284462446	0.512419280621347	3.24073889658426	0.284644922695318	0.397640590768316	0.262573519152499	0.608357599926834	0.922459872693937	0.512419280621347	0.608357599926834	TRUE
102454	GUT_GENOME023207_01983	62	47	15	0.758	1706	0.6832198638366039	480	0	-0.0541651803620555	0.0986527478204066	0.781888838604125	2.49328905942378	-0.495174986012586	0.559997632772205	0.611350155933707	0.434279905022853	-1.2346143751255	-0.781888838604125	0.434279905022853	TRUE
102454	GUT_GENOME222762_00481	62	39	23	0.629	3	0.001201441730076	480	0	0.0436541810645512	-0.0971063240840254	0.797593642794168	2.9537876665528	0.464079139719152	0.519638362454305	0.636155619025671	0.425106341371681	1.37079123920686	0.797593642794168	0.425106341371681	TRUE
102454	GUT_GENOME041793_02286	62	38	24	0.613	32	0.0128153784541449	477	0	-0.129881083366533	0.157802337145967	1.25646366849799	3.1957809049343	-0.70284803737558	0.62702732738181	1.57870095025543	0.20894791038166	-2.24614833691543	-1.25646366849799	0.20894791038166	TRUE
102454	GUT_GENOME138401_01295	62	43	19	0.694	2299	0.920704845814978	477	0	-0.285884793911544	0.289812855493797	2.2947860640522	2.8948636242665	-1.34873972527362	0.890342382455433	5.26604307976818	0.0212011665378679	-3.90441756929778	-2.30438276651393	0.02174538768545	TRUE
102454	GUT_GENOME160049_00978	62	33	29	0.532	4	0.0016019223067681	477	0	-0.185959673311827	0.136633531314302	1.09152917753742	3.33127889267709	-0.598039476610087	0.572416545097155	1.19143594541551	0.275040100348104	-1.99223628541884	-1.09152917753742	0.275040100348104	TRUE
102454	GUT_GENOME003302_01061	62	32	30	0.516	612	0.2450941129355226	474	0	-0.027428357858516	0.0251378564007104	0.200617957767621	3.3484458270842	-0.1096347338297	0.244772860960619	0.040247564978851	0.840997315276529	-0.367105966995544	-0.200617957767621	0.840997315276529	TRUE
102454	GUT_GENOME040707_02052	62	45	17	0.726	88	0.0352422907488986	471	0	0.229262533842873	-0.205030964094205	1.61524822077558	2.7382744160653	0.976114551139108	0.768035246924009	2.60902681471869	0.106256951825959	2.67286950253328	1.61524822077558	0.106256951825959	TRUE
102454	GUT_GENOME002195_00946	62	44	18	0.71	57	0.0228273928714457	468	0	0.0394892060281126	-0.0145673172805122	0.11527005290044	2.81000133822855	0.0687643321012287	0.202537284476275	0.0132871850956702	0.908231074432742	0.193227865226845	0.11527005290044	0.908231074432742	TRUE
102454	GUT_GENOME176238_01240	62	51	11	0.823	2220	0.8890668802563075	462	0	-0.204240732980458	0.131887703537758	1.10655689637392	1.7704315619811	-0.831637717007183	0.79058269330772	1.22446816491268	0.268485551932836	-1.47235766232342	-1.10655689637392	0.268485551932836	TRUE
102454	GUT_GENOME103672_01422	62	39	23	0.629	7	0.0028033640368442	459	0	-0.159337760885612	0.151665546639787	1.21370181529181	3.11169826206197	-0.688039327743164	0.624535690416098	1.47307209644263	0.224861610931094	-2.14097078036869	-1.21370181529181	0.224861610931094	TRUE
102454	GUT_GENOME209671_01893	62	32	30	0.516	10	0.0040048057669203	459	0	0.168789894513944	-0.190852580164677	1.51258051132637	3.39535721263378	0.82087260980674	0.667446583715849	2.28789980324434	0.130386247609346	2.78715573636083	1.51258051132637	0.130386247609346	TRUE
102454	GUT_GENOME126390_00447	62	37	25	0.597	2127	0.8518221866239487	486	0	-0.0343907136116886	-0.0509300383534888	0.4218657461719	2.99499694091583	0.243767650923511	0.375308966571417	0.177970707793174	0.67312301350364	0.730083368810153	0.4218657461719	0.67312301350364	TRUE
102454	GUT_GENOME068557_00741	62	46	16	0.742	46	0.0184221065278334	555	0	-0.0963858219943734	0.0875068578150668	0.690980708269169	2.62231775932408	-0.426700610514003	0.513322502791921	0.477454339200163	0.489577664615703	-1.1189445888653	-0.690980708269169	0.489577664615703	TRUE
102454	GUT_GENOME223342_01125	62	51	11	0.823	47	0.0188225871045254	456	0	0.0524401881976851	0.00253200393636675	0.0201209344791338	1.97356078510467	-0.0143226339730568	0.100971502751737	0.000404852004313591	0.983946900225751	-0.0282665887486327	-0.0201209344791338	0.983946900225751	TRUE
102454	GUT_GENOME074309_00494	62	38	24	0.613	710	0.2843412094513416	453	0	0.071434595851593	-0.14929854557873	1.22656946528881	3.00176619510262	0.707951844780843	0.639230727736148	1.50447265317887	0.219984451638365	2.12510591542367	1.22656946528881	0.219984451638365	TRUE
102454	GUT_GENOME268934_01317	62	36	26	0.581	20	0.0080096115338406	453	0	-0.0726495726495727	0.0106737285749956	0.0854233229657157	3.2464626475892	-0.0474101420172312	0.162212017381789	0.00729714410650496	0.931924851884047	-0.15391525517584	-0.0854233229657157	0.931924851884047	TRUE
102454	GUT_GENOME249548_01281	62	40	22	0.645	873	0.3496195434521426	447	0	-0.121203015392237	0.119799030365584	0.946917018974093	3.12910834724844	-0.535305396571638	0.550105086391767	0.896651840822782	0.343681064907044	-1.67502858473945	-0.946917018974093	0.343681064907044	TRUE
102454	GUT_GENOME002017_01070	62	41	21	0.661	1460	0.5847016419703644	444	0	0.124760906769576	-0.0584975992018334	0.471111336321301	2.94908505001935	0.274334170618289	0.399685256691717	0.221945891210441	0.637561230097692	0.809034801279855	0.471111336321301	0.637561230097692	TRUE
102454	GUT_GENOME176238_01750	62	39	23	0.629	15	0.0060072086503804	444	0	0.0436541810645512	-0.0196878984354677	0.155226510766246	3.20563844104054	0.0866979096981039	0.220052181841225	0.0240952696446637	0.87664274902335	0.277922152086104	0.155226510766246	0.87664274902335	TRUE
102454	GUT_GENOME039181_00731	62	46	16	0.742	3	0.001201441730076	441	0	0.0530122020969054	-0.0570768084395151	0.451232710592652	2.61608106295595	0.278981224594101	0.415312199961876	0.203610959108792	0.651821836475711	0.729837498580889	0.451232710592652	0.651821836475711	TRUE
102454	GUT_GENOME067607_02152	62	35	27	0.565	31	0.0124148978774529	435	0	-0.176503881097581	0.191151624369089	1.5067511442803	3.37877990356516	-0.819712539550439	0.667791387676295	2.27029901078998	0.131874456676461	-2.76962825533338	-1.5067511442803	0.131874456676461	TRUE
102454	GUT_GENOME002608_00545	62	34	28	0.548	36	0.014417300760913	426	0	0.0487305634673383	-0.0128526677608589	0.101755900862192	3.37411178586228	0.0553961866753033	0.173660108620997	0.0103542633602762	0.91895042990222	0.186912926352968	0.101755900862192	0.91895042990222	TRUE
102454	GUT_GENOME123076_01193	62	33	29	0.532	2	0.000800961153384	426	0	0.0760744118093838	-0.0259910134139966	0.213286220442935	3.15709705445391	0.120038022379921	0.25991864402157	0.0454910118308322	0.831103720780733	0.37897168687812	0.213286220442935	0.831103720780733	TRUE
102454	GUT_GENOME055448_00191	62	38	24	0.613	1946	0.7793352022426913	423	0	-0.0627758569604908	0.06789826691124	0.542698810472672	3.17138995862603	-0.304743215903544	0.413670557337086	0.294521998888454	0.587337193377548	-0.966459574875902	-0.542698810472672	0.587337193377548	TRUE
102454	GUT_GENOME184377_00789	62	35	27	0.565	38	0.0152182619142971	417	0	0.153111800470191	-0.0415028658190848	0.348610993134735	2.97550709818181	0.202097333197884	0.342286715244433	0.121529624534386	0.727381373578676	0.601342049453916	0.348610993134735	0.727381373578676	TRUE
102454	GUT_GENOME002195_00948	62	44	18	0.71	52	0.0208249899879855	408	0	-0.0325205226113869	0.070292873336335	0.570589603462065	2.67027033957647	-0.349177489636572	0.46225786724665	0.325572495578996	0.568277867567625	-0.932398293824311	-0.570589603462065	0.568277867567625	TRUE
102454	GUT_GENOME038612_01952	62	35	27	0.565	63	0.0252302763315979	408	0	-0.0446576084704722	0.0951371609716247	0.763651152163594	3.25834697765054	-0.423054526680003	0.484115336084596	0.583163082200785	0.445075157677054	-1.37845843838917	-0.763651152163594	0.445075157677054	TRUE
102454	GUT_GENOME242407_02316	62	37	25	0.597	620	0.2482979575490588	408	0	-0.101022721234335	0.0998366103985401	0.788912372498852	3.29093285330146	-0.434879821234683	0.489615178610946	0.622382731481767	0.430163223844897	-1.43116029093909	-0.788912372498852	0.430163223844897	TRUE
102454	GUT_GENOME087314_01864	62	40	22	0.645	3	0.001201441730076	405	0	-0.0528885885347945	-0.00331754100932443	0.0267264684250003	3.01222396471424	0.015399192435961	0.0941948498648143	0.000714304114472543	0.978677901919519	0.0463858164928481	0.0267264684250003	0.978677901919519	TRUE
102454	GUT_GENOME003878_01283	62	41	21	0.661	141	0.0564677613135762	396	0	-0.013367240011026	-0.0111518168773363	0.088366477095599	3.04631285814918	0.0506291095877769	0.17031641963993	0.00780863427428703	0.929585404438973	0.154232107533888	0.088366477095599	0.929585404438973	TRUE
102454	GUT_GENOME030496_01989	62	36	26	0.581	54	0.0216259511413696	390	0	-0.00641025641025641	0.0550926097678602	0.4539055677505	3.06327994523231	-0.259341588207073	0.384936781804231	0.206030264434904	0.649896795998532	-0.794435886119421	-0.4539055677505	0.649896795998532	TRUE
102454	GUT_GENOME085794_00024	62	42	20	0.677	31	0.0124148978774529	387	0	-0.0428554469885607	0.0117530451154062	0.0932880737753581	2.96198602842192	-0.0542044101710632	0.177468615033732	0.00870266470871667	0.925674706513203	-0.16055270560554	-0.0932880737753581	0.925674706513203	TRUE
102454	GUT_GENOME002017_01973	62	48	14	0.774	2173	0.8702442931517821	384	0	-0.0882623485142004	0.13869937234821	1.09978875075099	2.37440548432733	-0.713726512815595	0.680576882676319	1.20953529627843	0.271424174804612	-1.69467614633917	-1.09978875075099	0.271424174804612	TRUE
102454	GUT_GENOME029512_01795	62	31	31	0.5	27	0.0108129755706848	381	0	0.196116135138184	-0.181576264131464	1.45586445132109	3.32089256433891	0.798902037658144	0.662114437726855	2.11954130062045	0.145430094464285	2.65306783649414	1.45586445132109	0.145430094464285	TRUE
102454	GUT_GENOME051094_00457	62	37	25	0.597	1083	0.433720464557469	381	0	-0.0343907136116886	-0.0309647444654389	0.261610464035719	2.87886755990041	0.154185760837007	0.301450988693962	0.0684400348929844	0.793621775786102	0.443880385072223	0.261610464035719	0.793621775786102	TRUE
102454	GUT_GENOME094199_01605	62	31	31	0.5	1563	0.6259511413696436	381	0	0.196116135138184	-0.133348829132217	1.07393518066932	3.29155282739024	0.591939954384153	0.571200553935038	1.15333677227924	0.282851734189584	1.94840163049841	1.07393518066932	0.282851734189584	TRUE
102454	GUT_GENOME001998_01106	62	38	24	0.613	44	0.0176211453744493	378	0	-0.196986309772575	0.166103413807354	1.32437185654871	3.18703796591339	-0.741850382077653	0.644631246967466	1.75396081441828	0.185379576638146	-2.36430533270884	-1.32437185654871	0.185379576638146	TRUE
102454	GUT_GENOME004777_00417	62	32	30	0.516	482	0.1930316379655586	378	0	-0.027428357858516	0.076266841512753	0.605983460731563	3.37813017359393	-0.329702758422041	0.423537818254307	0.367215954680202	0.544525736044516	-1.11377883654265	-0.605983460731563	0.544525736044516	TRUE
102454	GUT_GENOME224100_01022	62	33	29	0.532	83	0.0332398878654385	543	0	-0.0549426307512217	0.0670496548163414	0.527750437587493	3.43165006909142	-0.284889933742768	0.392159556879163	0.27852052437379	0.59767256098488	-0.977642560811822	-0.527750437587493	0.59767256098488	TRUE
102454	GUT_GENOME055223_01524	62	42	20	0.677	83	0.0332398878654385	372	0	-0.252621582248358	0.212465746892965	1.6977297815366	2.92263895547984	-0.993072562047473	0.76216095998435	2.8822864111163	0.0895587741360821	-2.90239255545811	-1.6977297815366	0.0895587741360821	TRUE
102454	GUT_GENOME103381_01874	62	45	17	0.726	6	0.0024028834601521	372	0	0.155993064264223	-0.126983747010392	1.01225026890759	2.67446597350182	0.618969660897401	0.615212869755919	1.02465060690348	0.311418406396706	1.65541329670006	1.01225026890759	0.311418406396706	TRUE
102454	GUT_GENOME126910_01744	62	35	27	0.565	989	0.3960752903484181	375	0	-0.0446576084704722	0.0672150495702019	0.530333222833847	3.37227010367494	-0.28879366231499	0.396563958485002	0.281253327241335	0.595880915993158	-0.97389023355564	-0.530333222833847	0.595880915993158	TRUE
102454	GUT_GENOME114001_01809	62	49	13	0.79	1079	0.4321185422507008	372	0	-0.0440322904035579	0.0706658119850037	0.55564512292075	2.28885507577168	-0.367272455994632	0.492707990820182	0.308741502625616	0.578453478247822	-0.840633425094444	-0.55564512292075	0.578453478247822	TRUE
102454	GUT_GENOME138140_00137	62	39	23	0.629	2331	0.933520224269123	363	0	-0.0240097995855032	0.0237947739089552	0.188580380438481	3.1726178065392	-0.105873587389117	0.243803185113056	0.0355625598863224	0.850421711038908	-0.335896428592897	-0.188580380438481	0.850421711038908	TRUE
102454	GUT_GENOME163845_00906	62	41	21	0.661	325	0.1301561874249099	360	0	-0.220559460181929	0.169906012008202	1.37394633880547	2.92507004595304	-0.803344150780002	0.685356838178438	1.88772854191695	0.169458342204565	-2.34983791203817	-1.37394633880547	0.169458342204565	TRUE
102454	GUT_GENOME090669_01474	62	34	28	0.548	1407	0.5634761714056868	354	0	-0.148310410552769	0.143895226641936	1.1369460783863	3.38770165092744	-0.617713780589901	0.579318444787791	1.29264638515799	0.255560827797096	-2.09262999430504	-1.1369460783863	0.255560827797096	TRUE
102454	GUT_GENOME001998_01493	62	48	14	0.774	2231	0.8934721665999199	348	0	-0.322788017423361	0.322369375871997	2.5346709702691	2.41484253027056	-1.63108721215231	1.02451043783237	6.42455692752493	0.0103586987841721	-3.93881877048584	-2.56361965849658	0.0112552988162273	TRUE
102454	GUT_GENOME018436_01381	62	33	29	0.532	176	0.0704845814977973	345	0	0.0105658905290811	-0.0155228801804274	0.124099992088697	3.32635201121097	0.0680436576052974	0.193153140436438	0.0154008080364148	0.901236104424032	0.226337157325532	0.124099992088697	0.901236104424032	TRUE
102454	GUT_GENOME040094_01817	62	50	12	0.806	6	0.0024028834601521	345	0	0.00266880256341812	0.0427739105831925	0.338928522254026	2.12299072360901	-0.232613046815373	0.399558165775305	0.114872543197297	0.734663577148479	-0.493835340579467	-0.338928522254026	0.734663577148479	TRUE
102454	GUT_GENOME021445_00620	62	35	27	0.565	60	0.0240288346015218	342	0	-0.110580744784027	0.0799194219183007	0.643928414409756	3.23382462400022	-0.358079416910384	0.446231847835292	0.414643802884263	0.519621855251192	-1.15796603575244	-0.643928414409756	0.519621855251192	TRUE
102454	GUT_GENOME002017_02349	62	34	28	0.548	511	0.2046455746896275	333	0	-0.0826300858793997	0.12347814007089	0.987255390729877	3.3083637062052	-0.542778816693732	0.546270984073422	0.974673206525203	0.323517453584655	-1.79570973764655	-0.987255390729877	0.323517453584655	TRUE
102454	GUT_GENOME032568_00850	62	39	23	0.629	80	0.0320384461353624	333	0	-0.0916737802355575	0.108214292692848	0.879196317440541	3.01887507150814	-0.506014882033434	0.539660162209667	0.772986164601009	0.379294840801335	-1.52759571318287	-0.879196317440541	0.379294840801335	TRUE
102454	GUT_GENOME185819_01083	62	35	27	0.565	1754	0.7024429315178213	333	0	-0.0446576084704722	-0.0292409520342638	0.23942058007591	3.13146122260938	0.13529693542646	0.276507693970812	0.0573222141638854	0.810779473392192	0.423677106825844	0.23942058007591	0.810779473392192	TRUE
102454	GUT_GENOME031384_01500	62	31	31	0.5	1047	0.4193031637965558	330	0	0	0.0538820085173735	0.427242852158923	3.3955998039355	-0.23185504790896	0.354714672337394	0.182536454720892	0.669202452361247	-0.787286955221119	-0.427242852158923	0.669202452361247	TRUE
102454	GUT_GENOME161796_00310	62	35	27	0.565	27	0.0108129755706848	831	0	-0.0446576084704722	0.0789801868845117	0.631769663449889	3.28099642375445	-0.348783466266986	0.438809989250427	0.399132907655586	0.527537399475705	-1.14435730548666	-0.631769663449889	0.527537399475705	TRUE
102454	GUT_GENOME139017_02124	62	33	29	0.532	12	0.0048057669203043	327	0	-0.185959673311827	0.191676854790539	1.51815921931204	3.38900190127656	-0.824672314752864	0.669302973419626	2.30480741518214	0.128974265286413	-2.7948160426276	-1.51815921931204	0.128974265286413	TRUE
102454	GUT_GENOME079705_00013	62	43	19	0.694	7	0.0028033640368442	324	0	-0.0731865072413553	0.151291322693305	1.21210351702436	2.8276512295092	-0.720819937867771	0.65472200102001	1.46919493598283	0.225472757624701	-2.03822738356655	-1.21210351702436	0.225472757624701	TRUE
102454	GUT_GENOME062015_00383	62	49	13	0.79	2146	0.8594313175810974	318	0	0.0362618862146947	-0.00849088660818387	0.0670203269913505	2.27136851609303	0.0444695507042244	0.171774807448164	0.00449172423002757	0.946565520982117	0.101006737394378	0.0670203269913505	0.946565520982117	TRUE
102454	GUT_GENOME057579_01630	62	49	13	0.79	67	0.026832198638366	315	0	-0.365208996876568	0.342527463512676	2.72318182966714	2.23888669903022	-1.81995471785086	1.10286476585248	7.4157192774293	0.00569435332218963	-4.07467241063358	-2.76488118184975	0.00646564612041919	TRUE
102454	GUT_GENOME221238_01454	62	48	14	0.774	56	0.0224269122947537	312	0	-0.0882623485142004	0.110869401584449	0.887247652041141	2.33108510710286	-0.581119961664656	0.616940618455864	0.787208396052517	0.374945582249275	-1.35464008807666	-0.887247652041141	0.374945582249275	TRUE
102454	GUT_GENOME065308_01499	62	38	24	0.613	2	0.000800961153384	309	0	-0.129881083366533	0.168294260438641	1.33160093684471	3.23623784224488	-0.740208173059093	0.641455938412921	1.7731610550057	0.182991356929738	-2.39548970079279	-1.33160093684471	0.182991356929738	TRUE
102454	GUT_GENOME176233_00665	62	43	19	0.694	712	0.2851421706047257	309	0	-0.0731865072413553	0.0627174623143646	0.495583536641163	2.90683538534464	-0.290674310842601	0.412903169096266	0.245603041789764	0.620188270628983	-0.844942372367941	-0.495583536641163	0.620188270628983	TRUE
102454	GUT_GENOME172586_01096	62	49	13	0.79	5	0.0020024028834601	306	0	0.116556062832947	-0.0298212633765389	0.246266449273324	2.07508639934135	0.170957105733849	0.344496276650828	0.0606471640376908	0.805475979878388	0.354750764979071	0.246266449273324	0.805475979878388	TRUE
102454	GUT_GENOME002509_00334	62	40	22	0.645	45	0.0180216259511413	300	0	-0.121203015392237	0.168860907990795	1.40168487131549	2.83723499745769	-0.832152135084008	0.702874097435692	1.96472047847472	0.161009370277296	-2.36101116086949	-1.40168487131549	0.161009370277296	TRUE
102454	GUT_GENOME090147_01669	62	35	27	0.565	4	0.0016019223067681	300	0	-0.0446576084704722	0.0860632064031712	0.679512253377227	3.3676537707785	-0.370282830593553	0.449195015742258	0.461736902489796	0.496813346358787	-1.24698437070292	-0.679512253377227	0.496813346358787	TRUE
102454	GUT_GENOME130407_01438	62	38	24	0.613	2	0.000800961153384	297	0	0.071434595851593	-0.0283836046725232	0.226123558151443	3.19222495747036	0.126560757728444	0.266149810315406	0.0511318635510693	0.82110532231972	0.404010409457098	0.226123558151443	0.82110532231972	TRUE
102454	GUT_GENOME026019_02265	62	40	22	0.645	9	0.0036043251902282	294	0	0.0837402651800913	-0.0625450568549951	0.498411670744851	3.07855855039356	0.284062885498669	0.402365181977982	0.248414193534673	0.618193912508892	0.874504225001394	0.498411670744851	0.618193912508892	TRUE
102454	GUT_GENOME077158_01226	62	45	17	0.726	9	0.0036043251902282	294	0	0.0827235946855728	-0.0435630471316217	0.357227443998992	2.52733883363203	0.224705178358717	0.375959161926789	0.127611446746053	0.720921542174839	0.567906123384197	0.357227443998992	0.720921542174839	TRUE
102454	GUT_GENOME002017_00189	62	48	14	0.774	1702	0.6816179415298358	285	0	0.0680880974252403	-0.113743395505486	0.904977992199248	2.3583094041202	0.589301608481836	0.619467630139847	0.818985166364982	0.365477046479402	1.38975552514587	0.904977992199248	0.365477046479402	TRUE
102454	GUT_GENOME002017_02160	62	38	24	0.613	2168	0.868241890268322	285	0	-0.398301988990701	0.490525730490241	3.98717360786771	3.06650234483563	-2.2768975793828	1.14027846496886	15.8975533792768	4.79847934988781e-05	-6.98211176612793	-4.0652315717438	6.68650984420447e-05	TRUE
102454	GUT_GENOME021354_02112	62	48	14	0.774	15	0.0060072086503804	285	0	-0.166437571483921	0.0734184337733979	0.6140401338995	2.13422969394316	-0.420316248024954	0.53638645187327	0.377045286039316	0.539188806661134	-0.897051417381635	-0.6140401338995	0.539188806661134	TRUE
102454	GUT_GENOME131994_01102	62	39	23	0.629	26	0.0104124949939927	285	0	-0.227001741535666	0.188433902965416	1.50815040098584	3.11083079629433	-0.855079429996225	0.696280339026128	2.27451763199376	0.131516038181072	-2.66000742411006	-1.50815040098584	0.131516038181072	TRUE
102454	GUT_GENOME183512_01053	62	37	25	0.597	2	0.000800961153384	279	0	-0.101022721234335	0.117964106782496	0.936909220130116	3.2576291458278	-0.519094816147902	0.536287822400472	0.877798886764822	0.348805256054401	-1.69101840253153	-0.936909220130116	0.348805256054401	TRUE
102454	GUT_GENOME149964_01338	62	41	21	0.661	3	0.001201441730076	276	0	-0.013367240011026	-0.0208912660514442	0.165975189573704	3.03041071307956	0.0953437934068405	0.2340296269595	0.0275477635540271	0.868176475191574	0.288930852965733	0.165975189573704	0.868176475191574	TRUE
102454	GUT_GENOME002637_02029	62	34	28	0.548	243	0.0973167801361633	273	0	-0.345351384572876	0.329449994411722	2.64906497251098	3.27104037950871	-1.46470329153902	0.899918857547771	7.0175452285846	0.00775138976052795	-4.79110361062343	-2.66271125044152	0.00807148125420445	TRUE
102454	GUT_GENOME002017_00991	62	48	14	0.774	558	0.223468161794153	270	0	0.146263320394961	-0.137294801379542	1.0761553822355	2.42986789799639	0.690372765191791	0.665497087771579	1.15811040671445	0.281857770409866	1.67751461979053	1.0761553822355	0.281857770409866	TRUE
102454	GUT_GENOME003522_00266	62	33	29	0.532	91	0.0364437324789747	270	0	-0.0549426307512217	0.0546645971457291	0.433599337067756	3.37910892297968	-0.235878041932284	0.358214539358527	0.188008385105598	0.664579416261772	-0.797057596228357	-0.433599337067756	0.664579416261772	TRUE
102454	GUT_GENOME019379_00600	62	34	28	0.548	2	0.000800961153384	267	0	0.114410888140707	-0.180121299258026	1.44213055911999	3.29923384519414	0.793958916412066	0.6611435120458	2.07974054954776	0.149265545603133	2.61945612872035	1.44213055911999	0.149265545603133	TRUE
102454	GUT_GENOME007222_00182	62	48	14	0.774	3	0.001201441730076	261	0	0.0680880974252403	-0.0405248743060233	0.319247116268112	2.40554687016763	0.205835401748285	0.364297826308569	0.101918721245505	0.749539131090167	0.495146706445284	0.319247116268111	0.749539131090167	TRUE
102454	GUT_GENOME108699_01735	62	32	30	0.516	3	0.001201441730076	261	0	0.0379777262656375	-0.0114141318628027	0.0904127842783199	3.3990103262466	0.0490403545807005	0.163094261215542	0.00817447156095804	0.927959197916453	0.166688671622596	0.0904127842783199	0.927959197916453	TRUE
102454	GUT_GENOME067794_02126	62	35	27	0.565	14	0.0056067280736884	258	0	-0.0446576084704722	0.0526295852839234	0.414517599036876	3.38423821914575	-0.225326624645663	0.349978224931586	0.171824839911296	0.678495081007552	-0.762558974916963	-0.414517599036876	0.678495081007552	TRUE
102454	GUT_GENOME202598_00177	62	36	26	0.581	2	0.000800961153384	258	0	-0.0726495726495727	0.047927998777744	0.377685591566717	3.34848819457682	-0.206398259677796	0.335846496757941	0.142646406077101	0.70566417264598	-0.691122135912302	-0.377685591566717	0.70566417264598	TRUE
102454	GUT_GENOME161508_00160	62	36	26	0.581	5	0.0020024028834601	249	0	-0.0726495726495727	0.119219464429752	0.944384281516322	3.31381187091528	-0.518781911855438	0.533839186846821	0.8918616711751	0.344973310868462	-1.71914565792267	-0.944384281516322	0.344973310868462	TRUE
102454	GUT_GENOME183391_02157	62	51	11	0.823	34	0.013616339607529	249	0	-0.118680425921077	0.190119737213163	1.52142464820971	1.94612863989222	-1.09059794724021	0.884177485584289	2.31473296018004	0.128153307358161	-2.12244389973184	-1.52142464820971	0.128153307358161	TRUE
102454	GUT_GENOME041408_01049	62	46	16	0.742	3	0.001201441730076	444	0	-0.171084834040013	0.176557045409026	1.50347055884774	2.25482702680686	-1.00124027827196	0.816565163855075	2.26042372132193	0.132717743421099	-2.25762363977524	-1.50347055884774	0.132717743421099	TRUE
102454	GUT_GENOME003438_01030	62	51	11	0.823	53	0.0212254705646776	246	0	-0.118680425921077	0.168575712259083	1.32782474474381	2.00875292224522	-0.936866040461844	0.813031024293151	1.76311855275397	0.184236010339497	-1.88193239653004	-1.32782474474381	0.184236010339497	TRUE
102454	GUT_GENOME003438_01276	62	40	22	0.645	363	0.145374449339207	246	0	-0.0528885885347945	0.0743352896894035	0.588020370891071	3.12423124806661	-0.332675475089517	0.433835013749582	0.345767956582873	0.5565186196257	-1.03935511474007	-0.588020370891071	0.5565186196257	TRUE
102454	GUT_GENOME272393_01073	62	43	19	0.694	1	0.000400480576692	243	0	-0.00228707835129235	0.0424620682358438	0.344438295828226	2.75839624266127	-0.207387752705123	0.35336813925016	0.118637739633053	0.730516692841666	-0.572057597835776	-0.344438295828226	0.730516692841666	TRUE
102454	GUT_GENOME002195_00530	62	48	14	0.774	622	0.2490989187024429	240	0	-0.166437571483921	0.23360673834446	1.8734797966484	2.32111759627251	-1.22970359336097	0.89841280873418	3.50992654844972	0.06100216004919	-2.85428664874968	-1.8734797966484	0.06100216004919	TRUE
102454	GUT_GENOME048542_01765	62	35	27	0.565	70	0.0280336403684421	261	0	-0.0446576084704722	0.0262852610334074	0.207357522706923	3.37343209570421	-0.112897365965564	0.24792704922793	0.0429971422231521	0.835730653577045	-0.380851597868697	-0.207357522706923	0.835730653577045	TRUE
102454	GUT_GENOME042882_01309	62	51	11	0.823	13	0.0052062474969963	237	0	-0.118680425921077	0.157105491132655	1.23282232072221	2.02395000674352	-0.866563911022234	0.780459468801911	1.5198508744709	0.217642061778516	-1.75388203355714	-1.23282232072221	0.217642061778516	TRUE
102454	GUT_GENOME059790_01596	62	31	31	0.5	3	0.001201441730076	237	0	0.130744090092123	-0.0783529514136874	0.6288022335155	3.31482897539746	0.345369126708405	0.435538423325126	0.395392248874081	0.529478537621258	1.14483958842074	0.6288022335155	0.529478537621258	TRUE
102454	GUT_GENOME097496_02419	62	49	13	0.79	4	0.0016019223067681	234	0	-0.204620643640063	0.236605883014055	1.85692697905738	2.29750267564236	-1.2250866665347	0.89902009682526	3.44817780555118	0.0633215436092879	-2.81463989425724	-1.85692697905738	0.0633215436092879	TRUE
102454	GUT_GENOME038088_02132	62	44	18	0.71	54	0.0216259511413696	231	0	-0.104530251250886	0.0555635071713837	0.450502715970596	2.67648505920652	-0.275368971112588	0.410266725462353	0.202952697096884	0.652347996265405	-0.737020936951913	-0.450502715970596	0.652347996265405	TRUE
102454	GUT_GENOME019379_01808	62	32	30	0.516	555	0.2222667200640768	228	0	-0.0928344419826694	0.138224223065724	1.10466468356846	3.3391334546625	-0.604524047339466	0.575172808542885	1.2202840631234	0.269304911722353	-2.01858647061919	-1.10466468356846	0.269304911722353	TRUE
102454	GUT_GENOME054739_02094	62	48	14	0.774	13	0.0052062474969963	228	0	-0.244612794453641	0.32513888777725	2.6016266913659	2.33169807101024	-1.70376158876759	1.05629769739403	6.76846144122747	0.00843361834670184	-3.97265760999073	-2.63419843475002	0.00927827878750965	TRUE
102454	GUT_GENOME064876_00899	62	41	21	0.661	10	0.0040048057669203	228	0	0.0556968333792749	0.0172515126970502	0.138646929984137	2.96136657126854	-0.0805682949304438	0.216375978052895	0.0192229711940261	0.889729156655221	-0.238592255311121	-0.138646929984137	0.889729156655221	TRUE
102454	GUT_GENOME002017_00512	62	39	23	0.629	1775	0.710853023628354	225	0	-0.0240097995855032	-0.0273346862791952	0.220081594915339	3.07403177073817	0.125524803109608	0.267570165022271	0.0484359084204793	0.825807608540528	0.385867232774587	0.220081594915339	0.825807608540528	TRUE
102454	GUT_GENOME073725_00488	62	40	22	0.645	26	0.0104124949939927	225	0	0.0837402651800913	-0.0520337617849254	0.4170539588137	3.04315304078076	0.239072900843731	0.370198135563559	0.173934004562179	0.676638940357046	0.727535425170879	0.4170539588137	0.676638940357046	TRUE
102454	GUT_GENOME238747_01605	62	36	26	0.581	2	0.000800961153384	225	0	-0.205128205128205	0.216355712753375	1.70852316262203	3.3344638162704	-0.935638031213487	0.715809455550201	2.91905139721598	0.0875393122822911	-3.11985116020785	-1.70852316262203	0.0875393122822911	TRUE
102454	GUT_GENOME256776_00080	62	33	29	0.532	43	0.0172206647977573	225	0	-0.0549426307512217	0.0725148823717823	0.596915294052041	3.13758852537947	-0.336988214407321	0.436172579027371	0.356307868273234	0.550563935700058	-1.05733035471253	-0.59691529405204	0.550563935700058	TRUE
102454	GUT_GENOME002195_00145	62	50	12	0.806	123	0.0492591109331197	222	0	0.00266880256341812	-0.0480928715797541	0.404577977645755	1.88349016400863	0.294795303879808	0.463467666518038	0.163683339995929	0.685787748982061	0.555244055253555	0.404577977645755	0.685787748982061	TRUE
102454	GUT_GENOME003295_01066	62	31	31	0.5	184	0.0736884261113336	222	0	0.130744090092123	-0.147417617112014	1.17397867483896	3.36633175408853	0.639855269943709	0.590543164810103	1.37822592897665	0.24040356741787	2.1539651132324	1.17397867483896	0.24040356741787	TRUE
102454	GUT_GENOME214989_01794	62	50	12	0.806	2	0.000800961153384	222	0	-0.162796956368505	0.1542085916661	1.25065284857559	2.0265158549905	-0.878540473205002	0.785585367092356	1.56413254765025	0.211061160242588	-1.78037619820079	-1.25065284857559	0.211061160242588	TRUE
102454	GUT_GENOME224002_01303	62	34	28	0.548	1	0.000400480576692	216	0	-0.0826300858793997	0.0590215704021309	0.467671116381986	3.36846889998435	-0.254814582116505	0.372609568486505	0.218716273097973	0.640019799424698	-0.858334995121955	-0.467671116381986	0.640019799424698	TRUE
102454	GUT_GENOME015402_01857	62	37	25	0.597	87	0.0348418101722066	210	0	0.0322412940109581	0.0143349130928232	0.116039902847838	3.1359729661742	-0.0655271382354188	0.192361220164057	0.0134652590529358	0.907620917489313	-0.205491334057033	-0.116039902847838	0.907620917489313	TRUE
102454	GUT_GENOME139125_01091	62	51	11	0.823	3	0.001201441730076	249	0	-0.0331201188616959	0.0664899676418413	0.532763427304257	1.94116058978187	-0.382387486190875	0.523885609770501	0.283836869472979	0.594197353537082	-0.742275518219486	-0.532763427304257	0.594197353537082	TRUE
102454	GUT_GENOME028706_00007	62	51	11	0.823	2	0.000800961153384	207	0	-0.0331201188616959	0.089606078675912	0.714540175292722	1.9599259825887	-0.510395476869446	0.60380053141158	0.510567662107353	0.474893222714024	-1.00033735651218	-0.714540175292722	0.474893222714024	TRUE
102454	GUT_GENOME029617_00187	62	44	18	0.71	17	0.0068081698037645	207	0	0.0394892060281126	-0.0421653117414501	0.331849127163452	2.84059697391312	0.196895535864178	0.341794861900673	0.110123843199145	0.740003186136169	0.559300863352788	0.331849127163452	0.740003186136169	TRUE
102454	GUT_GENOME002195_00813	62	35	27	0.565	58	0.0232278734481377	204	0	0.021265527843082	0.0130003261586058	0.103746855151097	3.29644319159213	-0.0571415666182252	0.177404516626868	0.0107634099537426	0.917370242218653	-0.188363928235556	-0.103746855151097	0.917370242218653	TRUE
102454	GUT_GENOME021445_00768	62	32	30	0.516	1381	0.5530636764116941	243	0	-0.28905269435513	0.22592829233487	1.82191214936951	3.27953882670596	-1.00605342399974	0.74534497438951	3.31936388002023	0.0684683165508456	-3.29939126574762	-1.82191214936951	0.0684683165508456	TRUE
102454	GUT_GENOME132427_00286	62	49	13	0.79	1889	0.7565078093712455	3114	0	0.0362618862146947	-0.0239012804049544	0.187107325089848	2.30916705306245	0.123129782942577	0.284654280449553	0.0350091511022782	0.85157648499504	0.284327238021731	0.187107325089848	0.85157648499504	TRUE
102454	GUT_GENOME205729_00473	62	41	21	0.661	1559	0.6243492190628754	2523	0	0.0556968333792749	-0.0538400470117405	0.425886330625463	3.05690383987964	0.243586274004436	0.373255281635127	0.181379166613621	0.670190675889738	0.744619816346132	0.425886330625463	0.670190675889738	TRUE
102454	GUT_GENOME197588_00874	62	33	29	0.532	743	0.2975570684821786	1821	0	0.0105658905290811	0.0137946385041433	0.109475721566856	3.37560889081386	-0.0595856601581978	0.180087200594334	0.0119849336125837	0.912825177395926	-0.201137884195026	-0.109475721566856	0.912825177395926	TRUE
102454	GUT_GENOME003730_00147	62	40	22	0.645	1341	0.5370444533440129	1443	0	0.220369118894977	-0.176397457235455	1.40294627833339	3.09058291184244	0.798032984007004	0.673752393706484	1.96825825988952	0.160632859269672	2.46638710345867	1.40294627833339	0.160632859269672	TRUE
102454	GUT_GENOME055584_01283	62	34	28	0.548	1105	0.4425310372446936	1194	0	-0.148310410552769	0.116196979456783	0.927490595087145	3.319424282384	-0.509070734702644	0.52859539327988	0.860238803975106	0.353671872622269	-1.68982175822302	-0.927490595087145	0.353671872622269	TRUE
102454	GUT_GENOME103381_00956	62	35	27	0.565	1136	0.4549459351221466	1533	0	-0.0446576084704722	0.0123237577656313	0.0978260779723923	3.33168543385655	-0.0535947990816795	0.171354425816091	0.00956994153146056	0.922070399470933	-0.1785610114309	-0.0978260779723923	0.922070399470933	TRUE
102454	GUT_GENOME241568_00158	62	49	13	0.79	1852	0.7416900280336404	981	0	0.0362618862146947	-0.0239012804049544	0.187107325089848	2.30916705306245	0.123129782942577	0.284654280449553	0.0350091511022782	0.85157648499504	0.284327238021731	0.187107325089848	0.85157648499504	TRUE
102454	GUT_GENOME066533_00040	62	49	13	0.79	1798	0.7200640768922707	942	0	-0.0440322904035579	0.038668466993947	0.311236613680318	2.18437475370522	-0.210584841990232	0.37746941364387	0.0968682296951913	0.755620750597374	-0.459996212356465	-0.311236613680318	0.755620750597374	TRUE
102454	GUT_GENOME002017_00722	62	41	21	0.661	1640	0.6567881457749299	798	0	0.0556968333792749	-0.00232383388500331	0.0184796683617216	3.02468462110337	0.0106256161740175	0.0781640470423865	0.000341498142759218	0.985256197093752	0.032139137831298	0.0184796683617216	0.985256197093752	TRUE
102454	GUT_GENOME104342_00435	62	47	15	0.758	1223	0.4897877452943532	843	0	0.0221584828753863	0.0323705652079862	0.256791570752913	2.48876176433737	-0.162775523532035	0.321217145880989	0.0659419108097483	0.797339677498739	-0.405109499136525	-0.256791570752913	0.797339677498739	TRUE
102454	GUT_GENOME002017_01075	62	43	19	0.694	1273	0.5098117741289547	576	0	0.0686123505387706	0.00487183260798052	0.03919389641331	2.80430373228084	-0.0234048528764238	0.118221562568085	0.00153616151605728	0.968735799855815	-0.0656343162748391	-0.03919389641331	0.968735799855815	TRUE
102454	GUT_GENOME002017_02274	62	49	13	0.79	1842	0.7376852222667201	555	0	0.0362618862146947	-0.0239012804049544	0.187107325089848	2.30916705306245	0.123129782942577	0.284654280449553	0.0350091511022782	0.85157648499504	0.284327238021731	0.187107325089848	0.85157648499504	TRUE
102454	GUT_GENOME002195_00385	62	48	14	0.774	1462	0.5855026031237485	492	0	0.146263320394961	-0.111068395414987	0.882923347608883	2.36243263758777	0.574438162483699	0.611338551599895	0.779553637752877	0.377277687988337	1.35707146332744	0.882923347608883	0.377277687988337	TRUE
102454	GUT_GENOME072537_02134	62	46	16	0.742	88	0.0352422907488986	303	0	-0.021686809948734	0.0656465069044547	0.524055600568552	2.56567411250571	-0.327172370410963	0.451947446750428	0.274634272487265	0.600239868494246	-0.839417681090537	-0.524055600568552	0.600239868494246	TRUE
102454	GUT_GENOME175440_00063	62	41	21	0.661	1670	0.6688025630756909	5925	0	0.0556968333792749	-0.00232383388500331	0.0184796683617216	3.02468462110337	0.0106256161740175	0.0781640470423865	0.000341498142759218	0.985256197093752	0.032139137831298	0.0184796683617216	0.985256197093752	TRUE
102454	GUT_GENOME225540_02412	62	38	24	0.613	1476	0.5911093311974369	5889	0	0.00432936944555109	0.0172555698510819	0.136625670767328	3.23179651632941	-0.0759994243735121	0.205609960351801	0.0186665739126224	0.89132668443494	-0.245614674933357	-0.136625670767328	0.89132668443494	TRUE
102454	GUT_GENOME057007_00298	62	41	21	0.661	1512	0.60552663195835	3507	0	0.0556968333792749	-0.00232383388500331	0.0184796683617216	3.02468462110337	0.0106256161740175	0.0781640470423865	0.000341498142759218	0.985256197093752	0.032139137831298	0.0184796683617216	0.985256197093752	TRUE
102454	GUT_GENOME209995_02259	62	46	16	0.742	1677	0.6716059271125351	1848	0	-0.021686809948734	0.0649828540160629	0.51368027442073	2.61664477542537	-0.317556132888356	0.443071749569129	0.263867424328957	0.607475545308036	-0.830931596026602	-0.51368027442073	0.607475545308036	TRUE
102454	GUT_GENOME216829_00809	62	31	31	0.5	682	0.2731277533039647	1848	0	0	0.070692615603542	0.579404087166492	3.17807067164661	-0.325012286628451	0.426981444334619	0.335709096225237	0.562316546940064	-1.03291201605868	-0.579404087166493	0.562316546940064	TRUE
102454	GUT_GENOME002509_00201	62	34	28	0.548	1070	0.4285142170604725	1299	0	0.180091212814076	-0.10499283603189	0.852773052256513	3.20585971160975	0.476278756727831	0.51575622351569	0.72722187865489	0.39378517056493	1.52688287768934	0.852773052256513	0.39378517056493	TRUE
102454	GUT_GENOME067970_01988	62	41	21	0.661	1651	0.6611934321185422	1185	0	0.0556968333792749	-0.00232383388500331	0.0184796683617216	3.02468462110337	0.0106256161740175	0.0781640470423865	0.000341498142759218	0.985256197093752	0.032139137831298	0.0184796683617216	0.985256197093752	TRUE
102454	GUT_GENOME006885_00596	62	43	19	0.694	1662	0.6655987184621546	1032	0	-0.00228707835129235	0.057475400208495	0.457617327435152	2.86309865508242	-0.270448329935647	0.399791055761617	0.209413618368891	0.647227392558645	-0.774320249708036	-0.457617327435152	0.647227392558645	TRUE
102454	GUT_GENOME031179_00317	62	33	29	0.532	610	0.2442931517821385	1026	0	-0.185959673311827	0.235241704120707	1.87758032757329	3.33732642486976	-1.02777768163671	0.750066759768648	3.52530788649024	0.0604385990137895	-3.43002961581757	-1.87758032757329	0.0604385990137895	TRUE
102454	GUT_GENOME027829_01587	62	38	24	0.613	135	0.0540648778534241	969	0	0.138539822257635	-0.076600293426829	0.612112500179457	3.17284148778894	0.343642650946184	0.439229434688941	0.374681712875946	0.540463327715463	1.09032365989582	0.612112500179457	0.540463327715463	TRUE
102454	GUT_GENOME042917_00200	62	32	30	0.516	1085	0.434521425710853	948	0	0.0379777262656375	0.0122819795296589	0.0984786585632281	3.31725513450508	-0.0540695414802244	0.172298550793519	0.00969804619241285	0.921552217576325	-0.17936246409561	-0.0984786585632281	0.921552217576325	TRUE
102454	GUT_GENOME002017_00252	62	41	21	0.661	1556	0.6231477773327994	930	0	0.0556968333792749	-0.00232383388500331	0.0184796683617216	3.02468462110337	0.0106256161740175	0.0781640470423865	0.000341498142759218	0.985256197093752	0.032139137831298	0.0184796683617216	0.985256197093752	TRUE
102454	GUT_GENOME033677_01684	62	32	30	0.516	1136	0.4549459351221466	897	0	0.168789894513944	-0.107517913598128	0.861533423187075	3.32157295991193	0.47271592411388	0.509288848765453	0.74223983926844	0.388944321120861	1.57016043125645	0.861533423187075	0.388944321120861	TRUE
102454	GUT_GENOME048282_02112	62	33	29	0.532	775	0.3103724469363236	1119	0	-0.120451152031524	0.079244873263051	0.667543058681002	2.99606264120066	-0.38565932757636	0.47202412682059	0.445613735193187	0.504425315342357	-1.1554595035821	-0.667543058681002	0.504425315342357	TRUE
102454	GUT_GENOME051561_01112	62	36	26	0.581	795	0.3183820584701642	948	0	-0.138888888888889	0.0818917377721575	0.703408946633791	2.81835319087054	-0.41899629162038	0.499581370778772	0.494784146204459	0.481800932626751	-1.18087953545122	-0.703408946633791	0.481800932626751	TRUE
102454	GUT_GENOME002195_01448	62	44	18	0.71	1322	0.5294353223868642	834	0	-0.0325205226113869	0.0865271740205164	0.681824941604456	2.83360702528547	-0.405044811785172	0.490531195486954	0.46488525099392	0.495349651095183	-1.14773782422989	-0.681824941604456	0.495349651095183	TRUE
102454	GUT_GENOME002017_00409	62	33	29	0.532	1175	0.4705646776131357	828	0	0.0105658905290811	0.0548193696424991	0.441631376570871	3.27578460383063	-0.244006981457546	0.367174313764464	0.195038272771883	0.658755975082298	-0.799314313085817	-0.441631376570871	0.658755975082298	TRUE
102454	GUT_GENOME037383_02201	62	32	30	0.516	1065	0.4265118141770124	1161	0	0.0379777262656375	0.0122819795296589	0.0984786585632281	3.31725513450508	-0.0540695414802244	0.172298550793519	0.00969804619241285	0.921552217576325	-0.17936246409561	-0.0984786585632281	0.921552217576325	TRUE
102454	GUT_GENOME049035_00021	62	34	28	0.548	939	0.3760512615138165	897	0	-0.0826300858793997	0.0365315503441937	0.311611928355397	2.90669979067369	-0.182773818096616	0.327421314154921	0.0971019938933691	0.755335467813801	-0.531268618802065	-0.311611928355397	0.755335467813801	TRUE
102454	GUT_GENOME210472_01958	62	46	16	0.742	1428	0.5718862635162195	750	0	-0.021686809948734	0.0649828540160629	0.51368027442073	2.61664477542537	-0.317556132888356	0.443071749569129	0.263867424328957	0.607475545308036	-0.830931596026602	-0.51368027442073	0.607475545308036	TRUE
102454	GUT_GENOME257259_01327	62	32	30	0.516	976	0.3908690428514217	693	0	0.103383810389791	-0.0715291059845745	0.565810688073789	3.40839329010111	0.306475876746147	0.407437241310986	0.320141734738535	0.571522480022725	1.04459032187942	0.565810688073789	0.571522480022725	TRUE
102454	GUT_GENOME006885_00241	62	43	19	0.694	1157	0.4633560272326792	687	0	0.0686123505387706	-0.0232257740164101	0.184329241188857	2.88156979264015	0.108587457330777	0.252919634906265	0.0339772691572599	0.853755175787208	0.312902336903967	0.184329241188857	0.853755175787208	TRUE
102454	GUT_GENOME048674_01099	62	45	17	0.726	855	0.342410893071686	627	0	-0.0638153444717276	0.107817421601673	0.854370931544326	2.70645967095158	-0.51933271773148	0.561852673710322	0.729949688667919	0.392899496837132	-1.40555305634593	-0.854370931544326	0.392899496837132	TRUE
102454	GUT_GENOME002846_00503	62	44	18	0.71	1157	0.4633560272326792	570	0	0.0394892060281126	-0.0213419300499647	0.166595119392113	2.88750790905494	0.0980394086071348	0.240198087861609	0.0277539338052722	0.867688634192593	0.283089567752171	0.166595119392113	0.867688634192593	TRUE
102454	GUT_GENOME002608_00065	62	34	28	0.548	826	0.3307969563476171	483	0	-0.148310410552769	0.0999564075257761	0.838144445989397	3.00798490946846	-0.483260217374532	0.527863471003816	0.702486112342874	0.401949583316647	-1.45363944120904	-0.838144445989397	0.401949583316647	TRUE
102454	GUT_GENOME120853_00248	62	32	30	0.516	17	0.0068081698037645	399	0	0.0379777262656375	0.0428444270894748	0.349818863551172	3.19910600505534	-0.19558201179422	0.330679518640384	0.122373237296234	0.726474641365031	-0.625687588411696	-0.349818863551172	0.726474641365031	TRUE
102454	GUT_GENOME048542_02145	62	42	20	0.677	10	0.0040048057669203	378	0	-0.0428554469885607	0.10299353198341	0.822691916496644	2.92469038419482	-0.481057822888615	0.530369653041191	0.676821989468921	0.410683213328388	-1.40694518884403	-0.822691916496644	0.410683213328388	TRUE
102454	GUT_GENOME207032_01760	62	32	30	0.516	97	0.0388466159391269	333	0	0.103383810389791	-0.0715291059845745	0.565810688073789	3.40839329010111	0.306475876746147	0.407437241310986	0.320141734738535	0.571522480022725	1.04459032187942	0.565810688073789	0.571522480022725	TRUE
102454	GUT_GENOME009093_00829	62	37	25	0.597	662	0.2651181417701241	315	0	0.0322412940109581	0.0347748200812827	0.278651586530061	3.20039545846133	-0.155761348123575	0.295072636612457	0.0776467066757198	0.780512219676844	-0.498497911138505	-0.278651586530061	0.780512219676844	TRUE
102454	GUT_GENOME210572_01503	62	31	31	0.5	2	0.000800961153384	225	0	0	0.0709544513229489	0.584904569972532	3.14172247064413	-0.329990247881357	0.431477941541794	0.342113355974753	0.558611885578741	-1.03673777686229	-0.584904569972532	0.558611885578741	TRUE
102454	GUT_GENOME025124_01889	62	41	21	0.661	29	0.0116139367240688	210	0	-0.013367240011026	0.0717867572568019	0.571025418669461	3.02298582428116	-0.328425890072126	0.434619957629949	0.326070028766633	0.567982412623481	-0.99282681001496	-0.571025418669461	0.567982412623481	TRUE
102454	GUT_GENOME209056_00140	62	36	26	0.581	789	0.315979175010012	468	0	-0.138888888888889	0.0818917377721575	0.703408946633791	2.81835319087054	-0.41899629162038	0.499581370778772	0.494784146204459	0.481800932626751	-1.18087953545122	-0.703408946633791	0.481800932626751	TRUE
102454	GUT_GENOME003302_01488	62	33	29	0.532	920	0.368442130556668	2208	0	0.141582933089687	-0.12871255055583	1.01929723211096	3.39005862431022	0.553601477622438	0.548336073926672	1.03896684738907	0.308061877646934	1.87674146364482	1.01929723211096	0.308061877646934	TRUE
102454	GUT_GENOME042033_02199	62	32	30	0.516	938	0.3756507809371245	1353	0	-0.027428357858516	0.0407426200393631	0.321739747950317	3.41991153765969	-0.173979180592251	0.306721996507582	0.103516465411134	0.747649863098816	-0.594993407020016	-0.321739747950317	0.747649863098816	TRUE
102454	GUT_GENOME130944_02371	62	33	29	0.532	843	0.3376051261513816	1167	0	-0.0549426307512217	0.0713040683651899	0.566184193919133	3.37194313853378	-0.308331304132678	0.409768669205339	0.320564541443858	0.571268573609709	-1.03967562536536	-0.566184193919133	0.571268573609709	TRUE
102454	GUT_GENOME041408_00887	62	35	27	0.565	1137	0.4553464156988386	615	0	0.0871886641566363	-0.0480694564164436	0.385790317913011	3.25928809016071	0.213692829323157	0.344044236769056	0.148834169395422	0.699651966458682	0.696486493565712	0.385790317913011	0.699651966458682	TRUE
102454	GUT_GENOME002017_02102	62	34	28	0.548	1005	0.4024829795754905	582	0	0.114410888140707	-0.0984724917132029	0.784408475465469	3.33301613258616	0.429658660004241	0.48512363178545	0.615296656382061	0.432800466818499	1.43205924529949	0.784408475465469	0.432800466818499	TRUE
102454	GUT_GENOME002017_02101	62	32	30	0.516	982	0.3932719263115738	408	0	0.103383810389791	-0.0837924057163681	0.663729969185839	3.39901330221126	0.360010357443784	0.441895197520086	0.440537471995436	0.506863154552345	1.22367999388525	0.663729969185839	0.506863154552345	TRUE
102455	GUT_GENOME000241_00413	63	35	28	0.556	194	0.4190064794816415	6939	0.863536481262009	-0.0780947522089714	-0.29922889908892	0.315037846770167	3.72214078862157	-0.163292535453727	0.290927628738498	0.0992488448975834	0.75273291829217	-0.60779780668975	-0.315037846770167	0.75273291829217	TRUE
102455	GUT_GENOME000908_00291	63	51	12	0.81	330	0.712742980561555	4320	0.863536481262009	-0.088555908647344	-0.269280004620578	0.441025907468346	2.33535409814592	-0.288594288849939	0.434565936626625	0.194503851058279	0.659194241367873	-0.673969855167214	-0.441025907468346	0.659194241367873	TRUE
102455	GUT_GENOME000908_02591	63	36	27	0.571	286	0.6177105831533477	4164	0.863536481262009	-0.109985336266015	-0.339035045907615	0.63830203183866	3.68601234028346	-0.332466456366808	0.416135456422701	0.407429483849361	0.523277089620747	-1.22547546089837	-0.63830203183866	0.523277089620747	TRUE
102455	GUT_GENOME002273_01175	63	46	17	0.73	373	0.8056155507559395	4107	0.863536481262009	-0.116944018191652	-0.280289825718772	0.654811806763597	2.95075036999432	-0.381197695384164	0.471077124713548	0.428778502277006	0.512588928002801	-1.1248192406958	-0.654811806763597	0.512588928002801	TRUE
102455	GUT_GENOME000470_00609	63	48	15	0.762	357	0.7710583153347732	4095	0.863536481262009	-0.120691889777501	-0.384793743487941	0.331614917666321	2.57088220334906	-0.206820207756761	0.359150057703129	0.109968453618841	0.740180053762632	-0.531710391414813	-0.331614917666321	0.740180053762632	TRUE
102455	GUT_GENOME002229_01702	63	39	24	0.619	325	0.7019438444924406	4056	0.863536481262009	0.0529268948973388	0.0612051786477452	0.640830772298026	3.35365161127098	0.349932585680897	0.437132107515195	0.410664078724085	0.521632637559599	1.17355197980496	0.640830772298026	0.521632637559599	TRUE
102455	GUT_GENOME008468_04157	63	49	14	0.778	75	0.161987041036717	4050	0.863536481262009	-0.00848555291627663	-0.230647648402778	0.0800662784881533	2.60540807500385	0.0496034365180881	0.175302029485474	0.00641060895094252	0.936184542483197	0.129237194052167	0.0800662784881533	0.936184542483197	TRUE
102455	GUT_GENOME000013_00674	63	50	13	0.794	427	0.9222462203023758	4026	0.863536481262009	-0.0473228707317382	-0.048476910542482	0.438537461619236	2.46363928858018	-0.279394683476647	0.42190511300298	0.192315105243443	0.660996720175394	-0.688327719233491	-0.438537461619236	0.660996720175394	TRUE
102455	GUT_GENOME000013_01047	63	52	11	0.825	369	0.796976241900648	3951	0.863536481262009	0.0345159234789834	0.00440767454774017	0.534500786975713	2.04536825989946	0.373733986045578	0.511197143474805	0.285691091277657	0.592995105131377	0.764423632703332	0.534500786975713	0.592995105131377	TRUE
102455	GUT_GENOME009090_00003	63	34	29	0.54	189	0.408207343412527	3951	0.863536481262009	0.0808901598131075	0.0334818138054451	0.693230675002893	3.75589300437309	0.357701833118509	0.429617812961316	0.480568768764967	0.488164800651865	1.34348981266124	0.693230675002893	0.488164800651865	TRUE
102455	GUT_GENOME023003_03557	63	39	24	0.619	306	0.6609071274298056	3903	0.863536481262009	-0.208594232830688	-0.234490162633754	1.29997953886416	3.46827211136562	-0.698039397324593	0.612225869248843	1.68994680146549	0.193607982056569	-2.42099057437535	-1.29997953886416	0.193607982056569	TRUE
102455	GUT_GENOME107757_01147	63	31	32	0.492	9	0.019438444924406	3888	0.863536481262009	-0.0161290322580645	-0.0518063075501143	0.343835167083367	3.15133840672207	-0.193688025808771	0.330314490190808	0.118222622123247	0.730970251347228	-0.610376514653355	-0.343835167083367	0.730970251347228	TRUE
102455	GUT_GENOME000013_00331	63	48	15	0.762	381	0.8228941684665226	3522	0.863536481262009	-0.195236880522429	-0.385278716050571	1.14183559800647	2.71076648548001	-0.69351766016628	0.649016496115565	1.30378853287479	0.25352236240741	-1.87996443026726	-1.14183559800647	0.25352236240741	TRUE
102455	GUT_GENOME000013_02806	63	49	14	0.778	401	0.8660907127429806	3477	0.863536481262009	0.144254399576703	0.286360913886178	0.804739106037272	2.61015580869298	0.498106134012757	0.555257376565595	0.647605028785667	0.420970247845846	1.300134619039	0.804739106037272	0.420970247845846	TRUE
102455	GUT_GENOME000908_00061	63	34	29	0.54	258	0.5572354211663066	3441	0.863536481262009	-0.173913843598181	-0.549230963521002	0.856702067687218	3.76267497042442	-0.441653282772002	0.477162774671869	0.733938432779554	0.3916095603282	-1.66179775269199	-0.856702067687218	0.3916095603282	TRUE
102455	GUT_GENOME001130_03453	63	39	24	0.619	316	0.6825053995680346	3438	0.863536481262009	-0.0124533870346679	0.012539542455247	0.089398652767466	3.57774338624469	-0.0472635545241524	0.15807416384995	0.007992119116638	0.928765094121696	-0.169096869609202	-0.089398652767466	0.928765094121696	TRUE
102455	GUT_GENOME130324_01393	63	50	13	0.794	344	0.7429805615550756	3420	0.863536481262009	-0.0473228707317382	-0.295761543747893	0.0615834999175126	2.34649868158044	0.0402026063855289	0.162002615536115	0.00379252746209025	0.950894517157637	0.0943353628797408	0.0615834999175126	0.950894517157637	TRUE
102455	GUT_GENOME000908_02124	63	37	26	0.587	300	0.6479481641468683	3405	0.863536481262009	-0.206779745919129	-0.292918481750032	1.25703530143536	3.62264923150505	-0.660441464505831	0.589061439929082	1.58013774905468	0.208740852973533	-2.39254776384612	-1.25703530143536	0.208740852973533	TRUE
102455	GUT_GENOME023716_00868	63	34	29	0.54	195	0.4211663066954643	3396	0.863536481262009	0.0808901598131075	0.0334818138054451	0.693230675002893	3.75589300437309	0.357701833118509	0.429617812961316	0.480568768764967	0.488164800651865	1.34348981266124	0.693230675002893	0.488164800651865	TRUE
102455	GUT_GENOME009090_03239	63	49	14	0.778	40	0.0863930885529157	3345	0.863536481262009	0.0678844233302131	0.163717905640294	0.299248857988647	2.55749981897305	0.187121933311246	0.342064846778914	0.0895498790075091	0.764750172950019	0.478564310569397	0.299248857988647	0.764750172950019	TRUE
102455	GUT_GENOME000013_03956	63	46	17	0.73	351	0.7580993520518359	3333	0.863536481262009	-0.116944018191652	-0.262450669219863	0.611234011014304	2.94883225628722	-0.355944656418441	0.455280156236559	0.373607016220634	0.541044670233835	-1.04962108429977	-0.611234011014304	0.541044670233835	TRUE
102455	GUT_GENOME047848_04786	63	42	21	0.667	297	0.6414686825053996	3330	0.863536481262009	-0.112253313766734	-0.324836289159833	0.632940039325885	3.34804622198297	-0.345912970773783	0.434796022285354	0.400613093381853	0.526772799704673	-1.15813261493407	-0.632940039325885	0.526772799704673	TRUE
102455	GUT_GENOME000013_05308	63	31	32	0.492	414	0.8941684665226782	3324	0.863536481262009	0.174395161290323	0.243251247786156	0.953041192688047	3.60415292246987	0.502007340384567	0.514226236722021	0.908287514960255	0.340569200022986	1.80931122294836	0.953041192688047	0.340569200022986	TRUE
102455	GUT_GENOME003141_03019	63	44	19	0.698	342	0.7386609071274298	3279	0.863536481262009	-0.114202172186518	-0.298987496420699	0.778782739312158	3.11355218531971	-0.441355194947677	0.500126750071211	0.606502555050549	0.436107707129455	-1.37418243173155	-0.778782739312158	0.436107707129455	TRUE
102455	GUT_GENOME203661_04376	63	38	25	0.603	243	0.5248380129589633	3276	0.863536481262009	-0.175118199228945	-0.500131448463479	0.937251898728812	3.62357733219836	-0.492365440424617	0.508580140391904	0.878441121670763	0.34862899932232	-1.78412424908051	-0.937251898728812	0.34862899932232	TRUE
102455	GUT_GENOME000013_01730	63	38	25	0.603	257	0.5550755939524838	3267	0.863536481262009	0.0844687784516087	0.0521941397163794	0.614879650008903	3.61372434538566	0.323454061763735	0.412493917709742	0.37807698399507	0.538634202955228	1.16887381760948	0.614879650008903	0.538634202955228	TRUE
102455	GUT_GENOME000908_02590	63	36	27	0.571	281	0.6069114470842333	3261	0.863536481262009	-0.109985336266015	-0.339035045907615	0.63830203183866	3.68601234028346	-0.332466456366808	0.416135456422701	0.407429483849361	0.523277089620747	-1.22547546089837	-0.63830203183866	0.523277089620747	TRUE
102455	GUT_GENOME000013_00060	63	32	31	0.508	275	0.593952483801296	3255	0.863536481262009	-0.0473790322580645	-0.0126147554513142	0.365981542990817	3.77439520545753	-0.188380305939301	0.311390892295745	0.133942489809939	0.714378848131925	-0.711021723539919	-0.365981542990817	0.714378848131925	TRUE
102455	GUT_GENOME000013_04251	63	45	18	0.714	308	0.6652267818574514	3255	0.863536481262009	-0.291167006727156	-0.654197857222585	1.78775494481177	3.05480412434331	-1.02286025530536	0.765001540728786	3.19606774269895	0.0738155528239412	-3.12463772653364	-1.78775494481177	0.0738155528239412	TRUE
102455	GUT_GENOME001018_05425	63	31	32	0.492	24	0.0518358531317494	3255	0.863536481262009	-0.206653225806452	-0.229012670037056	1.67320834409894	3.45002426890161	-0.900821922441358	0.696408295628048	2.79962616276233	0.0942862882954623	-3.10785749438129	-1.67320834409894	0.0942862882954623	TRUE
102455	GUT_GENOME002933_02789	63	40	23	0.635	264	0.5701943844492441	3243	0.863536481262009	0.218774417591332	0.468617762599504	1.38229721498824	3.50861789323114	0.737960975179248	0.627671890251262	1.91074559056426	0.166880460776573	2.58922308202021	1.38229721498824	0.166880460776573	TRUE
102455	GUT_GENOME000013_01051	63	52	11	0.825	376	0.8120950323974082	3228	0.863536481262009	0.0345159234789834	0.00440767454774017	0.534500786975713	2.04536825989946	0.373733986045578	0.511197143474805	0.285691091277657	0.592995105131377	0.764423632703332	0.534500786975713	0.592995105131377	TRUE
102455	GUT_GENOME004589_05423	63	41	22	0.651	174	0.3758099352051836	3228	0.863536481262009	-0.211432084164508	-0.562467689538451	1.37206965006662	3.32499734480829	-0.752454955157252	0.642380616038009	1.88257512463393	0.1700417564614	-2.5019107279857	-1.37206965006662	0.1700417564614	TRUE
102455	GUT_GENOME000013_02887	63	31	32	0.492	254	0.5485961123110151	3222	0.863536481262009	0.0473790322580645	0.131572892331582	0.299040866144674	3.7797982537665	0.153814129479087	0.28127488833394	0.0894254396245569	0.764908864707544	0.581386378009669	0.299040866144674	0.764908864707544	TRUE
102455	GUT_GENOME076752_00028	63	31	32	0.492	3	0.0064794816414686	3222	0.863536481262009	-0.0161290322580645	0.0208164043993156	0.528202389711792	3.04967928322059	-0.302463711437389	0.416172228550587	0.278997764497248	0.597358870949759	-0.922417314696616	-0.528202389711792	0.597358870949759	TRUE
102455	GUT_GENOME050292_01130	63	44	19	0.698	45	0.0971922246220302	3216	0.863536481262009	-0.183382334184121	-0.40159643313759	1.0205088757414	3.17515897875099	-0.57270905370646	0.5669250611731	1.04143836546697	0.307487181983779	-1.81844229408805	-1.0205088757414	0.307487181983779	TRUE
102455	GUT_GENOME000241_00993	63	41	22	0.651	264	0.5701943844492441	3210	0.863536481262009	-0.011628764629048	0.0709152189677229	0.239140184197397	3.41621024572016	-0.129383907779738	0.26457815539167	0.057188027697965	0.810996883083099	-0.442002631388453	-0.239140184197397	0.810996883083099	TRUE
102455	GUT_GENOME009090_00020	63	45	18	0.714	231	0.4989200863930885	3210	0.863536481262009	-0.220885315448187	-0.398522127358411	1.46458148323202	3.05852504411673	-0.837447361385248	0.69199148270088	2.14499892102611	0.143035136982308	-2.56135372792626	-1.46458148323202	0.143035136982308	TRUE
102455	GUT_GENOME108788_01505	63	51	12	0.81	250	0.5399568034557235	3207	0.863536481262009	-0.331122093203112	-0.524029130508253	2.07966350211639	2.30958102475966	-1.36844223209698	0.948920728606032	4.325000282035	0.0362701275594832	-3.16052821273093	-2.09388610252725	0.0375564079832299	TRUE
102455	GUT_GENOME000908_01641	63	44	19	0.698	362	0.7818574514038877	3204	0.863536481262009	-0.321742658179325	-0.525532322410138	2.02283395933607	3.16483363999927	-1.13706369389682	0.799474608270213	4.09185722704322	0.0425615738086617	-3.59861742926648	-2.02798700987637	0.0430902691863437	TRUE
102455	GUT_GENOME211531_03630	63	34	29	0.54	215	0.4643628509719222	3201	0.863536481262009	-0.0465118418925368	-0.414679618527187	0.112630393093372	3.73512031882614	0.0582778205369444	0.173650285554118	0.0126856054483677	0.91032358815677	0.217674671624444	0.112630393093372	0.91032358815677	TRUE
102455	GUT_GENOME000470_04344	63	34	29	0.54	232	0.5010799136069114	3192	0.863536481262009	0.0171891589602853	-0.0980916648622146	0.442784904895803	3.66333514752688	0.231341997115826	0.347662682685857	0.196058472003585	0.657921322794903	0.847483269133467	0.442784904895803	0.657921322794903	TRUE
102455	GUT_GENOME000470_00474	63	34	29	0.54	290	0.6263498920086393	3186	0.863536481262009	0.271993162371574	0.337529560624822	2.04947823027314	3.69280867247308	1.06650993643658	0.744977662914503	4.20036101636354	0.0400792357072	3.9384171425517	2.05293135319661	0.0404153744460218	TRUE
102455	GUT_GENOME000013_00395	63	39	24	0.619	198	0.427645788336933	3180	0.863536481262009	-0.0778336689666747	-0.365720769984777	0.0955969065733405	3.38137652992362	-0.0519872772061923	0.168141591042383	0.00913876854639201	0.923840722146169	-0.175788558999652	-0.0955969065733405	0.923840722146169	TRUE
102455	GUT_GENOME000470_04019	63	33	30	0.524	272	0.5874730021598272	3180	0.863536481262009	-0.0151362337405151	-0.0317042488670018	0.0139855628317679	3.73200768568203	-0.0072395018591205	0.0612165301731493	0.000195595967721327	0.98884149910321	-0.027017876578747	-0.0139855628317679	0.98884149910321	TRUE
102455	GUT_GENOME000470_00569	63	43	20	0.683	280	0.6047516198704104	3177	0.863536481262009	-0.0790346980501221	-0.345680010239992	0.37189275213042	3.270682224868	-0.205635711934788	0.337201642859568	0.138304219087138	0.709972701698581	-0.672569067823187	-0.37189275213042	0.709972701698581	TRUE
102455	GUT_GENOME000908_04573	63	34	29	0.54	315	0.6803455723542117	3177	0.863536481262009	-0.237614844451003	-0.292927760027408	1.46122456343266	3.65965671851727	-0.763830136560868	0.631885380023843	2.13517722477897	0.143953824151538	-2.79535609107095	-1.46122456343266	0.143953824151538	TRUE
102455	GUT_GENOME000013_05226	63	34	29	0.54	180	0.3887688984881209	3171	0.863536481262009	0.0171891589602853	-0.0849815524405149	0.145749630779873	3.73631736910017	0.0754024719646862	0.197506708855484	0.0212429548724693	0.884119039975428	0.281727565674746	0.145749630779873	0.884119039975428	TRUE
102455	GUT_GENOME000013_02382	63	49	14	0.778	429	0.9265658747300216	3162	0.863536481262009	-0.00848555291627663	0.00548889586724178	0.0386068665601763	2.58396176778457	0.0240171523366548	0.122233215189502	0.00149049014559524	0.969203827652529	0.0620594034089738	0.0386068665601763	0.969203827652529	TRUE
102455	GUT_GENOME000013_00927	63	34	29	0.54	187	0.4038876889848812	3144	0.863536481262009	0.0808901598131075	0.0334818138054451	0.693230675002893	3.75589300437309	0.357701833118509	0.429617812961316	0.480568768764967	0.488164800651865	1.34348981266124	0.693230675002893	0.488164800651865	TRUE
102455	GUT_GENOME000013_04473	63	41	22	0.651	284	0.6133909287257019	3144	0.863536481262009	-0.0782298711408681	-0.246841723904231	0.466214570493752	3.42900947371714	-0.251768562238322	0.368730089370326	0.217356025740674	0.641061920958294	-0.863316785099351	-0.466214570493752	0.641061920958294	TRUE
102455	GUT_GENOME000013_03816	63	48	15	0.762	316	0.6825053995680346	3120	0.863536481262009	-0.269781871267356	-0.626697071875297	1.58541191334566	2.72266356659752	-0.960826842465325	0.763087024204242	2.51353093497834	0.112872776162548	-2.61600823778927	-1.58541191334566	0.112872776162548	TRUE
102455	GUT_GENOME000470_00610	63	48	15	0.762	368	0.7948164146868251	3120	0.863536481262009	0.0283980917123532	-0.203071704824812	0.569150839312965	2.7283595426648	0.344569299617839	0.456733524057818	0.323932677890653	0.569253779499678	0.940108936721658	0.569150839312965	0.569253779499678	TRUE
102455	GUT_GENOME019446_01905	63	37	26	0.587	212	0.4578833693304535	3111	0.863536481262009	0.0511831054255269	0.0151640633470387	0.166274636431469	3.50958794837774	0.0887560450377641	0.217663164266437	0.0276472547204171	0.867940825377197	0.311497146010209	0.166274636431469	0.867940825377197	TRUE
102455	GUT_GENOME244612_00438	63	46	17	0.73	381	0.8228941684665226	3138	0.863536481262009	-0.116944018191652	-0.0781446895517585	0.74613511102617	2.92734185406643	-0.436094647264611	0.504861225880005	0.556717603906035	0.455585801340673	-1.27659811327203	-0.74613511102617	0.455585801340673	TRUE
102455	GUT_GENOME000013_03736	63	41	22	0.651	297	0.6414686825053996	3108	0.863536481262009	-0.144830977652688	-0.557848870959681	0.714448521838789	3.40824932489352	-0.386994919277236	0.45784638799752	0.510436690357631	0.474949877259368	-1.31897517236386	-0.714448521838789	0.474949877259368	TRUE
102455	GUT_GENOME000013_04388	63	35	28	0.556	261	0.5637149028077754	3102	0.863536481262009	0.113592366849413	-0.108177442261574	0.959751354754267	3.6321314991279	0.503590990870143	0.514041976940848	0.921122662952651	0.337180370207098	1.82910870061648	0.959751354754267	0.337180370207098	TRUE
102455	GUT_GENOME000013_04894	63	52	11	0.825	347	0.7494600431965442	3093	0.863536481262009	-0.132753551842244	-0.316152173176712	0.575630643150664	2.08941957233105	-0.398227342721051	0.524878910500148	0.331350637334047	0.564864864127709	-0.832064004118748	-0.575630643150664	0.564864864127709	TRUE
102455	GUT_GENOME000470_00627	63	34	29	0.54	189	0.408207343412527	3081	0.863536481262009	-0.110212842745359	-0.241664645680954	0.471613454530617	3.67717533593184	-0.245939914217724	0.358126059362227	0.222419250494303	0.637202721388211	-0.904364186682608	-0.471613454530617	0.637202721388211	TRUE
102455	GUT_GENOME141009_00700	63	39	24	0.619	303	0.6544276457883369	3069	0.863536481262009	-0.208594232830688	-0.234490162633754	1.29997953886416	3.46827211136562	-0.698039397324593	0.612225869248843	1.68994680146549	0.193607982056569	-2.42099057437535	-1.29997953886416	0.193607982056569	TRUE
102455	GUT_GENOME000013_01461	63	47	16	0.746	346	0.7473002159827213	3063	0.863536481262009	-0.00926243622255716	0.10506571255641	0.297859223228956	2.73973124543503	-0.179952163029828	0.329724747956912	0.0887201168625571	0.76581061120024	-0.493020563736438	-0.297859223228956	0.76581061120024	TRUE
102455	GUT_GENOME000908_00302	63	49	14	0.778	339	0.7321814254859611	3039	0.863536481262009	-0.161225505409256	-0.351809137037588	0.949618124066035	2.49771228806747	-0.600866220572511	0.616599675987991	0.901774581554696	0.34230632589222	-1.50079094260862	-0.949618124066035	0.34230632589222	TRUE
102455	GUT_GENOME002924_02544	63	50	13	0.794	345	0.7451403887688985	3027	0.863536481262009	0.0311334675866699	0.207245638119456	0.144769949143229	2.36654496425917	-0.0941068077252483	0.247332866411904	0.0209583381749331	0.884892509340194	-0.222707991924692	-0.144769949143229	0.884892509340194	TRUE
102455	GUT_GENOME000013_00174	63	49	14	0.778	320	0.6911447084233261	3024	0.863536481262009	-0.0848555291627663	-0.412430611673113	0.339854891168882	2.64015142515986	-0.20916022793124	0.35878340245984	0.115501347051413	0.733965808358175	-0.552214673859425	-0.339854891168882	0.733965808358175	TRUE
102455	GUT_GENOME000470_02483	63	41	22	0.651	318	0.6868250539956804	3024	0.863536481262009	-0.0782298711408681	-0.235349927039312	0.379649938278793	3.39380648967183	-0.206081874364836	0.334463036976259	0.144134075635091	0.704205285962123	-0.699402002623114	-0.379649938278793	0.704205285962123	TRUE
102455	GUT_GENOME000908_03993	63	52	11	0.825	363	0.7840172786177105	3021	0.863536481262009	0.0345159234789834	0.0547934133169524	0.221888272231109	2.13539582495026	0.15184313223119	0.32235022642134	0.0492344053537067	0.824400860384308	0.324245190613853	0.221888272231109	0.824400860384308	TRUE
102455	GUT_GENOME050308_01328	63	50	13	0.794	336	0.7257019438444925	3000	0.863536481262009	-0.125779209050146	-0.345540778790647	0.767073649695925	2.4816900603656	-0.486926368600682	0.555961555674578	0.588401984057827	0.443037727696891	-1.20840032908623	-0.767073649695925	0.443037727696891	TRUE
102455	GUT_GENOME000013_02728	63	32	31	0.508	447	0.9654427645788336	2976	0.863536481262009	0.0161290322580645	-0.11093774495147	0.229063934625115	3.68646225109907	0.119303125303971	0.249271979554964	0.0524702861459388	0.818819224227357	0.439806467871233	0.229063934625115	0.818819224227357	TRUE
102455	GUT_GENOME101521_01314	63	35	28	0.556	259	0.5593952483801296	2964	0.863536481262009	0.0496966604966182	-0.208222473084194	0.42656565611501	3.57665788277499	0.225552261565247	0.345345851087642	0.181958258976829	0.669695716998234	0.806723274305068	0.42656565611501	0.669695716998234	TRUE
102455	GUT_GENOME000013_00136	63	41	22	0.651	238	0.5140388768898488	2955	0.863536481262009	-0.211432084164508	-0.562467689538451	1.37206965006662	3.32499734480829	-0.752454955157252	0.642380616038009	1.88257512463393	0.1700417564614	-2.5019107279857	-1.37206965006662	0.1700417564614	TRUE
102455	GUT_GENOME050292_04641	63	48	15	0.762	358	0.7732181425485961	2832	0.863536481262009	-0.120691889777501	-0.384793743487941	0.331614917666321	2.57088220334906	-0.206820207756761	0.359150057703129	0.109968453618841	0.740180053762632	-0.531710391414813	-0.331614917666321	0.740180053762632	TRUE
102455	GUT_GENOME000013_00925	63	34	29	0.54	186	0.4017278617710583	2775	0.863536481262009	0.0808901598131075	0.0334818138054451	0.693230675002893	3.75589300437309	0.357701833118509	0.429617812961316	0.480568768764967	0.488164800651865	1.34348981266124	0.693230675002893	0.488164800651865	TRUE
102455	GUT_GENOME000013_04871	63	44	19	0.698	295	0.6371490280777538	2775	0.863536481262009	-0.252562496181723	-0.694233111820348	1.37148077452333	3.15972333025092	-0.771551989746454	0.658825398797607	1.88095951488711	0.170225132683912	-2.43789082250339	-1.37148077452333	0.170225132683912	TRUE
102455	GUT_GENOME008468_02794	63	52	11	0.825	411	0.8876889848812095	2769	0.863536481262009	-0.0491188141816302	-0.210959368312914	0.218458847099288	2.11855433377978	-0.150089335224621	0.321118269945664	0.0477242678759503	0.827071619192772	-0.317972411594247	-0.218458847099288	0.827071619192772	TRUE
102455	GUT_GENOME210528_05029	63	46	17	0.73	390	0.8423326133909287	2763	0.863536481262009	-0.188472883687516	-0.145347506155782	1.47493452813744	2.92304535245971	-0.862690400908424	0.710343800340549	2.17543186229202	0.140230146344316	-2.52168316698698	-1.47493452813744	0.140230146344316	TRUE
102455	GUT_GENOME039384_02371	63	34	29	0.54	186	0.4017278617710583	2745	0.863536481262009	0.0808901598131075	0.0334818138054451	0.693230675002893	3.75589300437309	0.357701833118509	0.429617812961316	0.480568768764967	0.488164800651865	1.34348981266124	0.693230675002893	0.488164800651865	TRUE
102455	GUT_GENOME050290_04410	63	48	15	0.762	393	0.8488120950323974	2700	0.863536481262009	-0.046146899032574	0.147080654305112	0.564387602732709	2.72550701369693	-0.341864349299464	0.455056247060358	0.318533366118374	0.572490374080454	-0.931753681748626	-0.564387602732709	0.572490374080454	TRUE
102455	GUT_GENOME000013_01058	63	51	12	0.81	376	0.8120950323974082	2646	0.863536481262009	0.0731548810565016	0.0191756434123359	0.776412318947889	2.23812816344069	0.518979187041142	0.588984319379255	0.602816089014038	0.437505573292238	1.16154193475633	0.776412318947889	0.437505573292238	TRUE
102455	GUT_GENOME056613_04298	63	35	28	0.556	8	0.0172786177105831	2640	0.863536481262009	-0.0141990458561766	-0.0238592173534182	0.403215354117487	2.95991772163894	-0.234367421455252	0.369086968118287	0.162582621796091	0.68678980532409	-0.69370828414022	-0.403215354117487	0.68678980532409	TRUE
102455	GUT_GENOME000013_04722	63	44	19	0.698	452	0.976241900647948	2607	0.863536481262009	-0.183382334184121	-0.0803867666354224	1.40943575675523	3.21187358918223	-0.786440848389629	0.662435228724726	1.98650915242018	0.158706357247956	-2.52594859039671	-1.40943575675523	0.158706357247956	TRUE
102455	GUT_GENOME000013_04403	63	50	13	0.794	263	0.5680345572354212	2601	0.863536481262009	-0.204235547368554	-0.498093658405506	1.13225731480551	2.41961326933187	-0.727900732295633	0.684068494138197	1.28200662693059	0.257526270127381	-1.7612382706189	-1.13225731480551	0.257526270127381	TRUE
102455	GUT_GENOME000013_00390	63	38	25	0.603	250	0.5399568034557235	2586	0.863536481262009	0.0195720340314703	-0.257000229740558	0.50323613017994	3.51524629788354	0.268407059517691	0.378362448490121	0.253246602718481	0.614798265480811	0.943516922295368	0.50323613017994	0.614798265480811	TRUE
102455	GUT_GENOME000470_02480	63	52	11	0.825	378	0.816414686825054	2571	0.863536481262009	-0.216388289502858	-0.434437056972732	1.3109119550349	2.133118331872	-0.897565291167809	0.783933616228903	1.71849015385342	0.189887511360897	-1.91461297664209	-1.3109119550349	0.189887511360897	TRUE
102455	GUT_GENOME253342_03317	63	38	25	0.603	222	0.4794816414686825	2568	0.863536481262009	-0.304911688069222	-0.445007716762476	1.78782624025471	3.36480296357955	-0.974642821135256	0.728924981808554	3.1963226653433	0.073804045963036	-3.27948105298744	-1.78782624025471	0.073804045963036	TRUE
102455	GUT_GENOME000908_04950	63	52	11	0.825	387	0.8358531317494601	2556	0.863536481262009	0.0345159234789834	-0.14010652140774	0.396470369711433	2.22212618103555	0.265966156717564	0.422397179671069	0.15718875405912	0.691758062329285	0.591010360111503	0.396470369711433	0.691758062329285	TRUE
102455	GUT_GENOME265804_02207	63	38	25	0.603	247	0.5334773218142549	2541	0.863536481262009	0.0844687784516087	0.145647529025986	0.670780919544056	3.5894352660133	0.354052477584436	0.432292088602298	0.44994704202437	0.502360104329487	1.27084844906096	0.670780919544056	0.502360104329487	TRUE
102455	GUT_GENOME000241_03070	63	50	13	0.794	432	0.9330453563714904	2526	0.863536481262009	0.109589805905078	-0.0663027281066786	0.906095020501816	2.44857772106144	0.579050974581266	0.60831696026111	0.821008186178186	0.36488556072895	1.4178513157186	0.906095020501816	0.36488556072895	TRUE
102455	GUT_GENOME000908_04483	63	32	31	0.508	327	0.7062634989200864	2520	0.863536481262009	-0.174395161290323	-0.169972407162013	1.10523055975537	3.71571773419184	-0.57336545991642	0.54538738046933	1.22153459021716	0.269059698205045	-2.1304642075845	-1.10523055975537	0.269059698205045	TRUE
[truncated: 164,732 more rows]
