# Supplementary material for: Improved detection of microbiome-disease associations via population structure-aware generalized linear mixed effects models (microSLAM)
Source: PLoS Comput Biol. 2025 May 27;21(5):e1012277. doi: 10.1371/journal.pcbi.1012277 (PMC12136445; doi:10.1371/journal.pcbi.1012277)
Supplement: S4 Table — (TSV) [file pcbi.1012277.s005.tsv]

Query	KO	Description
GUT_GENOME047527_01803 (271)
GUT_GENOME047527_01804 (242)	K03710	K03710; GntR family transcriptional regulator
GUT_GENOME047527_01805 (140)	K19506	gfrA; fructoselysine/glucoselysine PTS system EIIA component [EC:2.7.1.-]
GUT_GENOME047527_01806 (155)	K19507	gfrB; fructoselysine/glucoselysine PTS system EIIB component [EC:2.7.1.-]
GUT_GENOME047527_01807 (269)	K02795	manY; mannose PTS system EIIC component
GUT_GENOME047527_01808 (278)	K19509	gfrD; fructoselysine/glucoselysine PTS system EIID component
GUT_GENOME047527_01809 (327)	K10708	frlB; fructoselysine 6-phosphate deglycase [EC:3.5.-.-]
GUT_GENOME047527_01810 (208)
GUT_GENOME047527_01811 (297)
GUT_GENOME047527_01812 (82)
GUT_GENOME047527_01814 (466)
