# Supplementary material for: Improved detection of microbiome-disease associations via population structure-aware generalized linear mixed effects models (microSLAM)
Source: PLoS Comput Biol. 2025 May 27;21(5):e1012277. doi: 10.1371/journal.pcbi.1012277 (PMC12136445; doi:10.1371/journal.pcbi.1012277)
Supplement: S5 Table — (TSV) [file pcbi.1012277.s006.tsv]

accession	Organism Qualifier	has_gfr	strand	is_plasmid	species_id	ani_to_uhgg	Taxonomy id	Source	Assembly Name	Organism Name	Organism Infraspecific Names Strain	Annotation Name	Assembly Level	Assembly Release Date	Assembly Submitter	CheckM_strain_heterogeneity	CheckM2_completeness	CheckM2_contamination	Coding_Density	Contig_N50	Total_Contigs	Max_Contig_Length	secondary_cluster	primary_cluster
GCF_000154385.1	strain: M21/2	no	NA	NA	101300	100	411485	RefSeq	ASM15438v1	Faecalibacterium prausnitzii M21/2	M21/2	GCF_000154385.1-RS_2024_04_10	Scaffold	2007-09-12	Washington University Genome Sequencing Center	0	99.81	0.36	0.862	296445	25	999620	5_6	5
GCF_000166035.1	strain: KLE1255	no	NA	NA	102272	96.0964	748224	RefSeq	ASM16603v1	Faecalibacterium cf. prausnitzii KLE1255	KLE1255	NCBI Prokaryotic Genome Annotation Pipeline (PGAP)	Scaffold	2010-11-05	Washington University Genome Center	0	99.79	0.69	0.867	135867	139	279289	7_3	7
GCF_000209855.1	strain: SL3/3	no	NA	NA	101300	96.5609	657322	RefSeq	ASM20985v1	Faecalibacterium prausnitzii SL3/3	SL3/3	GCF_000209855.1-RS_2024_04_16	Chromosome	2010-04-23	MetaHIT	0	99.76	1.87	0.847	3214418	1	3214418	5_7	5
GCF_000210735.1	strain: L2/6	yes	-	no	NA	NA	718252	RefSeq	ASM21073v1	Faecalibacterium prausnitzii L2-6	L2/6	NCBI Prokaryotic Genome Annotation Pipeline (PGAP)	Chromosome	2010-04-23	metaHIT	0	99.98	0.57	0.831	3321367	1	3321367	1_9	1
GCF_001406255.1	strain: 2789STDY5834970	yes	+	no	NA	NA	853	RefSeq	14207_7#93	Faecalibacterium prausnitzii	2789STDY5834970	NCBI Prokaryotic Genome Annotation Pipeline (PGAP)	Scaffold	2015-10-02	SC	0	99.5	0.44	0.858	94035	86	447927	5_1	5
GCF_002549755.1	strain: CNCM I 4540	no	NA	NA	102272	97.1163	853	RefSeq	ASM254975v1	Faecalibacterium prausnitzii	CNCM I 4540	NCBI Prokaryotic Genome Annotation Pipeline (PGAP)	Scaffold	2017-10-13	Federal University of Minas Gerais	0	99.55	1.55	0.868	254549	48	681881	7_1	7
GCF_002549775.1	strain: CNCM I 4541	no	NA	NA	101255	97.9683	853	RefSeq	ASM254977v1	Faecalibacterium prausnitzii	CNCM I 4541	NCBI Prokaryotic Genome Annotation Pipeline (PGAP)	Scaffold	2017-10-13	Federal University of Minas Gerais	0	99.99	0.74	0.855	181717	78	985399	6_2	6
GCF_002549895.2	strain: CNCM I 4542	no	NA	NA	102272	96.5361	853	RefSeq	ASM254989v2	Faecalibacterium prausnitzii	CNCM I 4542	NCBI Prokaryotic Genome Annotation Pipeline (PGAP)	Scaffold	2018-01-03	Federal University of Minas Gerais	0	99.94	0.81	0.864	352914	105	900579	7_2	7
GCF_002549905.1	strain: CNCM I 4544	yes	+	yes	102272	96.3384	853	RefSeq	ASM254990v1	Faecalibacterium prausnitzii	CNCM I 4544	NCBI Prokaryotic Genome Annotation Pipeline (PGAP)	Scaffold	2017-10-13	Federal University of Minas Gerais	0	99.96	2.58	0.861	171548	69	612735	7_2	7
GCF_002549945.1	strain: CNCM I 4573	no	NA	NA	101300	96.1015	853	RefSeq	ASM254994v1	Faecalibacterium prausnitzii	CNCM I 4573	GCF_002549945.1-RS_2024_03_31	Scaffold	2017-10-13	Federal University of Minas Gerais	0	99.84	1.85	0.872	183904	83	476940	5_5	5
GCF_002549975.1	strain: CNCM I 4575	no	NA	NA	100039	97.423	853	RefSeq	ASM254997v1	Faecalibacterium prausnitzii	CNCM I 4575	NCBI Prokaryotic Genome Annotation Pipeline (PGAP)	Scaffold	2017-10-13	Federal University of Minas Gerais	0	99.91	0.25	0.874	265532	37	708354	3_0	3
GCF_002550015.1	strain: CNCM I 4644	no	NA	NA	NA	NA	853	RefSeq	ASM255001v1	Faecalibacterium prausnitzii	CNCM I 4644	NCBI Prokaryotic Genome Annotation Pipeline (PGAP)	Scaffold	2017-10-13	Federal University of Minas Gerais	0	99.88	0.68	0.857	326680	36	469445	5_2	5
GCF_002586945.1	strain: Indica	no	NA	NA	100022	96.1166	853	RefSeq	ASM258694v1	Faecalibacterium prausnitzii	Indica	NCBI Prokaryotic Genome Annotation Pipeline (PGAP)	Complete Genome	2017-10-18	Translational Health Science and Technology Institute	0	100	0.66	0.869	2868932	1	2868932	4_2	4
GCF_003293635.1	strain: 942/30-2	yes	+	no	102545	100	853	RefSeq	ASM329363v1	Faecalibacterium prausnitzii	942/30-2	NCBI Prokaryotic Genome Annotation Pipeline (PGAP)	Complete Genome	2018-07-09	University College Cork	0	99.99	1.32	0.859	2833887	1	2833887	1_4	1
GCF_003312465.1	strain: APC918/95b	no	NA	NA	101300	96.978	853	RefSeq	ASM331246v1	Faecalibacterium prausnitzii	APC918/95b	GCF_003312465.1-RS_2024_04_12	Complete Genome	2018-07-11	University College Cork	0	99.54	0.28	0.854	2970937	1	2970937	5_3	5
GCF_003433865.1	strain: AF36-11AT	yes	+	no	100022	96.0128	853	RefSeq	ASM343386v1	Faecalibacterium prausnitzii	AF36-11AT	NCBI Prokaryotic Genome Annotation Pipeline (PGAP)	Scaffold	2018-08-31	BGI	0	99.97	0.92	0.87	158479	80	542661	4_5	4
GCF_003433905.1	strain: AF31-14AC	no	NA	NA	101300	96.1126	853	RefSeq	ASM343390v1	Faecalibacterium prausnitzii	AF31-14AC	GCF_003433905.1-RS_2024_04_12	Scaffold	2018-08-31	BGI	0	99.54	1.1	0.866	155599	83	396962	5_3	5
GCF_003433995.1	strain: AF32-8AC	no	NA	NA	102545	96.0165	853	RefSeq	ASM343399v1	Faecalibacterium prausnitzii	AF32-8AC	NCBI Prokaryotic Genome Annotation Pipeline (PGAP)	Scaffold	2018-08-31	BGI	0	99.71	0.96	0.862	147237	57	366943	1_3	1
GCF_003434015.1	strain: AF29-11BH	yes	-	no	101300	96.6584	853	RefSeq	ASM343401v1	Faecalibacterium prausnitzii	AF29-11BH	GCF_003434015.1-RS_2024_04_12	Scaffold	2018-08-31	BGI	0	99.76	0.43	0.868	166540	62	463209	5_3	5
GCF_003434125.1	strain: AM42-11AC	no	NA	NA	NA	NA	853	RefSeq	ASM343412v1	Faecalibacterium prausnitzii	AM42-11AC	NCBI Prokaryotic Genome Annotation Pipeline (PGAP)	Scaffold	2018-08-31	BGI	0	99.91	1.53	0.872	287518	31	758542	4_6	4
GCF_003434135.1	strain: AM37-13AC	no	NA	NA	101300	96.1225	853	RefSeq	ASM343413v1	Faecalibacterium prausnitzii	AM37-13AC	GCF_003434135.1-RS_2024_04_12	Scaffold	2018-08-31	BGI	0	99.9	0.45	0.863	122652	61	292198	5_10	5
GCF_003434165.1	strain: AM39-7BH	yes	-	no	100022	96.072	853	RefSeq	ASM343416v1	Faecalibacterium prausnitzii	AM39-7BH	NCBI Prokaryotic Genome Annotation Pipeline (PGAP)	Scaffold	2018-08-31	BGI	0	99.95	0.97	0.87	180307	53	267808	4_6	4
GCF_003434175.1	strain: AM33-14AC	yes	-	no	100022	95.6991	853	RefSeq	ASM343417v1	Faecalibacterium prausnitzii	AM33-14AC	NCBI Prokaryotic Genome Annotation Pipeline (PGAP)	Scaffold	2018-08-31	BGI	0	99.96	0.19	0.872	217202	32	472223	4_8	4
GCF_003465525.1	strain: AF10-13	yes	-	no	101300	95.5112	853	RefSeq	ASM346552v1	Faecalibacterium prausnitzii	AF10-13	GCF_003465525.1-RS_2024_04_12	Scaffold	2018-09-06	BGI	0	99.81	1.33	0.867	153247	46	665856	5_16	5
GCF_003467805.1	strain: AM36-18BH	no	NA	NA	101300	95.7764	853	RefSeq	ASM346780v1	Faecalibacterium prausnitzii	AM36-18BH	GCF_003467805.1-RS_2024_04_14	Scaffold	2018-09-06	BGI	0	99.67	0.38	0.866	204320	46	618915	5_13	5
GCF_009679755.1	strain: BIOML-B18	yes	-	no	101300	96.6209	853	RefSeq	ASM967975v1	Faecalibacterium prausnitzii	BIOML-B18	GCF_009679755.1-RS_2024_04_14	Scaffold	2019-11-20	Massachusetts Institute of Technology	0	99.89	0.38	0.869	136772	62	494745	5_4	5
GCF_009679775.1	strain: BIOML-B17	yes	-	no	101300	96.8758	853	RefSeq	ASM967977v1	Faecalibacterium prausnitzii	BIOML-B17	GCF_009679775.1-RS_2024_04_14	Scaffold	2019-11-20	Massachusetts Institute of Technology	0	99.89	0.38	0.871	136772	62	410222	5_4	5
GCF_009679795.1	strain: BIOML-B14	yes	+	no	101300	95.9103	853	RefSeq	ASM967979v1	Faecalibacterium prausnitzii	BIOML-B14	GCF_009679795.1-RS_2024_04_14	Scaffold	2019-11-20	Massachusetts Institute of Technology	0	99.95	1.02	0.866	106904	81	407368	5_11	5
GCF_009679855.1	strain: BIOML-B13	yes	+	yes	101300	95.8424	853	RefSeq	ASM967985v1	Faecalibacterium prausnitzii	BIOML-B13	GCF_009679855.1-RS_2024_04_14	Scaffold	2019-11-20	Massachusetts Institute of Technology	0	99.95	0.82	0.868	108101	65	443577	5_11	5
GCF_009679865.1	strain: BIOML-B12	yes	+	yes	101300	96.0832	853	RefSeq	ASM967986v1	Faecalibacterium prausnitzii	BIOML-B12	GCF_009679865.1-RS_2024_04_14	Scaffold	2019-11-20	Massachusetts Institute of Technology	0	99.91	0.71	0.865	106904	71	419188	5_11	5
GCF_009679895.1	strain: BIOML-B10	yes	+	yes	101300	96.0928	853	RefSeq	ASM967989v1	Faecalibacterium prausnitzii	BIOML-B10	GCF_009679895.1-RS_2024_04_14	Scaffold	2019-11-20	Massachusetts Institute of Technology	0	99.94	0.72	0.867	105766	95	444815	5_11	5
GCF_009679915.1	strain: BIOML-B9	yes	+	yes	101300	96.1288	853	RefSeq	ASM967991v1	Faecalibacterium prausnitzii	BIOML-B9	GCF_009679915.1-RS_2024_04_15	Scaffold	2019-11-20	Massachusetts Institute of Technology	0	99.94	0.8	0.866	102881	88	444815	5_11	5
GCF_009679965.1	strain: BIOML-B8	yes	+	yes	101300	96.0198	853	RefSeq	ASM967996v1	Faecalibacterium prausnitzii	BIOML-B8	GCF_009679965.1-RS_2024_04_14	Scaffold	2019-11-20	Massachusetts Institute of Technology	0	99.97	1.11	0.869	106904	92	453439	5_11	5
GCF_009679995.1	strain: BIOML-B5	yes	+	no	101300	96.0272	853	RefSeq	ASM967999v1	Faecalibacterium prausnitzii	BIOML-B5	GCF_009679995.1-RS_2024_04_15	Scaffold	2019-11-20	Massachusetts Institute of Technology	0	99.96	1.19	0.866	108703	82	468936	5_11	5
GCF_009680005.1	strain: BIOML-B6	yes	+	no	101300	96.1404	853	RefSeq	ASM968000v1	Faecalibacterium prausnitzii	BIOML-B6	GCF_009680005.1-RS_2024_04_14	Scaffold	2019-11-20	Massachusetts Institute of Technology	0	99.94	0.98	0.865	103649	109	469132	5_11	5
GCF_009680085.1	strain: BIOML-B1	yes	+	no	101300	96.6928	853	RefSeq	ASM968008v1	Faecalibacterium prausnitzii	BIOML-B1	GCF_009680085.1-RS_2024_04_15	Scaffold	2019-11-20	Massachusetts Institute of Technology	0	99.36	1.15	0.859	88948	117	249949	5_3	5
GCF_009680105.1	strain: BIOML-A1	no	NA	NA	100022	96.1943	853	RefSeq	ASM968010v1	Faecalibacterium prausnitzii	BIOML-A1	NCBI Prokaryotic Genome Annotation Pipeline (PGAP)	Scaffold	2019-11-20	Massachusetts Institute of Technology	0	99.98	0.43	0.874	162063	33	445298	4_10	4
GCF_018784555.1	strain: MCC588	no	NA	NA	NA	NA	853	RefSeq	ASM1878455v1	Faecalibacterium prausnitzii	MCC588	NCBI Prokaryotic Genome Annotation Pipeline (PGAP)	Scaffold	2021-06-08	University College Cork	0	99.98	0.96	0.872	129128	105	241500	4_12	4
GCF_018784565.1	strain: MCC589	no	NA	NA	NA	NA	853	RefSeq	ASM1878456v1	Faecalibacterium prausnitzii	MCC589	NCBI Prokaryotic Genome Annotation Pipeline (PGAP)	Scaffold	2021-06-08	University College Cork	0	100	0.7	0.875	185696	79	672643	4_3	4
GCF_018784645.1	strain: MCC585	no	NA	NA	101300	96.2237	853	RefSeq	ASM1878464v1	Faecalibacterium prausnitzii	MCC585	GCF_018784645.1-RS_2024_04_01	Scaffold	2021-06-08	University College Cork	0	99.65	1.08	0.869	136096	140	360387	5_8	5
GCF_019967955.1	strain: Fp944	no	NA	NA	102272	96.3933	853	RefSeq	ASM1996795v1	Faecalibacterium prausnitzii	Fp944	NCBI Prokaryotic Genome Annotation Pipeline (PGAP)	Complete Genome	2021-09-14	Tokyo Institute of Technology	0	99.85	1.36	0.859	2992243	1	2992243	7_4	7
GCF_019967975.1	strain: Fp360	yes	+	no	102545	96.2197	853	RefSeq	ASM1996797v1	Faecalibacterium prausnitzii	Fp360	NCBI Prokaryotic Genome Annotation Pipeline (PGAP)	Complete Genome	2021-09-14	Tokyo Institute of Technology	0	99.91	0.99	0.859	3039229	1	3039229	1_3	1
GCF_019967995.1	strain: Fp77	yes	+	no	100195	97.1853	853	RefSeq	ASM1996799v1	Faecalibacterium prausnitzii	Fp77	NCBI Prokaryotic Genome Annotation Pipeline (PGAP)	Complete Genome	2021-09-14	Tokyo Institute of Technology	0	99.98	0.9	0.866	2937510	1	2937510	2_1	2
GCF_019968015.1	strain: Fp45	yes	+	no	100195	97.0652	853	RefSeq	ASM1996801v1	Faecalibacterium prausnitzii	Fp45	NCBI Prokaryotic Genome Annotation Pipeline (PGAP)	Complete Genome	2021-09-14	Tokyo Institute of Technology	0	99.98	0.93	0.866	2948911	1	2948911	2_1	2
GCF_019968035.1	strain: Fp40	yes	+	no	100195	97.0608	853	RefSeq	ASM1996803v1	Faecalibacterium prausnitzii	Fp40	NCBI Prokaryotic Genome Annotation Pipeline (PGAP)	Complete Genome	2021-09-14	Tokyo Institute of Technology	0	99.98	0.93	0.866	2949392	1	2949392	2_1	2
GCF_019968055.1	strain: Fp28	yes	+	no	NA	NA	853	RefSeq	ASM1996805v1	Faecalibacterium prausnitzii	Fp28	NCBI Prokaryotic Genome Annotation Pipeline (PGAP)	Complete Genome	2021-09-14	Tokyo Institute of Technology	0	99.92	0.23	0.87	2876607	1	2876607	4_4	4
GCF_019968075.1	strain: Fp1	yes	+	no	100022	96.0132	853	RefSeq	ASM1996807v1	Faecalibacterium prausnitzii	Fp1	NCBI Prokaryotic Genome Annotation Pipeline (PGAP)	Complete Genome	2021-09-14	Tokyo Institute of Technology	0	99.88	0.13	0.868	2817361	1	2817361	4_4	4
GCF_027662045.1	strain: AM100_B16A	no	NA	NA	101300	96.0342	853	RefSeq	ASM2766204v1	Faecalibacterium prausnitzii	AM100_B16A	NCBI Prokaryotic Genome Annotation Pipeline (PGAP)	Scaffold	2023-01-11	BGI-Shenzhen	0	99.92	1.47	0.868	129087	74	404841	5_17	5
GCF_027663405.1	strain: AFF13-7A	no	NA	NA	NA	NA	853	RefSeq	ASM2766340v1	Faecalibacterium prausnitzii	AFF13-7A	NCBI Prokaryotic Genome Annotation Pipeline (PGAP)	Scaffold	2023-01-11	BGI-Shenzhen	0	99.92	1.63	0.86	108461	90	418418	1_1	1
GCF_027668885.1	strain: AM54-7NS	yes	+	no	101300	95.5971	853	RefSeq	ASM2766888v1	Faecalibacterium prausnitzii	AM54-7NS	NCBI Prokaryotic Genome Annotation Pipeline (PGAP)	Scaffold	2023-01-11	BGI-Shenzhen	0	99.9	0.47	0.869	269619	32	673669	5_14	5
GCF_027683355.1	strain: AF35-6-C	no	NA	NA	100195	96.8059	853	RefSeq	ASM2768335v1	Faecalibacterium prausnitzii	AF35-6-C	NCBI Prokaryotic Genome Annotation Pipeline (PGAP)	Scaffold	2023-01-12	BGI-Shenzhen	0	99.98	0.51	0.872	254017	33	802763	2_3	2
GCF_027683585.1	strain: AF32-9BH	no	NA	NA	101300	95.7676	853	RefSeq	ASM2768358v1	Faecalibacterium prausnitzii	AF32-9BH	NCBI Prokaryotic Genome Annotation Pipeline (PGAP)	Scaffold	2023-01-12	BGI-Shenzhen	0	99.93	1.32	0.866	273623	34	805305	5_15	5
GCF_027683805.1	strain: AF29-7BH-C	yes	+	no	101300	96.6601	853	RefSeq	ASM2768380v1	Faecalibacterium prausnitzii	AF29-7BH-C	NCBI Prokaryotic Genome Annotation Pipeline (PGAP)	Scaffold	2023-01-12	BGI-Shenzhen	0	99.69	0.61	0.869	136656	52	482693	5_3	5
GCF_027696805.1	strain: CM04-06A	no	NA	NA	NA	NA	853	RefSeq	ASM2769680v1	Faecalibacterium prausnitzii	CM04-06A	NCBI Prokaryotic Genome Annotation Pipeline (PGAP)	Scaffold	2023-01-12	BGI-Shenzhen	0	99.96	0.26	0.857	119299	47	801778	1_2	1
GCF_028743395.1	strain: AP34BHI	yes	+	no	100195	99.1995	853	RefSeq	ASM2874339v1	Faecalibacterium prausnitzii	AP34BHI	GCF_028743395.1-RS_2024_03_26	Complete Genome	2023-02-20	Zymo Research Corporation	0	99.96	1.55	0.863	2913920	1	2913920	2_2	2
GCF_032584175.1	strain: 60C2	no	NA	NA	102545	96.5251	853	RefSeq	ASM3258417v1	Faecalibacterium prausnitzii	60C2	NCBI Prokaryotic Genome Annotation Pipeline (PGAP)	Scaffold	2023-10-12	University Medical Center Groningen	0	99.99	0.8	0.858	163271	89	556119	1_6	1
GCF_032584275.1	strain: ATCC 27768	yes	-	no	101300	96.1693	853	RefSeq	ASM3258427v1	Faecalibacterium prausnitzii	ATCC 27768	NCBI Prokaryotic Genome Annotation Pipeline (PGAP)	Scaffold	2023-10-12	University Medical Center Groningen	0	99.82	0.38	0.863	136867	88	421981	5_12	5
GCF_032584335.1	strain: HTF-F	no	NA	NA	NA	NA	853	RefSeq	ASM3258433v1	Faecalibacterium prausnitzii	HTF-F	NCBI Prokaryotic Genome Annotation Pipeline (PGAP)	Scaffold	2023-10-12	University Medical Center Groningen	0	99.45	0.35	0.86	460686	24	572590	8_0	8
GCF_902497325.1	strain: P9225	no	NA	NA	100022	96.1866	853	RefSeq	P9225	Faecalibacterium prausnitzii	P9225	NCBI Prokaryotic Genome Annotation Pipeline (PGAP)	Scaffold	2019-11-07	URMITE	0	99.94	0.42	0.872	238421	24	654524	4_13	4
GCF_902497355.1	strain: P9094	no	NA	NA	100022	97.2141	853	RefSeq	P9094	Faecalibacterium prausnitzii	P9094	NCBI Prokaryotic Genome Annotation Pipeline (PGAP)	Scaffold	2019-11-07	URMITE	0	99.98	0.18	0.873	485080	41	1000905	4_1	4
GCF_902497365.1	strain: P9238	no	NA	NA	100022	97.2137	853	RefSeq	P9238	Faecalibacterium prausnitzii	P9238	NCBI Prokaryotic Genome Annotation Pipeline (PGAP)	Scaffold	2019-11-07	URMITE	0	99.98	0.18	0.873	280427	48	484857	4_1	4
GCF_902497385.1	strain: P9311	no	NA	NA	NA	NA	853	RefSeq	P9311	Faecalibacterium prausnitzii	P9311	NCBI Prokaryotic Genome Annotation Pipeline (PGAP)	Scaffold	2019-11-07	URMITE	0	99.92	0.87	0.876	212805	50	407321	4_11	4
GCF_902497405.1	strain: P9241	no	NA	NA	100022	96.0692	853	RefSeq	P9241	Faecalibacterium prausnitzii	P9241	NCBI Prokaryotic Genome Annotation Pipeline (PGAP)	Scaffold	2019-11-07	URMITE	0	99.91	0.15	0.872	214346	37	441762	4_14	4
GCA_027670125.1	strain: AM36-22BH	no	NA	NA	102272	96.3932	853	GenBank	ASM2767012v1	Faecalibacterium prausnitzii	AM36-22BH	NA	Scaffold	2023-01-11	BGI-Shenzhen	0	87.84	3.12	0.855	87236	63	211884	7_2	7
GCA_027683685.1	strain: AF31-10AC	no	NA	NA	102545	97.4437	853	GenBank	ASM2768368v1	Faecalibacterium prausnitzii	AF31-10AC	NA	Scaffold	2023-01-12	BGI-Shenzhen	0	93.18	2.04	0.854	50749	126	200501	1_4	1
GCA_032584235.1	strain: HTF-238	yes	-	no	101255	97.8451	853	GenBank	ASM3258423v1	Faecalibacterium prausnitzii	HTF-238	NCBI Prokaryotic Genome Annotation Pipeline (PGAP)	Scaffold	2023-10-12	University Medical Center Groningen	0	99.99	0.52	0.863	245449	93	584214	6_1	6
GCF_902364275.1	isolate: MGYG-HGUT-00195	yes	+	yes	100195	100	853	RefSeq	MGYG-HGUT-00195	Faecalibacterium prausnitzii	NA	NCBI Prokaryotic Genome Annotation Pipeline (PGAP)	Scaffold	2019-08-16	EMG	0	100	2.95	0.873	304855	34	545988	2_2	2
GCF_902373685.1	isolate: MGYG-HGUT-01300	no	NA	NA	101300	100	853	RefSeq	MGYG-HGUT-01300	Faecalibacterium prausnitzii	NA	GCF_902373685.1-RS_2024_04_14	Scaffold	2019-08-16	EMG	0	99.81	0.36	0.862	296445	25	999620	5_6	5
GCF_902385265.1	isolate: MGYG-HGUT-02272	no	NA	NA	102272	100	853	RefSeq	UHGG_MGYG-HGUT-02272	Faecalibacterium prausnitzii	NA	NCBI Prokaryotic Genome Annotation Pipeline (PGAP)	Scaffold	2019-08-16	EMG	0	99.77	0.51	0.866	234049	31	445388	7_1	7
GCF_902388275.1	isolate: MGYG-HGUT-02545	yes	+	no	102545	100	853	RefSeq	UHGG_MGYG-HGUT-02545	Faecalibacterium prausnitzii	NA	NCBI Prokaryotic Genome Annotation Pipeline (PGAP)	Complete Genome	2019-08-10	EMG	0	99.99	1.32	0.859	2833887	1	2833887	1_4	1
GCF_951792925.1	isolate: DSM32379	no	NA	NA	NA	NA	853	RefSeq	DSM32379	Faecalibacterium prausnitzii	NA	NCBI Prokaryotic Genome Annotation Pipeline (PGAP)	Complete Genome	2023-07-19	GOTHENBURG UNIVERISITY	0	99.08	1.38	0.869	2905183	1	2905183	2_4	2
GCA_018377455.1	isolate: L3_063_250G2_dasL3_063_250G2_metabat.metabat.15	no	NA	NA	102545	96.3419	853	GenBank	ASM1837745v1	Faecalibacterium prausnitzii	NA	NCBI Prokaryotic Genome Annotation Pipeline (PGAP)	Scaffold	2021-05-16	University of California, Berkeley	0	99.77	0.06	0.866	76430	49	187449	1_5	1
GCA_018379485.1	isolate: L1_007_000M1_dasL1_007_000M1_concoct_59	no	NA	NA	100022	96.2053	853	GenBank	ASM1837948v1	Faecalibacterium prausnitzii	NA	NCBI Prokaryotic Genome Annotation Pipeline (PGAP)	Scaffold	2021-05-16	University of California, Berkeley	0	99.26	0.25	0.874	110975	69	299444	4_7	4
GCA_018382675.1	isolate: L3_121_363G2_dasL3_121_363G2_concoct_60	no	NA	NA	102545	96.0658	853	GenBank	ASM1838267v1	Faecalibacterium prausnitzii	NA	NCBI Prokaryotic Genome Annotation Pipeline (PGAP)	Scaffold	2021-05-17	University of California, Berkeley	0	99.85	0.38	0.862	61354	81	259977	1_7	1
GCA_021626805.1	isolate: C14_maxbin.001.fa	no	NA	NA	101300	96.3788	853	GenBank	ASM2162680v1	Faecalibacterium prausnitzii	NA	NA	Scaffold	2022-01-26	Stanford University School of Medicine	0	93.79	0.69	0.87	163104	58	296861	5_9	5
GCA_025757765.1	isolate: KR001_HIC_0004	no	NA	NA	102545	95.691	853	GenBank	ASM2575776v1	Faecalibacterium prausnitzii	NA	NCBI Prokaryotic Genome Annotation Pipeline (PGAP)	Complete Genome	2022-10-19	Yonsei University	0	99.99	0.27	0.85	2858485	1	2858485	1_8	1
GCA_934825545.1	isolate: MTG221_bin.57.fa	yes	+	no	101300	97.3079	853	GenBank	MTG221_bin.57.fa	Faecalibacterium prausnitzii	NA	NA	Scaffold	2022-07-30	UNIVERSITY OF NEW SOUTH WALES	0	89.13	0.54	0.871	72671	54	258443	5_3	5
GCA_934835215.1	isolate: MTG224_bin.10.fa	yes	+	no	101300	97.4582	853	GenBank	MTG224_bin.10.fa	Faecalibacterium prausnitzii	NA	NA	Scaffold	2022-07-30	UNIVERSITY OF NEW SOUTH WALES	0	99.49	0.77	0.863	104769	273	316036	5_3	5
GCA_934836715.1	isolate: MTG234_bin.29.fa	no	NA	NA	100022	97.0951	853	GenBank	MTG234_bin.29.fa	Faecalibacterium prausnitzii	NA	NA	Scaffold	2022-07-30	UNIVERSITY OF NEW SOUTH WALES	0	99.58	0.22	0.875	80685	50	321005	4_9	4
GCA_934838155.1	isolate: MTG225_bin.2.fa	yes	+	no	101300	97.253	853	GenBank	MTG225_bin.2.fa	Faecalibacterium prausnitzii	NA	NA	Scaffold	2022-07-30	UNIVERSITY OF NEW SOUTH WALES	0	86.53	1.18	0.871	68716	61	186195	5_3	5
GCA_934841625.1	isolate: MTG228_bin.6.fa	yes	-	no	101300	97.1113	853	GenBank	MTG228_bin.6.fa	Faecalibacterium prausnitzii	NA	NA	Scaffold	2022-07-30	UNIVERSITY OF NEW SOUTH WALES	0	97.76	0.48	0.87	77507	198	265134	5_3	5
GCA_934854505.1	isolate: MTG235_bin.36.fa	no	NA	NA	100022	96.9775	853	GenBank	MTG235_bin.36.fa	Faecalibacterium prausnitzii	NA	NA	Scaffold	2022-07-30	UNIVERSITY OF NEW SOUTH WALES	0	96.12	0.29	0.864	66441	206	134497	4_9	4
GCA_934879935.1	isolate: MTG246_bin.14.fa	no	NA	NA	100022	96.9547	853	GenBank	MTG246_bin.14.fa	Faecalibacterium prausnitzii	NA	NA	Scaffold	2022-07-30	UNIVERSITY OF NEW SOUTH WALES	0	92.85	0.08	0.871	69089	99	132003	4_9	4
GCA_934880215.1	isolate: MTG242_bin.5.fa	yes	-	no	101300	97.4336	853	GenBank	MTG242_bin.5.fa	Faecalibacterium prausnitzii	NA	NA	Scaffold	2022-07-30	UNIVERSITY OF NEW SOUTH WALES	0	93.22	0.19	0.867	88020	94	426710	5_3	5
GCA_934882155.1	isolate: MTG241_bin.11.fa	yes	+	no	101300	97.2848	853	GenBank	MTG241_bin.11.fa	Faecalibacterium prausnitzii	NA	NA	Scaffold	2022-07-30	UNIVERSITY OF NEW SOUTH WALES	0	96.93	0.96	0.865	82143	237	269467	5_3	5
