# Supplementary material for: Improved detection of microbiome-disease associations via population structure-aware generalized linear mixed effects models (microSLAM)
Source: PLoS Comput Biol. 2025 May 27;21(5):e1012277. doi: 10.1371/journal.pcbi.1012277 (PMC12136445; doi:10.1371/journal.pcbi.1012277)
Supplement: S6 Table — (XLSX) [file pcbi.1012277.s007.xlsx]

## Sheet: Sheet 1
qcsampledata
proj_name	run_id	input	both_kept	fwd_only	rev_only	dropped	low_entropy	chm13v2.0	hs37d5ss	phix	host	non_host	subject_id	sample_id	disease	disease_subtype	NCBI_accession	age	sample_name
He	ERR1620255	24474122	20965768	2224871	608597	674886	268	24252	6502	0	25203	20940565	SZAXPI029499-101	SZAXPI029499-101	IBD	CD	ERR1620255	48	ERR1620255
He	ERR1620256	24865185	21660321	2000737	598504	605623	82	11889	5018	0	13034	21647287	SZAXPI029500-102	SZAXPI029500-102	IBD	CD	ERR1620256	22	ERR1620256
He	ERR1620257	25248650	22062660	1940367	656072	589551	54	21087	8466	0	21213	22041447	SZAXPI029501-104	SZAXPI029501-104	IBD	CD	ERR1620257	27	ERR1620257
He	ERR1620258	24649154	21115471	2231105	628496	674082	59	22002	7185	0	22065	21093406	SZAXPI029502-105	SZAXPI029502-105	IBD	CD	ERR1620258	16	ERR1620258
He	ERR1620259	25001347	20888511	2595782	689831	827223	108	9359	10070	0	15928	20872583	SZAXPI029503-106	SZAXPI029503-106	IBD	CD	ERR1620259	22	ERR1620259
He	ERR1620260	33322190	29063321	2621517	832136	805216	226	10914	2284	0	11894	29051427	SZAXPI029541-107	SZAXPI029541-107	IBD	CD	ERR1620260	39	ERR1620260
He	ERR1620261	22227488	16224067	3657972	983452	1361997	156	56596	58628	0	61948	16162119	SZAXPI029542-108	SZAXPI029542-108	IBD	CD	ERR1620261	17	ERR1620261
He	ERR1620262	30931298	25115145	3503242	1097716	1215195	199	14152	2322	0	14356	25100789	SZAXPI029544-123	SZAXPI029544-123	IBD	CD	ERR1620262	43	ERR1620262
He	ERR1620263	29179768	23419951	3615786	962254	1181777	237	30046	43425	0	56985	23362966	SZAXPI029545-129	SZAXPI029545-129	IBD	CD	ERR1620263	27	ERR1620263
He	ERR1620264	27268477	22412889	3029702	857113	968773	262	100124	81724	0	100630	22312259	SZAXPI029546-133	SZAXPI029546-133	IBD	CD	ERR1620264	27	ERR1620264
He	ERR1620265	26846595	24719423	1221408	364424	541340	14	11773	3747	0	11999	24707424	SZAXPI029548-140	SZAXPI029548-140	IBD	CD	ERR1620265	22	ERR1620265
He	ERR1620266	30180186	27237576	1572106	600222	770282	167	8677	20833	0	28602	27208974	SZAXPI029549-142	SZAXPI029549-142	IBD	CD	ERR1620266	42	ERR1620266
He	ERR1620267	29193536	27329077	965051	439684	459724	49	23137	10014	0	29588	27299489	SZAXPI029550-158	SZAXPI029550-158	IBD	CD	ERR1620267	29	ERR1620267
He	ERR1620268	31394812	26217403	2601758	1311520	1264131	119	12189	19838	1	29284	26188119	SZAXPI029460-123	SZAXPI029460-123	IBD	CD	ERR1620268	21	ERR1620268
He	ERR1620270	24857880	20693426	2274167	878144	1012143	32	12778	3570	0	13266	20680160	SZAXPI029467-166	SZAXPI029467-166	IBD	CD	ERR1620270	31	ERR1620270
He	ERR1620271	26612286	23186765	1657532	956621	811368	231	26808	20560	0	29949	23156816	SZAXPI029473-40	SZAXPI029473-40	IBD	CD	ERR1620271	28	ERR1620271
He	ERR1620272	25780247	23251512	1401418	537495	589822	84	36849	25081	0	37240	23214272	SZAXPI029474-42	SZAXPI029474-42	IBD	CD	ERR1620272	33	ERR1620272
He	ERR1620274	24719959	22083026	1450161	545012	641760	151	48252	39809	0	48532	22034494	SZAXPI029475-44	SZAXPI029475-44	IBD	CD	ERR1620274	29	ERR1620274
He	ERR1620275	26690643	23411954	1738033	730603	810053	186	21780	10702	0	24990	23386964	SZAXPI029479-64	SZAXPI029479-64	IBD	CD	ERR1620275	29	ERR1620275
He	ERR1620276	27669197	24875735	1448330	694762	650370	65	19835	12720	0	20825	24854910	SZAXPI029486-84	SZAXPI029486-84	IBD	CD	ERR1620276	23	ERR1620276
He	ERR1620278	30814114	28156024	1842423	296041	519626	45	7892	4340	0	10656	28145368	SZAXPI029497-98	SZAXPI029497-98	IBD	CD	ERR1620278	44	ERR1620278
He	ERR1620280	30260318	28270686	1255063	396585	337984	142	12248	3436	0	12520	28258166	SZAXPI029461-129	SZAXPI029461-129	IBD	CD	ERR1620280	36	ERR1620280
He	ERR1620282	32619756	30945820	1030000	369137	274799	58	16497	4012	20	17554	30928266	SZAXPI029462-133	SZAXPI029462-133	IBD	CD	ERR1620282	31	ERR1620282
He	ERR1620283	28132475	26125255	1302823	366988	337409	188	7855	1853	0	8901	26116354	SZAXPI029463-136	SZAXPI029463-136	IBD	CD	ERR1620283	25	ERR1620283
He	ERR1620285	30131682	28299893	1135668	388771	307350	199	21283	28099	0	36925	28262968	SZAXPI029464-140	SZAXPI029464-140	IBD	CD	ERR1620285	23	ERR1620285
He	ERR1620286	30865935	28946686	1189044	403196	327009	416	38639	19989	0	46018	28900668	SZAXPI029466-158	SZAXPI029466-158	IBD	CD	ERR1620286	40	ERR1620286
He	ERR1620288	38793472	36035571	1816518	498274	443109	167	20159	3557	0	21076	36014495	SZAXPI029468-169	SZAXPI029468-169	IBD	CD	ERR1620288	30	ERR1620288
He	ERR1620289	30067266	28094186	1275899	365750	331431	260	16757	4073	0	16995	28077191	SZAXPI029469-27	SZAXPI029469-27	IBD	CD	ERR1620289	39	ERR1620289
He	ERR1620290	32824889	30678007	1374651	419796	352435	162	29649	10936	0	33187	30644820	SZAXPI029471-33	SZAXPI029471-33	IBD	CD	ERR1620290	27	ERR1620290
He	ERR1620291	26883143	24598227	1486885	421481	376550	564	31302	13692	0	34410	24563817	SZAXPI029476-50	SZAXPI029476-50	IBD	CD	ERR1620291	30	ERR1620291
He	ERR1620292	24407435	22878364	1003640	287100	238331	200	73168	66771	0	81961	22796403	SZAXPI029480-66	SZAXPI029480-66	IBD	CD	ERR1620292	35	ERR1620292
He	ERR1620293	29284831	27455581	1214181	331549	283520	228	15643	3496	0	16006	27439575	SZAXPI029482-77	SZAXPI029482-77	IBD	CD	ERR1620293	28	ERR1620293
He	ERR1620294	29210601	27214006	1316159	361852	318584	85	12119	3344	0	12424	27201582	SZAXPI029483-78	SZAXPI029483-78	IBD	CD	ERR1620294	24	ERR1620294
He	ERR1620295	27667258	25925172	1168128	305676	268282	67	10261	1069	0	10487	25914685	SZAXPI029484-80	SZAXPI029484-80	IBD	CD	ERR1620295	25	ERR1620295
He	ERR1620296	35760060	33799400	1156132	463620	340908	60	14163	9332	0	20756	33778644	SZAXPI029485-81	SZAXPI029485-81	IBD	CD	ERR1620296	18	ERR1620296
He	ERR1620298	30915445	28532614	1509302	459467	414062	97	7457	3749	0	10830	28521784	SZAXPI029494-94	SZAXPI029494-94	IBD	CD	ERR1620298	18	ERR1620298
He	ERR1620300	30174803	28255735	1163780	426387	328901	116	24698	10241	0	28840	28226895	SZAXPI029495-96	SZAXPI029495-96	IBD	CD	ERR1620300	15	ERR1620300
He	ERR1620301	25994966	24185581	1092957	387332	329096	77	6186	23645	0	29071	24156510	SZAXPI029496-97	SZAXPI029496-97	IBD	CD	ERR1620301	40	ERR1620301
He	ERR1620302	29046997	27349486	1029167	373321	295023	157	40994	26771	1	42111	27307375	SZAXPI029498-99	SZAXPI029498-99	IBD	CD	ERR1620302	35	ERR1620302
He	ERR1620303	20342209	19245707	726671	173436	196395	116	21550	3704	0	23758	19221949	RSZAXPI003069-101	RSZAXPI003069-101	IBD	CD	ERR1620303	42	ERR1620303
He	ERR1620304	22248632	20059059	1411971	303991	473611	119	11459	9721	0	13813	20045246	RSZAXPI003062-102	RSZAXPI003062-102	IBD	CD	ERR1620304	25	ERR1620304
He	ERR1620306	25057494	23451229	1042818	236747	326700	20	6174	1907	0	7492	23443737	RSZAXPI003063-104	RSZAXPI003063-104	IBD	CD	ERR1620306	23	ERR1620306
He	ERR1620308	21933575	20507417	920753	216462	288943	32	20033	11414	0	20882	20486535	RSZAXPI003065-105	RSZAXPI003065-105	IBD	CD	ERR1620308	24	ERR1620308
He	ERR1620313	27823853	26395412	803970	276606	347865	93	23789	56832	0	67233	26328179	RSZAXPI003078-111	RSZAXPI003078-111	IBD	CD	ERR1620313	23	ERR1620313
He	ERR1620315	22098430	20834845	796532	226507	240546	113	79888	24047	0	80496	20754349	RSZAXPI003079-113	RSZAXPI003079-113	IBD	CD	ERR1620315	36	ERR1620315
He	ERR1620316	23512257	22347796	705425	187845	271191	207	14929	3193	0	15110	22332686	RSZAXPI003080-114	RSZAXPI003080-114	IBD	CD	ERR1620316	22	ERR1620316
He	ERR1620318	24009856	22713179	788710	203446	304521	153	25644	10978	0	25862	22687317	RSZAXPI003081-115	RSZAXPI003081-115	IBD	CD	ERR1620318	31	ERR1620318
He	ERR1620320	24563289	23318516	748496	198354	297923	55	9591	1538	0	9815	23308701	RSZAXPI003082-116	RSZAXPI003082-116	IBD	CD	ERR1620320	21	ERR1620320
He	ERR1620322	25665386	23549876	1106748	468986	539776	157	10068	1659	0	10623	23539253	SZAXPI029551-166	SZAXPI029551-166	healthy	NA	ERR1620322	26	ERR1620322
He	ERR1620323	26682194	24662914	1065057	441919	512304	159	9216	1463	0	9377	24653537	SZAXPI029552-169	SZAXPI029552-169	healthy	NA	ERR1620323	44	ERR1620323
He	ERR1620324	31944940	29914919	1027628	514566	487827	90	19069	2279	0	19549	29895370	SZAXPI029553-32	SZAXPI029553-32	healthy	NA	ERR1620324	24	ERR1620324
He	ERR1620325	28161314	24789362	1709506	907092	755354	116	10673	1175	0	10860	24778502	SZAXPI029554-33	SZAXPI029554-33	healthy	NA	ERR1620325	24	ERR1620325
He	ERR1620326	32968297	29264625	1928678	965947	809047	165	12872	1785	0	13432	29251193	SZAXPI029555-35	SZAXPI029555-35	healthy	NA	ERR1620326	22	ERR1620326
He	ERR1620327	26613199	23687034	1508054	762956	655155	117	17686	7539	0	17921	23669113	SZAXPI029556-40	SZAXPI029556-40	healthy	NA	ERR1620327	23	ERR1620327
He	ERR1620328	25715556	23036856	1374986	714683	589031	142	13175	6394	0	13901	23022955	SZAXPI029557-42	SZAXPI029557-42	healthy	NA	ERR1620328	22	ERR1620328
He	ERR1620329	19997861	17754053	1246985	506482	490341	136	39297	31079	0	39475	17714578	SZAXPI029558-44	SZAXPI029558-44	healthy	NA	ERR1620329	24	ERR1620329
He	ERR1620330	26681085	23565583	1588384	845670	681448	149	11581	2168	0	12440	23553143	SZAXPI029559-50	SZAXPI029559-50	healthy	NA	ERR1620330	23	ERR1620330
He	ERR1620331	31407982	26598557	1091510	3168899	549016	79	9842	953	0	10009	26588548	SZAXPI029560-51	SZAXPI029560-51	healthy	NA	ERR1620331	24	ERR1620331
He	ERR1620332	32480842	27572232	1177138	3171318	560154	60	8849	4357	0	12634	27559598	SZAXPI029561-52	SZAXPI029561-52	healthy	NA	ERR1620332	24	ERR1620332
He	ERR1620334	31651511	26656231	1214047	3217201	564032	103	10043	6277	0	15757	26640474	SZAXPI029563-66	SZAXPI029563-66	healthy	NA	ERR1620334	14	ERR1620334
He	ERR1620335	34039928	28766324	1305714	3357433	610457	92	13663	1645	0	13823	28752501	SZAXPI029564-74	SZAXPI029564-74	healthy	NA	ERR1620335	13	ERR1620335
He	ERR1620336	32528089	27857531	1243271	2859645	567642	89	8545	1207	0	8608	27848923	SZAXPI029565-77	SZAXPI029565-77	healthy	NA	ERR1620336	13	ERR1620336
He	ERR1620337	29475314	26780581	1481253	521264	692216	157	10617	1283	0	10999	26769582	SZAXPI029566-78	SZAXPI029566-78	healthy	NA	ERR1620337	14	ERR1620337
He	ERR1620338	27041096	24422335	1418201	517229	683331	170	8933	1455	0	9224	24413111	SZAXPI029567-80	SZAXPI029567-80	healthy	NA	ERR1620338	13	ERR1620338
He	ERR1620339	30998723	28084293	1494785	664643	755002	34	9454	928	0	9615	28074678	SZAXPI029568-81	SZAXPI029568-81	healthy	NA	ERR1620339	14	ERR1620339
He	ERR1620340	30112473	27744326	1219587	554220	594340	93	9826	1516	0	10631	27733695	SZAXPI029569-84	SZAXPI029569-84	healthy	NA	ERR1620340	14	ERR1620340
He	ERR1620341	29031695	26262767	1412326	645421	711181	63	8448	1258	0	9114	26253653	SZAXPI029570-85	SZAXPI029570-85	healthy	NA	ERR1620341	13	ERR1620341
He	ERR1620342	30077533	27600735	1170688	679792	626318	131	8841	1107	0	9067	27591668	SZAXPI029571-86	SZAXPI029571-86	healthy	NA	ERR1620342	14	ERR1620342
He	ERR1620343	31937991	29590705	1146013	624363	576910	146	10936	1762	0	11109	29579596	SZAXPI029572-87	SZAXPI029572-87	healthy	NA	ERR1620343	16	ERR1620343
He	ERR1620344	27420940	24998176	1303825	492349	626590	238	11464	1235	0	11799	24986377	SZAXPI029573-88	SZAXPI029573-88	healthy	NA	ERR1620344	16	ERR1620344
He	ERR1620346	25082459	22944049	1177748	414644	546018	189	94269	71861	0	95065	22848984	SZAXPI029575-90	SZAXPI029575-90	healthy	NA	ERR1620346	16	ERR1620346
He	ERR1620347	28915769	25348810	1983909	669873	913177	141	13427	3610	0	14457	25334353	SZAXPI029576-93	SZAXPI029576-93	healthy	NA	ERR1620347	17	ERR1620347
He	ERR1620348	28514312	25391390	1830647	520309	771966	46	10076	755	0	10151	25381239	SZAXPI029577-94	SZAXPI029577-94	healthy	NA	ERR1620348	16	ERR1620348
He	ERR1620349	27296634	24278740	1685095	566393	766406	127	10697	4835	0	12908	24265832	SZAXPI029578-96	SZAXPI029578-96	healthy	NA	ERR1620349	16	ERR1620349
He	ERR1620350	29890267	26770468	1742029	596487	781283	70	13856	1631	0	13933	26756535	SZAXPI029579-97	SZAXPI029579-97	healthy	NA	ERR1620350	17	ERR1620350
He	ERR1620351	25429450	22771065	1531413	474778	652194	48	12149	1535	0	12215	22758850	SZAXPI029580-98	SZAXPI029580-98	healthy	NA	ERR1620351	16	ERR1620351
He	ERR1620352	27762323	24651992	1725137	592759	792435	53	8765	682	0	8866	24643126	SZAXPI029581-99	SZAXPI029581-99	healthy	NA	ERR1620352	16	ERR1620352
He	ERR1620353	29529820	26986189	1359470	594638	589523	64	15196	1509	0	15481	26970708	SZAXPI029582-100	SZAXPI029582-100	healthy	NA	ERR1620353	16	ERR1620353
He	ERR1620355	29104035	25786493	1919614	598589	799339	73	10662	1252	0	10812	25775681	SZAXPI029584-102	SZAXPI029584-102	healthy	NA	ERR1620355	17	ERR1620355
He	ERR1620356	28344865	25259478	1808124	559526	717737	99	11291	1189	0	11767	25247711	SZAXPI029585-104	SZAXPI029585-104	healthy	NA	ERR1620356	17	ERR1620356
He	ERR1620357	26744471	23812045	1736974	489528	705924	85	8767	912	0	9007	23803038	SZAXPI029586-105	SZAXPI029586-105	healthy	NA	ERR1620357	18	ERR1620357
He	ERR1620358	23760784	21127658	1638161	391667	603298	82	10415	1612	0	10737	21116921	SZAXPI029587-106	SZAXPI029587-106	healthy	NA	ERR1620358	20	ERR1620358
He	ERR1620359	24539806	21635732	1689094	489544	725436	75	11065	3014	0	11276	21624456	SZAXPI029588-107	SZAXPI029588-107	healthy	NA	ERR1620359	19	ERR1620359
He	ERR1620360	22475009	19179593	1937509	504100	853807	132	7954	1536	0	8028	19171565	SZAXPI029589-108	SZAXPI029589-108	healthy	NA	ERR1620360	18	ERR1620360
He	ERR1620361	30485702	26841884	2112822	633445	897551	53	16074	4057	0	18661	26823223	SZAXPI029590-113	SZAXPI029590-113	healthy	NA	ERR1620361	18	ERR1620361
He	ERR1620362	35822312	30723178	2934803	863132	1301199	53	12147	1679	0	12613	30710565	SZAXPI029591-123	SZAXPI029591-123	healthy	NA	ERR1620362	17	ERR1620362
He	ERR1620363	32150438	28178439	2305434	643710	1022855	71	10857	1040	0	10980	28167459	SZAXPI029592-129	SZAXPI029592-129	healthy	NA	ERR1620363	17	ERR1620363
He	ERR1620364	32041010	28172801	2285403	616432	966374	46	9831	866	0	10037	28162764	SZAXPI029593-133	SZAXPI029593-133	healthy	NA	ERR1620364	19	ERR1620364
He	ERR1620365	25296812	21714093	1069025	1888441	625253	145	8749	867	0	8873	21705220	SZAXPI029490-88	SZAXPI029490-88	healthy	NA	ERR1620365	40	ERR1620365
He	ERR1620366	21018165	18117715	857761	1546973	495716	127	6427	1404	0	7429	18110286	SZAXPI029491-89	SZAXPI029491-89	healthy	NA	ERR1620366	23	ERR1620366
He	ERR1620367	26922422	24001649	1618650	568547	733576	126	13845	2497	0	14434	23987215	SZAXPI029594-136	SZAXPI029594-136	healthy	NA	ERR1620367	17	ERR1620367
He	ERR1620368	26696014	23166808	2079673	537002	912531	89	18261	9444	0	18388	23148420	SZAXPI029596-142	SZAXPI029596-142	healthy	NA	ERR1620368	17	ERR1620368
He	ERR1620369	30388316	26654539	2229368	551190	953219	61	12058	4136	0	12705	26641834	SZAXPI029597-158	SZAXPI029597-158	healthy	NA	ERR1620369	17	ERR1620369
He	ERR1620370	30086968	26636618	1995133	585773	869444	138	12901	1124	0	13069	26623549	SZAXPI029598-166	SZAXPI029598-166	healthy	NA	ERR1620370	19	ERR1620370
He	ERR1620371	26495168	23200113	2011542	466049	817464	81	9057	1548	0	9387	23190726	SZAXPI029670-27	SZAXPI029670-27	healthy	NA	ERR1620371	23	ERR1620371
He	ERR1620372	29246268	25848059	2085346	478023	834840	36	16380	6678	0	16607	25831452	SZAXPI029492-90	SZAXPI029492-90	healthy	NA	ERR1620372	25	ERR1620372
He	ERR1620373	27095854	23836467	1923648	520335	815404	131	10078	2433	0	10134	23826333	SZAXPI029599-169	SZAXPI029599-169	healthy	NA	ERR1620373	39	ERR1620373
He	ERR1620374	31448145	27627429	2211431	668297	940988	229	11751	976	0	12101	27615328	SZAXPI029600-27	SZAXPI029600-27	healthy	NA	ERR1620374	26	ERR1620374
He	ERR1620375	28079578	25358254	1601654	483914	635756	4177	21021	5069	0	21772	25336482	SZAXPI029601-32	SZAXPI029601-32	healthy	NA	ERR1620375	51	ERR1620375
He	ERR1620376	26941265	24020994	1623453	608911	687907	68	8014	1381	0	8631	24012363	SZAXPI029602-33	SZAXPI029602-33	healthy	NA	ERR1620376	24	ERR1620376
He	ERR1620377	31475205	28702439	1710122	479830	582814	194	20599	6602	0	22909	28679530	SZAXPI029489-87	SZAXPI029489-87	healthy	NA	ERR1620377	27	ERR1620377
Metahit	ERR414256	27385713	22633554	2929281	1272345	550533	97	9510	1006	0	9720	22623834	MH0290	MH0290	healthy	NA	ERR414537;ERR414256	50	MH0290
Metahit	ERR414284	28516644	25662346	1369193	1102781	382324	93	10103	2206	0	11307	25651039	MH0336	MH0336	healthy	NA	ERR414565;ERR414284	68	MH0336
Metahit	ERR414289	32103936	27010917	2840019	1623677	629323	112	15464	3726	0	15612	26995305	MH0340	MH0340	healthy	NA	ERR414570;ERR414289	68	MH0340
Metahit	ERR414357	39328473	34500487	2243334	1468154	1116498	133	9323	745	0	9456	34491031	O2.UC11	O2.UC11.1	IBD	UC	ERR414638;ERR414357	34	O2.UC11-1
Metahit	ERR414358	31806236	28777957	1231348	1041210	755721	442	23374	4930	0	23533	28754424	O2.UC1	O2.UC1.1	IBD	UC	ERR414639;ERR414358	37	O2.UC1-1
Metahit	ERR414359	34387959	29420007	2122847	1662031	1183074	79	26830	16431	0	27610	29392397	O2.UC12	O2.UC12.1	IBD	UC	ERR414640;ERR414359	43	O2.UC12-1
Metahit	ERR414361	31920868	27768841	1554985	1653040	944002	108	10834	1835	0	11010	27757831	O2.UC14	O2.UC14.1	IBD	UC	ERR414642;ERR414361	31	O2.UC14-1
Metahit	ERR414362	35188198	32143579	1315709	1292568	436342	722	27508	12769	0	27750	32115829	O2.UC15	O2.UC15.0	IBD	UC	ERR414643;ERR414362	26	O2.UC15-0
Metahit	ERR414365	39824108	35806125	2051821	1004482	961680	48	12108	2461	0	12269	35793856	O2.UC16	O2.UC16.1	IBD	UC	ERR414646;ERR414365	47	O2.UC16-1
Metahit	ERR414366	32822055	28792919	1457390	1679800	891946	85	9017	1612	0	9142	28783777	O2.UC17	O2.UC17.1	IBD	UC	ERR414647;ERR414366	56	O2.UC17-1
Metahit	ERR414369	32114878	27705766	1445478	1853398	1110236	111	10756	1603	0	10855	27694911	O2.UC20	O2.UC20.1	IBD	UC	ERR414650;ERR414369	51	O2.UC20-1
Metahit	ERR414370	34256839	30675910	1474156	1262972	843801	364	15539	6381	0	15817	30660093	O2.UC21	O2.UC21.1	IBD	UC	ERR414651;ERR414370	49	O2.UC21-1
Metahit	ERR414371	33853892	29402864	1427845	1871195	1151988	210	9328	1316	0	9463	29393401	O2.UC2	O2.UC2.1	IBD	UC	ERR414652;ERR414371	46	O2.UC2-1
Metahit	ERR414372	28414064	24032093	2166952	994872	1220147	93	8400	1039	0	8438	24023655	O2.UC22	O2.UC22.1	IBD	UC	ERR414653;ERR414372	44	O2.UC22-1
Metahit	ERR414373	12532483	10341569	1093557	476468	620889	658	535606	501080	0	536545	9805024	O2.UC23	O2.UC23.1	IBD	UC	ERR414654;ERR414373	41	O2.UC23-1
Metahit	ERR414374	35428672	30646371	2311550	1124871	1345880	197	11520	1816	0	11661	30634710	O2.UC24	O2.UC24.1	IBD	UC	ERR414655;ERR414374	55	O2.UC24-1
Metahit	ERR414375	36660761	31686520	2307114	1256308	1410819	34	8229	900	0	8340	31678180	O2.UC26	O2.UC26.1	IBD	UC	ERR414656;ERR414375	41	O2.UC26-1
Metahit	ERR414376	28796828	26211472	1109643	875670	600043	201	10946	1718	0	11066	26200406	O2.UC27	O2.UC27.1	IBD	UC	ERR414657;ERR414376	52	O2.UC27-1
Metahit	ERR414377	37546299	32905091	1920483	2030231	690494	2943	54034	19549	0	54651	32850440	O2.UC28	O2.UC28.0	IBD	UC	ERR414658;ERR414377	39	O2.UC28-0
Metahit	ERR414380	30383328	27373522	1155863	1150080	703863	222	16337	3931	0	16492	27357030	O2.UC29	O2.UC29.1	IBD	UC	ERR414661;ERR414380	55	O2.UC29-1
Metahit	ERR414381	38229558	34835699	1442303	1157941	793615	190	49509	38246	0	49707	34785992	O2.UC30	O2.UC30.1	IBD	UC	ERR414662;ERR414381	51	O2.UC30-1
Metahit	ERR414382	34660149	30871645	1274161	1632086	882257	150	12651	2945	0	12784	30858861	O2.UC31	O2.UC31.1	IBD	UC	ERR414663;ERR414382	30	O2.UC31-1
Metahit	ERR414383	35142794	30087144	1733921	2021323	1300406	283	137842	75059	0	138072	29949072	O2.UC3	O2.UC3.1	IBD	UC	ERR414664;ERR414383	41	O2.UC3-1
Metahit	ERR414384	34424644	30703878	1343423	1489639	887704	105	8797	1014	5	8974	30694904	O2.UC32	O2.UC32.1	IBD	UC	ERR414665;ERR414384	54	O2.UC32-1
Metahit	ERR414385	35568540	31769523	1477663	1436728	884626	179	9572	1740	0	9789	31759734	O2.UC35	O2.UC35.1	IBD	UC	ERR414666;ERR414385	39	O2.UC35-1
Metahit	ERR414386	18206180	15272581	1475025	901029	557545	732	35429	24560	0	35604	15236977	O2.UC36	O2.UC36.0	IBD	UC	ERR414668;ERR414667;ERR414387;ERR414386	43	O2.UC36-0
Metahit	ERR414387	22623553	19907959	1125630	1097519	492445	874	45983	31718	0	46207	19861752	O2.UC36	O2.UC36.0	IBD	UC	ERR414668;ERR414667;ERR414387;ERR414386	43	O2.UC36-0
Metahit	ERR414389	46434581	40819426	2380882	1597655	1636618	121	12764	669	0	12867	40806559	O2.UC37	O2.UC37.1	IBD	UC	ERR414670;ERR414389	44	O2.UC37-1
Metahit	ERR414390	39846983	34293008	1936776	1956605	1660594	88	10842	2007	0	11752	34281256	O2.UC38	O2.UC38.1	IBD	UC	ERR414671;ERR414390	55	O2.UC38-1
Metahit	ERR414391	41210802	35587536	2626830	1409732	1586704	94	19766	5883	0	19868	35567668	O2.UC40	O2.UC40.1	IBD	UC	ERR414672;ERR414391	35	O2.UC40-1
Metahit	ERR414392	42461640	36528630	2260618	1934273	1738119	97	10419	1644	0	10526	36518104	O2.UC41	O2.UC41.1	IBD	UC	ERR414673;ERR414392	43	O2.UC41-1
Metahit	ERR414393	41339038	36560962	1457661	2135668	1184747	284	11065	1611	2	11180	36549782	O2.UC4	O2.UC4.1	IBD	UC	ERR414674;ERR414393	57	O2.UC4-1
Metahit	ERR414394	38155919	27564693	2953229	4890290	2747707	23	10092	2058	0	10230	27554463	O2.UC43	O2.UC43.1	IBD	UC	ERR414675;ERR414394	24	O2.UC43-1
Metahit	ERR414395	38242096	27095877	2872275	5250151	3023793	106	11538	2353	0	12102	27083775	O2.UC44	O2.UC44.1	IBD	UC	ERR414676;ERR414395	45	O2.UC44-1
Metahit	ERR414396	44665127	32891006	2758619	6032100	2983402	58	11056	749	0	11202	32879804	O2.UC46	O2.UC46.1	IBD	UC	ERR414677;ERR414396	32	O2.UC46-1
Metahit	ERR414397	34511578	23791976	2804004	4887450	3028148	65	9840	1503	0	10135	23781841	O2.UC47	O2.UC47.1	IBD	UC	ERR414678;ERR414397	29	O2.UC47-1
Metahit	ERR414398	51666858	46644868	2588863	1279678	1153449	253	12304	930	0	12528	46632340	O2.UC48	O2.UC48.1	IBD	UC	ERR414679;ERR414398	46	O2.UC48-1
Metahit	ERR414399	36621734	32176895	1925270	1356103	1163466	161	33060	13691	0	33354	32143541	O2.UC5	O2.UC5.1	IBD	UC	ERR414680;ERR414399	40	O2.UC5-1
Metahit	ERR414401	37532367	31957951	2125084	1906568	1542764	74	11166	1251	0	11354	31946597	O2.UC6	O2.UC6.1	IBD	UC	ERR414682;ERR414401	50	O2.UC6-1
Metahit	ERR414403	33036564	28534657	1666116	1654709	1181082	760	939073	645957	0	939620	27595037	O2.UC7	O2.UC7.0	IBD	UC	ERR414684;ERR414403	25	O2.UC7-0
Metahit	ERR414407	31344144	28328552	1334695	1246477	434420	200	12191	1036	0	12353	28316199	O2.UC8	O2.UC8.2	IBD	UC	ERR414688;ERR414407	25	O2.UC8-2
Metahit	ERR414408	37404782	33158068	2399935	925831	920948	163	11208	1746	0	11307	33146761	O2.UC9	O2.UC9.1	IBD	UC	ERR414689;ERR414408	52	O2.UC9-1
Metahit	ERR414411	21352818	18935433	1250906	767761	398718	62	6733	750	2	7077	18928356	V1.CD12	V1.CD12.3	IBD	CD	ERR414693;ERR414692;ERR414412;ERR414411	41	V1.CD12-3
Metahit	ERR414412	27224099	24890582	1031834	899507	402176	71	8375	1039	0	8857	24881725	V1.CD12	V1.CD12.3	IBD	CD	ERR414693;ERR414692;ERR414412;ERR414411	41	V1.CD12-3
Metahit	ERR414414	18071814	15402253	1445110	745448	479003	51	6112	1699	2	7346	15394907	V1.CD20	V1.CD20.0	IBD	CD	ERR414696;ERR414695;ERR414415;ERR414414	26	V1.CD20-0
Metahit	ERR414415	22427719	19955290	1239008	791165	442256	78	7521	2159	0	9074	19946216	V1.CD20	V1.CD20.0	IBD	CD	ERR414696;ERR414695;ERR414415;ERR414414	26	V1.CD20-0
Metahit	ERR414420	25319445	23371012	921790	695223	331420	103	13928	2038	0	14073	23356939	V1.CD32	V1.CD32.0	IBD	CD	ERR414702;ERR414701;ERR414421;ERR414420	56	V1.CD32-0
Metahit	ERR414421	23378800	20153264	1376736	1182067	666733	70	12591	1672	0	12736	20140528	V1.CD32	V1.CD32.0	IBD	CD	ERR414702;ERR414701;ERR414421;ERR414420	56	V1.CD32-0
Metahit	ERR414425	34047377	30855832	1709681	985510	496354	121	12597	3587	0	12745	30843087	V1.CD37	V1.CD37.4	IBD	CD	ERR414706;ERR414425	35	V1.CD37-4
Metahit	ERR414426	24741869	22255859	1158563	903881	423566	124	10057	1095	0	10240	22245619	V1.CD40	V1.CD40.0	IBD	CD	ERR414708;ERR414707;ERR414427;ERR414426	46	V1.CD40-0
Metahit	ERR414427	22949586	18942898	1633032	1491015	882641	117	9299	884	1	9452	18933446	V1.CD40	V1.CD40.0	IBD	CD	ERR414708;ERR414707;ERR414427;ERR414426	46	V1.CD40-0
Metahit	ERR414430	32296361	28406441	2169456	1060488	659976	180	10037	1664	0	10217	28396224	V1.CD43	V1.CD43.0	IBD	CD	ERR414711;ERR414430	45	V1.CD43-0
Metahit	ERR414431	22440532	20507595	835217	806067	291653	34	7960	520	0	8039	20499556	V1.CD44	V1.CD44.0	IBD	CD	ERR414713;ERR414712;ERR414432;ERR414431	47	V1.CD44-0
Metahit	ERR414432	24323619	22342305	891580	747961	341773	42	8557	547	0	8630	22333675	V1.CD44	V1.CD44.0	IBD	CD	ERR414713;ERR414712;ERR414432;ERR414431	47	V1.CD44-0
Metahit	ERR414434	22161571	19983460	1069311	780884	327916	94	9665	884	0	9761	19973699	V1.CD45	V1.CD45.0	IBD	CD	ERR414716;ERR414715;ERR414435;ERR414434	18	V1.CD45-0
Metahit	ERR414435	24043914	21772826	1140513	730604	399971	115	10646	907	0	10741	21762085	V1.CD45	V1.CD45.0	IBD	CD	ERR414716;ERR414715;ERR414435;ERR414434	18	V1.CD45-0
Metahit	ERR414436	19752705	17399518	996842	976510	379835	51	7386	1438	0	7551	17391967	V1.CD46	V1.CD46.0	IBD	CD	ERR414718;ERR414717;ERR414437;ERR414436	30	V1.CD46-0
Metahit	ERR414437	21355134	19043620	1090140	808454	412920	44	8264	1529	0	8434	19035186	V1.CD46	V1.CD46.0	IBD	CD	ERR414718;ERR414717;ERR414437;ERR414436	30	V1.CD46-0
Metahit	ERR414438	21350329	18961272	979837	1033226	375994	163	21964	11795	0	22146	18939126	V1.CD48	V1.CD48.0	IBD	CD	ERR414719;ERR414720;ERR414439;ERR414438	23	V1.CD48-0
Metahit	ERR414439	22939092	20486712	1101500	948449	402431	176	23428	12474	0	23609	20463103	V1.CD48	V1.CD48.0	IBD	CD	ERR414719;ERR414720;ERR414439;ERR414438	23	V1.CD48-0
Metahit	ERR414440	34840020	30699169	2126880	1250936	763035	349	11469	1160	0	11595	30687574	V1.CD49	V1.CD49.0	IBD	CD	ERR414721;ERR414440	52	V1.CD49-0
Metahit	ERR414441	37209566	32427125	2391683	1502932	887826	371	12405	1658	0	12822	32414303	V1.CD50	V1.CD50.0	IBD	CD	ERR414722;ERR414441	18	V1.CD50-0
Metahit	ERR414443	39228522	35340742	1956081	835082	1096617	171	10940	1465	0	11060	35329682	V1.CD51	V1.CD51.0	IBD	CD	ERR414724;ERR414443	29	V1.CD51-0
Metahit	ERR414444	41599694	37721587	1917460	875851	1084796	224	13455	1623	0	13538	37708049	V1.CD52	V1.CD52.0	IBD	CD	ERR414725;ERR414444	55	V1.CD52-0
Metahit	ERR414445	34672351	31662563	1441133	724351	844304	57	7736	1922	0	8302	31654261	V1.CD53	V1.CD53.0	IBD	CD	ERR414726;ERR414445	47	V1.CD53-0
Metahit	ERR414446	42367663	36387457	3000347	1724935	1254924	164	14007	2393	0	14258	36373199	V1.CD54	V1.CD54.0	IBD	CD	ERR414727;ERR414446	27	V1.CD54-0
Metahit	ERR414447	39623726	33608203	3017124	1713380	1285019	133	15845	4558	0	16037	33592166	V1.CD55	V1.CD55.0	IBD	CD	ERR414728;ERR414447	59	V1.CD55-0
Metahit	ERR414489	19475193	17433959	856658	873518	311058	150	7445	1509	0	7895	17426064	V1.UC22	V1.UC22.1	IBD	UC	ERR414771;ERR414770;ERR414489;ERR414490	37	V1.UC22-1
Metahit	ERR414490	21466666	19317217	984149	823855	341445	164	8364	1701	0	8911	19308306	V1.UC22	V1.UC22.1	IBD	UC	ERR414771;ERR414770;ERR414489;ERR414490	37	V1.UC22-1
Metahit	ERR414491	22124152	20132120	829411	860778	301843	130	7337	604	0	7611	20124509	V1.UC38	V1.UC38.4	IBD	UC	ERR414773;ERR414772;ERR414492;ERR414491	24	V1.UC38-4
Metahit	ERR414492	24136488	22066914	937072	807536	324966	133	7783	643	0	8051	22058863	V1.UC38	V1.UC38.4	IBD	UC	ERR414773;ERR414772;ERR414492;ERR414491	24	V1.UC38-4
Metahit	ERR414493	25343113	20173868	1920070	1529314	1719861	303	182149	160979	0	182581	19991287	V1.UC39	V1.UC39.4	IBD	UC	ERR414774;ERR414493	26	V1.UC39-4
Metahit	ERR414494	17200357	15119069	848003	860368	372917	345	196524	168595	0	196900	14922169	V1.UC40	V1.UC40.1	IBD	UC	ERR414776;ERR414775;ERR414495;ERR414494	32	V1.UC40-1
Metahit	ERR414495	15008443	13482787	707174	575608	242874	350	170912	145982	0	171282	13311505	V1.UC40	V1.UC40.1	IBD	UC	ERR414776;ERR414775;ERR414495;ERR414494	32	V1.UC40-1
Metahit	ERR414496	31990822	26162941	2340108	1637660	1850113	65	10367	1020	2	10490	26152451	V1.UC47	V1.UC47.4	IBD	UC	ERR414777;ERR414496	46	V1.UC47-4
Metahit	ERR414497	34853974	28349540	2401837	2053127	2049470	51	9381	961	0	9576	28339964	V1.UC54	V1.UC54.4	IBD	UC	ERR414778;ERR414497	32	V1.UC54-4
Metahit	ERR414498	782952	712999	30510	24959	14484	506	397921	381325	0	398684	314315	V1.UC56	V1.UC56.1	IBD	UC	ERR414780;ERR414779;ERR414499;ERR414498	35	V1.UC56-1
Metahit	ERR414499	703908	651387	26940	16402	9179	455	359488	344792	0	360196	291191	V1.UC56	V1.UC56.1	IBD	UC	ERR414780;ERR414779;ERR414499;ERR414498	35	V1.UC56-1
Metahit	ERR414501	23163416	20750737	992267	1008572	411840	283	8169	1862	0	8257	20742480	V1.UC59	V1.UC59.0	IBD	UC	ERR414783;ERR414782;ERR414502;ERR414501	46	V1.UC59-0
Metahit	ERR414502	21065991	19238381	860455	689661	277494	223	7295	1625	0	7371	19231010	V1.UC59	V1.UC59.0	IBD	UC	ERR414783;ERR414782;ERR414502;ERR414501	46	V1.UC59-0
Metahit	ERR414504	14711286	12086441	965096	991895	667854	47	5591	1178	0	5699	12080742	V1.UC60	V1.UC60.0	IBD	UC	ERR414787;ERR414786;ERR414785;ERR414505;ERR414504;ERR414506	25	V1.UC60-0
Metahit	ERR414505	5569156	4872589	275794	314830	105943	19	2514	495	0	2561	4870028	V1.UC60	V1.UC60.0	IBD	UC	ERR414787;ERR414786;ERR414785;ERR414505;ERR414504;ERR414506	25	V1.UC60-0
Metahit	ERR414506	14217836	12617369	786489	596407	217571	49	6191	1172	0	6306	12611063	V1.UC60	V1.UC60.0	IBD	UC	ERR414787;ERR414786;ERR414785;ERR414505;ERR414504;ERR414506	25	V1.UC60-0
Metahit	ERR414507	16259757	13600744	971610	1020407	666996	66	10115	1880	0	10217	13590527	V1.UC63	V1.UC63.0	IBD	UC	ERR414790;ERR414789;ERR414788;ERR414509;ERR414508;ERR414507	45	V1.UC63-0
Metahit	ERR414508	6146163	5462885	274548	308281	100449	19	3841	789	0	3884	5459001	V1.UC63	V1.UC63.0	IBD	UC	ERR414790;ERR414789;ERR414788;ERR414509;ERR414508;ERR414507	45	V1.UC63-0
Metahit	ERR414509	16089728	14444001	811820	609855	224052	68	10914	1936	0	11032	14432969	V1.UC63	V1.UC63.0	IBD	UC	ERR414790;ERR414789;ERR414788;ERR414509;ERR414508;ERR414507	45	V1.UC63-0
Metahit	ERR414510	31375801	25263581	2288092	1900157	1923971	294	11335	2899	0	11579	25252002	V1.UC64	V1.UC64.0	IBD	UC	ERR414791;ERR414510	41	V1.UC64-0
Nielson	ERR209055	11105738	0	0	0	11105738	0	0	0	0	0	0	MH0001	MH0001	healthy	NA	ERR209908;ERR209907;ERR209056;ERR209055	49	MH0001
Nielson	ERR209057	4185277	4107863	55882	15705	5827	185	2653	553	0	2724	4105139	MH0002	MH0002	healthy	NA	ERR209911;ERR209910;ERR209909;ERR209059;ERR209058;ERR209057	59	MH0002
Nielson	ERR209058	9684628	1610999	1558866	1428945	5085818	94	3247	345	0	3276	1607723	MH0002	MH0002	healthy	NA	ERR209911;ERR209910;ERR209909;ERR209059;ERR209058;ERR209057	59	MH0002
Nielson	ERR209059	7764468	2589940	462727	2548797	2163004	143	2167	270	0	2201	2587739	MH0002	MH0002	healthy	NA	ERR209911;ERR209910;ERR209909;ERR209059;ERR209058;ERR209057	59	MH0002
Nielson	ERR209060	4465624	4311889	125153	18022	10560	133	1968	339	0	2003	4309886	MH0003	MH0003	healthy	NA	ERR209914;ERR209913;ERR209912;ERR209062;ERR209061;ERR209060	69	MH0003
Nielson	ERR209061	9317812	1778651	2321721	950493	4266947	73	1685	151	0	1696	1776955	MH0003	MH0003	healthy	NA	ERR209914;ERR209913;ERR209912;ERR209062;ERR209061;ERR209060	69	MH0003
Nielson	ERR209062	8065314	624504	710791	1328161	5401858	75	606	45	0	612	623892	MH0003	MH0003	healthy	NA	ERR209914;ERR209913;ERR209912;ERR209062;ERR209061;ERR209060	69	MH0003
Nielson	ERR209077	4869425	4694353	109364	51768	13940	167	2985	628	0	3059	4691294	MH0009	MH0009	healthy	NA	ERR209931;ERR209930;ERR209929;ERR209079;ERR209078;ERR209077	64	MH0009
Nielson	ERR209078	9189935	1230776	1629157	988720	5341282	47	2770	247	0	2799	1227977	MH0009	MH0009	healthy	NA	ERR209931;ERR209930;ERR209929;ERR209079;ERR209078;ERR209077	64	MH0009
Nielson	ERR209079	1630308	8859	80429	44446	1496574	4	37	5	0	38	8821	MH0009	MH0009	healthy	NA	ERR209931;ERR209930;ERR209929;ERR209079;ERR209078;ERR209077	64	MH0009
Nielson	ERR209082	4950776	4826276	90635	24793	9072	187	3895	936	1	3961	4822315	MH0011	MH0011	healthy	NA	ERR209936;ERR209935;ERR209934;ERR209083;ERR209082;ERR209084	59	MH0011
Nielson	ERR209083	9142612	1258825	2078990	823523	4981274	73	2733	378	0	2751	1256074	MH0011	MH0011	healthy	NA	ERR209936;ERR209935;ERR209934;ERR209083;ERR209082;ERR209084	59	MH0011
Nielson	ERR209084	7901256	316569	847913	600567	6136207	23	911	73	0	914	315655	MH0011	MH0011	healthy	NA	ERR209936;ERR209935;ERR209934;ERR209083;ERR209082;ERR209084	59	MH0011
Nielson	ERR209094	4775173	4722370	30608	18611	3584	215	3147	1068	0	3511	4718859	MH0014	MH0014	healthy	NA	ERR209948;ERR209947;ERR209946;ERR209096;ERR209095;ERR209094	54	MH0014
Nielson	ERR209095	8748846	2860807	3452074	425717	2010248	146	2979	710	0	3145	2857662	MH0014	MH0014	healthy	NA	ERR209948;ERR209947;ERR209946;ERR209096;ERR209095;ERR209094	54	MH0014
Nielson	ERR209096	5881877	115086	444612	345241	4976938	16	188	26	0	197	114889	MH0014	MH0014	healthy	NA	ERR209948;ERR209947;ERR209946;ERR209096;ERR209095;ERR209094	54	MH0014
Nielson	ERR209099	4836418	4765311	27394	39205	4508	190	2902	518	0	2947	4762364	MH0016	MH0016	healthy	NA	ERR209953;ERR209952;ERR209951;ERR209101;ERR209100;ERR209099	49	MH0016
Nielson	ERR209100	8572239	1153445	90914	5079038	2248842	51	1290	104	0	1304	1152141	MH0016	MH0016	healthy	NA	ERR209953;ERR209952;ERR209951;ERR209101;ERR209100;ERR209099	49	MH0016
Nielson	ERR209101	3792055	48664	334443	149041	3259907	6	84	2	0	84	48580	MH0016	MH0016	healthy	NA	ERR209953;ERR209952;ERR209951;ERR209101;ERR209100;ERR209099	49	MH0016
Nielson	ERR209108	9558188	697505	62789	5658263	3139631	46	1126	363	0	1137	696368	MH0020	MH0020	healthy	NA	ERR209961;ERR209960;ERR209109;ERR209108	64	MH0020
Nielson	ERR209109	4653273	125524	390970	276668	3860111	15	141	22	0	145	125379	MH0020	MH0020	healthy	NA	ERR209961;ERR209960;ERR209109;ERR209108	64	MH0020
Nielson	ERR209110	8448694	943483	106942	4780914	2617355	58	1615	167	0	1625	941858	MH0021	MH0021	healthy	NA	ERR209963;ERR209962;ERR209111;ERR209110	49	MH0021
Nielson	ERR209111	4157957	3982348	138415	25548	11646	199	3249	529	0	3296	3979052	MH0021	MH0021	healthy	NA	ERR209963;ERR209962;ERR209111;ERR209110	49	MH0021
Nielson	ERR209116	9220610	1780065	2620989	774580	4044976	77	3389	477	0	3400	1776665	MH0024	MH0024	healthy	NA	ERR209969;ERR209968;ERR209117;ERR209116	59	MH0024
Nielson	ERR209118	11082003	4458592	1580035	1782831	3260545	132	5327	725	0	5494	4453098	MH0025	MH0025	healthy	NA	ERR209971;ERR209970;ERR209119;ERR209118	49	MH0025
Nielson	ERR209120	9235967	162068	26391	2724321	6323187	19	305	39	0	310	161758	MH0026	MH0026	healthy	NA	ERR209973;ERR209972;ERR209121;ERR209120	49	MH0026
Nielson	ERR209121	7710172	1738529	603323	2551468	2816852	85	1976	274	0	2014	1736515	MH0026	MH0026	healthy	NA	ERR209973;ERR209972;ERR209121;ERR209120	49	MH0026
Nielson	ERR209124	10110720	2951661	3219471	562853	3376735	122	3213	281	0	3238	2948423	MH0028	MH0028	healthy	NA	ERR209977;ERR209976;ERR209125;ERR209124	44	MH0028
Nielson	ERR209126	9000070	378476	141372	3210360	5269862	42	1201	170	0	1217	377259	MH0030	MH0030	healthy	NA	ERR209979;ERR209978;ERR209127;ERR209126	59	MH0030
Nielson	ERR209128	9813276	1446057	2486613	507236	5373370	65	3459	911	0	3483	1442574	MH0031	MH0031	healthy	NA	ERR209981;ERR209980;ERR209129;ERR209128	69	MH0031
Nielson	ERR209130	8710846	1039476	227213	3448871	3995286	41	2459	650	1	2485	1036991	MH0032	MH0032	healthy	NA	ERR209983;ERR209982;ERR209131;ERR209130	69	MH0032
Nielson	ERR209132	8233534	1007163	130528	3690193	3405650	31	2029	125	0	2043	1005120	MH0033	MH0033	healthy	NA	ERR209985;ERR209984;ERR209133;ERR209132	59	MH0033
Nielson	ERR209133	5149804	33770	41178	673648	4401208	6	130	7	0	131	33639	MH0033	MH0033	healthy	NA	ERR209985;ERR209984;ERR209133;ERR209132	59	MH0033
Nielson	ERR209134	480642	902	1032	5884	472824	0	1	1	0	2	900	MH0034	MH0034	healthy	NA	ERR209987;ERR209986;ERR209135;ERR209134	54	MH0034
Nielson	ERR209135	9246939	15565	37555	443788	8750031	4	73	3	0	74	15491	MH0034	MH0034	healthy	NA	ERR209987;ERR209986;ERR209135;ERR209134	54	MH0034
Nielson	ERR209136	10324275	2301974	2385907	872278	4764116	94	5986	1695	0	6013	2295961	MH0035	MH0035	healthy	NA	ERR209989;ERR209988;ERR209137;ERR209136	49	MH0035
Nielson	ERR209137	4177135	33279	55994	442888	3644974	4	123	10	0	124	33155	MH0035	MH0035	healthy	NA	ERR209989;ERR209988;ERR209137;ERR209136	49	MH0035
Nielson	ERR209138	8049806	108426	150132	813472	6977776	10	377	32	0	382	108044	MH0036	MH0036	healthy	NA	ERR209991;ERR209990;ERR209139;ERR209138	64	MH0036
Nielson	ERR209139	6010923	54193	92365	636081	5228284	12	92	10	4	97	54096	MH0036	MH0036	healthy	NA	ERR209991;ERR209990;ERR209139;ERR209138	64	MH0036
Nielson	ERR209140	7032204	172515	126814	1348721	5384154	25	727	89	0	734	171781	MH0037	MH0037	healthy	NA	ERR209993;ERR209992;ERR209141;ERR209140	44	MH0037
Nielson	ERR209141	9403663	242718	265385	1273206	7622354	21	439	78	3	445	242273	MH0037	MH0037	healthy	NA	ERR209993;ERR209992;ERR209141;ERR209140	44	MH0037
Nielson	ERR209142	5793362	25291	45297	452352	5270422	18	232	10	0	233	25058	MH0038	MH0038	healthy	NA	ERR209995;ERR209994;ERR209143;ERR209142	54	MH0038
Nielson	ERR209143	6833487	151050	176313	719947	5786177	6	239	25	1	240	150810	MH0038	MH0038	healthy	NA	ERR209995;ERR209994;ERR209143;ERR209142	54	MH0038
Nielson	ERR209144	6397686	64809	93601	744753	5494523	14	325	15	0	327	64482	MH0039	MH0039	healthy	NA	ERR209997;ERR209996;ERR209145;ERR209144	59	MH0039
Nielson	ERR209145	9019835	234002	226865	1455036	7103932	21	408	28	4	416	233586	MH0039	MH0039	healthy	NA	ERR209997;ERR209996;ERR209145;ERR209144	59	MH0039
Nielson	ERR209146	8484851	4056952	2393238	369423	1665238	143	2746	288	0	2777	4054175	MH0040	MH0040	healthy	NA	ERR209999;ERR209998;ERR209147;ERR209146	67	MH0040
Nielson	ERR209147	4788520	94813	398289	281557	4013861	19	235	17	0	236	94577	MH0040	MH0040	healthy	NA	ERR209999;ERR209998;ERR209147;ERR209146	67	MH0040
Nielson	ERR209148	8779285	3634637	1277498	1388635	2478515	102	4757	1084	0	4798	3629839	MH0041	MH0041	healthy	NA	ERR210001;ERR210000;ERR209149;ERR209148	59	MH0041
Nielson	ERR209149	7683118	239798	790634	655459	5997227	36	507	122	0	517	239281	MH0041	MH0041	healthy	NA	ERR210001;ERR210000;ERR209149;ERR209148	59	MH0041
Nielson	ERR209150	4621277	38916	267252	232209	4082900	53	879	268	0	910	38006	MH0042	MH0042	healthy	NA	ERR210003;ERR210002;ERR209151;ERR209150	49	MH0042
Nielson	ERR209151	5719821	126424	330273	539714	4723410	17	405	54	0	408	126016	MH0042	MH0042	healthy	NA	ERR210003;ERR210002;ERR209151;ERR209150	49	MH0042
Nielson	ERR209152	9820127	1632698	859084	2019809	5308536	69	5005	1396	0	5041	1627657	MH0043	MH0043	healthy	NA	ERR210005;ERR210004;ERR209153;ERR209152	69	MH0043
Nielson	ERR209153	5264080	44075	179064	361130	4679811	19	184	30	1	186	43889	MH0043	MH0043	healthy	NA	ERR210005;ERR210004;ERR209153;ERR209152	69	MH0043
Nielson	ERR209154	8813410	3044738	1618002	1188705	2961965	65	3026	227	0	3048	3041690	MH0044	MH0044	healthy	NA	ERR210007;ERR210006;ERR209155;ERR209154	64	MH0044
Nielson	ERR209155	4908821	32427	144547	308698	4423149	12	109	14	0	109	32318	MH0044	MH0044	healthy	NA	ERR210007;ERR210006;ERR209155;ERR209154	64	MH0044
Nielson	ERR209156	11158108	2257023	2524757	1130770	5245558	56	2993	376	0	3008	2254015	MH0045	MH0045	healthy	NA	ERR210009;ERR210008;ERR209157;ERR209156	59	MH0045
Nielson	ERR209157	3875236	16945	87639	192896	3577756	11	59	6	0	61	16884	MH0045	MH0045	healthy	NA	ERR210009;ERR210008;ERR209157;ERR209156	59	MH0045
Nielson	ERR209158	3359808	129684	490244	200626	2539254	42	366	49	0	374	129310	MH0046	MH0046	healthy	NA	ERR210011;ERR210010;ERR209159;ERR209158	54	MH0046
Nielson	ERR209159	7269014	135926	510703	435338	6187047	27	286	34	2	293	135633	MH0046	MH0046	healthy	NA	ERR210011;ERR210010;ERR209159;ERR209158	54	MH0046
Nielson	ERR209160	10471150	2671504	2308892	1183639	4307115	73	2716	288	0	2745	2668759	MH0047	MH0047	healthy	NA	ERR210013;ERR210012;ERR209161;ERR209160	69	MH0047
Nielson	ERR209161	2685342	2547988	119679	11406	6269	169	2048	395	0	2101	2545887	MH0047	MH0047	healthy	NA	ERR210013;ERR210012;ERR209161;ERR209160	69	MH0047
Nielson	ERR209162	7639328	88565	106703	847392	6596668	10	512	24	0	518	88047	MH0048	MH0048	healthy	NA	ERR210015;ERR210014;ERR209163;ERR209162	54	MH0048
Nielson	ERR209163	2914986	2837204	65542	8729	3511	225	2568	563	0	2636	2834568	MH0048	MH0048	healthy	NA	ERR210015;ERR210014;ERR209163;ERR209162	54	MH0048
Nielson	ERR209164	10408863	1624742	2500362	860761	5422998	52	2112	322	0	2138	1622604	MH0049	MH0049	healthy	NA	ERR210017;ERR210016;ERR209165;ERR209164	44	MH0049
Nielson	ERR209165	4376768	4104358	193448	58135	20827	158	2568	734	2	2622	4101736	MH0049	MH0049	healthy	NA	ERR210017;ERR210016;ERR209165;ERR209164	44	MH0049
Nielson	ERR209166	10737274	988904	2085693	635180	7027497	35	1870	148	0	1884	987020	MH0050	MH0050	healthy	NA	ERR210019;ERR210018;ERR209167;ERR209166	49	MH0050
Nielson	ERR209167	7834813	217146	453940	866918	6296809	16	419	19	0	422	216724	MH0050	MH0050	healthy	NA	ERR210019;ERR210018;ERR209167;ERR209166	49	MH0050
Nielson	ERR209168	7866204	215356	160390	1429033	6061425	21	709	90	0	712	214644	MH0051	MH0051	healthy	NA	ERR210021;ERR210020;ERR209169;ERR209168	69	MH0051
Nielson	ERR209169	2822547	2765205	38920	14808	3614	113	2065	715	0	2110	2763095	MH0051	MH0051	healthy	NA	ERR210021;ERR210020;ERR209169;ERR209168	69	MH0051
Nielson	ERR209170	10180876	2529107	1334896	2022037	4294836	93	2890	330	0	2921	2526186	MH0052	MH0052	healthy	NA	ERR210023;ERR210022;ERR209171;ERR209170	49	MH0052
Nielson	ERR209171	3688213	3591473	76997	13668	6075	128	2319	406	1	2375	3589098	MH0052	MH0052	healthy	NA	ERR210023;ERR210022;ERR209171;ERR209170	49	MH0052
Nielson	ERR209172	8413998	3507413	1321872	1327215	2257498	83	2912	498	0	3063	3504350	MH0053	MH0053	healthy	NA	ERR210025;ERR210024;ERR209173;ERR209172	49	MH0053
Nielson	ERR209173	9536006	243531	330848	1135870	7825757	36	564	47	0	569	242962	MH0053	MH0053	healthy	NA	ERR210025;ERR210024;ERR209173;ERR209172	49	MH0053
Nielson	ERR209174	8250030	3441496	1253626	1093985	2460923	111	2660	407	0	2681	3438815	MH0054	MH0054	healthy	NA	ERR210027;ERR210026;ERR209175;ERR209174	49	MH0054
Nielson	ERR209175	8852072	220634	306437	1379065	6945936	39	375	46	0	378	220256	MH0054	MH0054	healthy	NA	ERR210027;ERR210026;ERR209175;ERR209174	49	MH0054
Nielson	ERR209176	9572027	2352891	2596851	742752	3879533	52	2670	317	0	2686	2350205	MH0055	MH0055	healthy	NA	ERR210029;ERR210028;ERR209177;ERR209176	59	MH0055
Nielson	ERR209177	7141182	59588	147548	518521	6415525	30	187	24	0	187	59401	MH0055	MH0055	healthy	NA	ERR210029;ERR210028;ERR209177;ERR209176	59	MH0055
Nielson	ERR209178	2334767	19403	517270	19361	1778733	102	184	53	0	185	19218	MH0056	MH0056	healthy	NA	ERR210031;ERR210030;ERR209179;ERR209178	54	MH0056
Nielson	ERR209179	7735776	117199	200053	951313	6467211	33	440	118	0	444	116755	MH0056	MH0056	healthy	NA	ERR210031;ERR210030;ERR209179;ERR209178	54	MH0056
Nielson	ERR209180	7793430	2699726	1763765	847795	2482144	85	1631	308	0	1643	2698083	MH0057	MH0057	healthy	NA	ERR210033;ERR210032;ERR209181;ERR209180	54	MH0057
Nielson	ERR209181	6136180	30080	99300	500463	5506337	16	79	8	0	79	30001	MH0057	MH0057	healthy	NA	ERR210033;ERR210032;ERR209181;ERR209180	54	MH0057
Nielson	ERR209182	8248620	911687	1403827	878202	5054904	69	2060	251	0	2077	909610	MH0058	MH0058	healthy	NA	ERR210035;ERR210034;ERR209183;ERR209182	54	MH0058
Nielson	ERR209183	8189371	82747	99447	954699	7052478	17	272	27	0	277	82470	MH0058	MH0058	healthy	NA	ERR210035;ERR210034;ERR209183;ERR209182	54	MH0058
Nielson	ERR209184	6774584	412815	708946	706464	4946359	67	1453	141	0	1471	411344	MH0059	MH0059	healthy	NA	ERR210037;ERR210036;ERR209185;ERR209184	59	MH0059
Nielson	ERR209185	9931317	2990568	2563543	760035	3617171	156	2881	298	0	2920	2987648	MH0059	MH0059	healthy	NA	ERR210037;ERR210036;ERR209185;ERR209184	59	MH0059
Nielson	ERR209186	8188723	3611987	1433190	966335	2177211	95	2626	374	0	2658	3609329	MH0060	MH0060	healthy	NA	ERR210039;ERR210038;ERR209187;ERR209186	64	MH0060
Nielson	ERR209187	10151745	506526	463399	1839666	7342154	41	683	76	0	691	505835	MH0060	MH0060	healthy	NA	ERR210039;ERR210038;ERR209187;ERR209186	64	MH0060
Nielson	ERR209188	10305727	1612102	1293566	1775195	5624864	84	5698	3056	1	5725	1606377	MH0061	MH0061	healthy	NA	ERR210041;ERR210040;ERR209189;ERR209188	69	MH0061
Nielson	ERR209189	2833331	25360	97929	179306	2530736	7	146	25	0	146	25214	MH0061	MH0061	healthy	NA	ERR210041;ERR210040;ERR209189;ERR209188	69	MH0061
Nielson	ERR209190	8781573	1790932	1437899	1167620	4385122	64	16444	13767	0	16491	1774441	MH0062	MH0062	healthy	NA	ERR210043;ERR210042;ERR209191;ERR209190	49	MH0062
Nielson	ERR209191	7698678	964690	3639222	107752	2987014	100	8049	6718	0	8077	956613	MH0062	MH0062	healthy	NA	ERR210043;ERR210042;ERR209191;ERR209190	49	MH0062
Nielson	ERR209192	10301792	664502	803949	1271288	7562053	47	1545	225	0	1572	662930	MH0063	MH0063	healthy	NA	ERR210045;ERR210044;ERR209193;ERR209192	59	MH0063
Nielson	ERR209193	3631039	42744	129176	261867	3197252	12	179	11	0	179	42565	MH0063	MH0063	healthy	NA	ERR210045;ERR210044;ERR209193;ERR209192	59	MH0063
Nielson	ERR209194	10344547	1426274	1069631	1970434	5878208	49	2890	337	0	2917	1423357	MH0064	MH0064	healthy	NA	ERR210047;ERR210046;ERR209195;ERR209194	54	MH0064
Nielson	ERR209195	3123018	38495	132762	199818	2751943	9	176	6	0	176	38319	MH0064	MH0064	healthy	NA	ERR210047;ERR210046;ERR209195;ERR209194	54	MH0064
Nielson	ERR209196	10392621	1321734	1269566	1387753	6413568	59	2910	419	0	2920	1318814	MH0065	MH0065	healthy	NA	ERR210049;ERR210048;ERR209197;ERR209196	59	MH0065
Nielson	ERR209197	1731101	18635	79814	110868	1521784	1	155	2	0	156	18479	MH0065	MH0065	healthy	NA	ERR210049;ERR210048;ERR209197;ERR209196	59	MH0065
Nielson	ERR209198	10075700	1427992	1301762	1248601	6097345	56	1687	150	0	1695	1426297	MH0066	MH0066	healthy	NA	ERR210051;ERR210050;ERR209199;ERR209198	44	MH0066
Nielson	ERR209199	4125506	324284	614482	265585	2921155	36	749	55	0	755	323529	MH0066	MH0066	healthy	NA	ERR210051;ERR210050;ERR209199;ERR209198	44	MH0066
Nielson	ERR209200	10592299	1483612	1162131	1605919	6340637	69	1928	162	0	1945	1481667	MH0067	MH0067	healthy	NA	ERR210053;ERR210052;ERR209201;ERR209200	54	MH0067
Nielson	ERR209201	3147808	32169	137798	196130	2781711	7	128	7	0	128	32041	MH0067	MH0067	healthy	NA	ERR210053;ERR210052;ERR209201;ERR209200	54	MH0067
Nielson	ERR209202	10221776	1202532	1420644	1363507	6235093	47	1452	220	0	1470	1201062	MH0068	MH0068	healthy	NA	ERR210055;ERR210054;ERR209203;ERR209202	54	MH0068
Nielson	ERR209203	4742442	89685	300262	316407	4036088	17	182	12	0	182	89503	MH0068	MH0068	healthy	NA	ERR210055;ERR210054;ERR209203;ERR209202	54	MH0068
Nielson	ERR209204	10740907	6105321	1308192	1630948	1696446	121	5407	642	0	5446	6099875	MH0069	MH0069	healthy	NA	ERR210058;ERR210057;ERR210056;ERR209206;ERR209205;ERR209204	59	MH0069
Nielson	ERR209205	10341920	725430	1088855	993645	7533990	59	1063	115	0	1070	724360	MH0069	MH0069	healthy	NA	ERR210058;ERR210057;ERR210056;ERR209206;ERR209205;ERR209204	59	MH0069
Nielson	ERR209206	4785324	56609	204905	264877	4258933	3	284	15	0	285	56324	MH0069	MH0069	healthy	NA	ERR210058;ERR210057;ERR210056;ERR209206;ERR209205;ERR209204	59	MH0069
Nielson	ERR209207	9619834	1851452	2721186	425581	4621615	87	4196	615	0	4236	1847216	MH0070	MH0070	healthy	NA	ERR210060;ERR210059;ERR209208;ERR209207	49	MH0070
Nielson	ERR209208	4225245	46448	133582	286529	3758686	5	244	8	0	248	46200	MH0070	MH0070	healthy	NA	ERR210060;ERR210059;ERR209208;ERR209207	49	MH0070
Nielson	ERR209209	9877487	1919532	3393984	363810	4200161	137	3128	749	0	3154	1916378	MH0071	MH0071	healthy	NA	ERR210062;ERR210061;ERR209210;ERR209209	45	MH0071
Nielson	ERR209210	5535891	119231	270409	443723	4702528	25	405	27	0	409	118822	MH0071	MH0071	healthy	NA	ERR210062;ERR210061;ERR209210;ERR209209	45	MH0071
Nielson	ERR209211	2067366	2748	83873	18148	1962597	3	20	4	0	20	2728	MH0072	MH0072	healthy	NA	ERR210064;ERR210063;ERR209212;ERR209211	64	MH0072
Nielson	ERR209212	1966222	9826	49685	99279	1807432	4	43	3	0	43	9783	MH0072	MH0072	healthy	NA	ERR210064;ERR210063;ERR209212;ERR209211	64	MH0072
Nielson	ERR209213	10351653	2140069	1441306	1795664	4974614	50	2402	365	0	2435	2137634	MH0073	MH0073	healthy	NA	ERR210066;ERR210065;ERR209214;ERR209213	54	MH0073
Nielson	ERR209214	2116532	6341	43195	76101	1990895	1	39	4	0	39	6302	MH0073	MH0073	healthy	NA	ERR210066;ERR210065;ERR209214;ERR209213	54	MH0073
Nielson	ERR209215	10260707	1522473	2795678	619007	5323549	66	1216	88	0	1225	1521248	MH0074	MH0074	healthy	NA	ERR210068;ERR210067;ERR209216;ERR209215	49	MH0074
Nielson	ERR209216	4982199	80865	241712	362626	4296996	8	112	5	0	113	80752	MH0074	MH0074	healthy	NA	ERR210068;ERR210067;ERR209216;ERR209215	49	MH0074
Nielson	ERR209217	10124481	1675652	3287648	373188	4787993	88	2796	173	0	2827	1672825	MH0075	MH0075	healthy	NA	ERR210070;ERR210069;ERR209218;ERR209217	64	MH0075
Nielson	ERR209218	4453524	152325	296009	341403	3663787	6	326	11	0	328	151997	MH0075	MH0075	healthy	NA	ERR210070;ERR210069;ERR209218;ERR209217	64	MH0075
Nielson	ERR209219	10809149	2801280	2541472	1084704	4381693	106	3896	646	0	3938	2797342	MH0076	MH0076	healthy	NA	ERR210072;ERR210071;ERR209220;ERR209219	69	MH0076
Nielson	ERR209220	4114754	4046256	43430	17918	7150	154	3439	526	0	3500	4042756	MH0076	MH0076	healthy	NA	ERR210072;ERR210071;ERR209220;ERR209219	69	MH0076
Nielson	ERR209221	10647353	3488962	2252062	1145901	3760428	112	5591	1074	0	5629	3483333	MH0077	MH0077	healthy	NA	ERR210074;ERR210073;ERR209222;ERR209221	49	MH0077
Nielson	ERR209222	4981823	95845	276005	350820	4259153	5	483	17	0	484	95361	MH0077	MH0077	healthy	NA	ERR210074;ERR210073;ERR209222;ERR209221	49	MH0077
Nielson	ERR209223	8372520	3583668	1216475	1522154	2050223	91	7793	5445	1	7851	3575817	MH0078	MH0078	healthy	NA	ERR210076;ERR210075;ERR209224;ERR209223	49	MH0078
Nielson	ERR209224	4439269	4281488	132016	16733	9032	165	4987	1144	0	5059	4276429	MH0078	MH0078	healthy	NA	ERR210076;ERR210075;ERR209224;ERR209223	49	MH0078
Nielson	ERR209225	9323430	2905113	4057096	182561	2178660	116	3357	348	0	3477	2901636	MH0079	MH0079	healthy	NA	ERR210078;ERR210077;ERR209226;ERR209225	65	MH0079
Nielson	ERR209226	3291498	3221334	58357	8160	3647	167	3683	592	0	3836	3217498	MH0079	MH0079	healthy	NA	ERR210078;ERR210077;ERR209226;ERR209225	65	MH0079
Nielson	ERR209227	4706931	46463	461013	106541	4092914	10	189	13	0	190	46273	MH0080	MH0080	healthy	NA	ERR210080;ERR210079;ERR209228;ERR209227	60	MH0080
Nielson	ERR209228	9638186	1249027	4005226	354858	4029075	69	1922	186	0	1931	1247096	MH0080	MH0080	healthy	NA	ERR210080;ERR210079;ERR209228;ERR209227	60	MH0080
Nielson	ERR209229	10386816	3624918	1298360	1700450	3763088	129	3963	275	0	3988	3620930	MH0081	MH0081	healthy	NA	ERR210082;ERR210081;ERR209230;ERR209229	50	MH0081
Nielson	ERR209230	4722806	117794	214880	443206	3946926	7	419	11	0	420	117374	MH0081	MH0081	healthy	NA	ERR210082;ERR210081;ERR209230;ERR209229	50	MH0081
Nielson	ERR209231	10583239	1952569	1813103	1253389	5564178	81	2893	307	0	2925	1949644	MH0082	MH0082	healthy	NA	ERR210084;ERR210083;ERR209232;ERR209231	60	MH0082
Nielson	ERR209232	5010736	101112	313454	321583	4274587	4	422	18	0	425	100687	MH0082	MH0082	healthy	NA	ERR210084;ERR210083;ERR209232;ERR209231	60	MH0082
Nielson	ERR209233	9989155	728192	1331252	834366	7095345	59	1315	79	0	1328	726864	MH0083	MH0083	healthy	NA	ERR210086;ERR210085;ERR209234;ERR209233	55	MH0083
Nielson	ERR209234	8204499	471879	1137037	618315	5977268	69	817	66	0	830	471049	MH0083	MH0083	healthy	NA	ERR210086;ERR210085;ERR209234;ERR209233	55	MH0083
Nielson	ERR209235	3146779	3043	94293	33414	3016029	5	29	2	0	29	3014	MH0084	MH0084	healthy	NA	ERR210088;ERR210087;ERR209236;ERR209235	64	MH0084
Nielson	ERR209236	5246705	76497	390504	320668	4459036	24	236	21	0	238	76259	MH0084	MH0084	healthy	NA	ERR210088;ERR210087;ERR209236;ERR209235	64	MH0084
Nielson	ERR209237	10816349	1280821	2539303	752658	6243567	33	1702	129	0	1714	1279107	MH0085	MH0085	healthy	NA	ERR210090;ERR210089;ERR209238;ERR209237	59	MH0085
Nielson	ERR209238	6789538	236327	485788	617739	5449684	32	417	42	0	424	235903	MH0085	MH0085	healthy	NA	ERR210090;ERR210089;ERR209238;ERR209237	59	MH0085
Nielson	ERR209239	6121379	119954	380907	335570	5284948	14	381	18	0	384	119570	MH0086	MH0086	healthy	NA	ERR210092;ERR210091;ERR209240;ERR209239	60	MH0086
Nielson	ERR209240	15158482	7576648	3843760	1356959	2381115	127	3817	278	0	3913	7572735	MH0086	MH0086	healthy	NA	ERR210092;ERR210091;ERR209240;ERR209239	60	MH0086
Nielson	ERR209243	5068675	4579155	202512	222120	64888	1	1875	181	0	1888	4577267	MH0087	MH0087	healthy	NA	ERR210096;ERR210095;ERR210094;ERR210093;ERR209244;ERR209243;ERR209242;ERR209241	55	MH0087
Nielson	ERR209244	4884826	4211178	270235	319358	84055	5	1797	171	0	1807	4209371	MH0087	MH0087	healthy	NA	ERR210096;ERR210095;ERR210094;ERR210093;ERR209244;ERR209243;ERR209242;ERR209241	55	MH0087
Nielson	ERR209245	28217803	16543980	5500583	3376287	2796953	410	14813	2109	0	14925	16529055	MH0088	MH0088	healthy	NA	ERR210097;ERR209245	59	MH0088
Nielson	ERR209248	3800152	3307252	211319	209391	72190	8	1617	186	0	1642	3305610	MH0089	MH0089	healthy	NA	ERR210101;ERR210100;ERR210099;ERR210098;ERR209249;ERR209248;ERR209247;ERR209246	55	MH0089
Nielson	ERR209249	3823807	3319568	212109	217192	74938	15	1619	213	0	1653	3317915	MH0089	MH0089	healthy	NA	ERR210101;ERR210100;ERR210099;ERR210098;ERR209249;ERR209248;ERR209247;ERR209246	55	MH0089
Nielson	ERR209252	3932186	3412513	254429	203574	61670	14	2334	249	0	2358	3410155	MH0090	MH0090	healthy	NA	ERR210105;ERR210104;ERR210103;ERR210102;ERR209253;ERR209252;ERR209251;ERR209250	64	MH0090
Nielson	ERR209253	3771129	3262051	216069	229725	63284	10	2204	257	0	2225	3259826	MH0090	MH0090	healthy	NA	ERR210105;ERR210104;ERR210103;ERR210102;ERR209253;ERR209252;ERR209251;ERR209250	64	MH0090
Nielson	ERR209254	28556175	19444356	5190838	2297134	1623847	212	19466	7275	0	19641	19424715	MH0091	MH0091	healthy	NA	ERR210106;ERR209254	50	MH0091
Nielson	ERR209294	6485105	4846795	729197	446690	462423	34	5192	633	0	5299	4841496	MH0098	MH0098	healthy	NA	ERR210147;ERR210146;ERR210145;ERR210144;ERR209295;ERR209294;ERR209293;ERR209292	55	MH0098
Nielson	ERR209295	2938742	1707644	680021	316985	234092	18	2393	257	0	2438	1705206	MH0098	MH0098	healthy	NA	ERR210147;ERR210146;ERR210145;ERR210144;ERR209295;ERR209294;ERR209293;ERR209292	55	MH0098
Nielson	ERR209300	3978987	2075009	568583	672714	662681	31	3163	185	0	3191	2071818	MH0099	MH0099	healthy	NA	ERR210150;ERR210149;ERR210148;ERR210152;ERR210151;ERR209300;ERR209299;ERR209298;ERR209297;ERR209296	59	MH0099
Nielson	ERR209303	5338896	3728233	680198	414364	516101	23	4933	877	0	4978	3723255	MH0100	MH0100	healthy	NA	ERR210156;ERR210155;ERR210154;ERR210153;ERR209304;ERR209303;ERR209302;ERR209301	64	MH0100
Nielson	ERR209304	2425766	1381502	551905	268981	223378	11	2292	376	0	2307	1379195	MH0100	MH0100	healthy	NA	ERR210156;ERR210155;ERR210154;ERR210153;ERR209304;ERR209303;ERR209302;ERR209301	64	MH0100
Nielson	ERR209309	3734848	1939924	622485	553883	618556	18	2461	230	0	2492	1937432	MH0101	MH0101	healthy	NA	ERR210161;ERR210160;ERR210159;ERR210158;ERR210157;ERR209309;ERR209308;ERR209307;ERR209306;ERR209305	69	MH0101
Nielson	ERR209314	3809680	2194046	558095	529777	527762	9	3110	234	0	3132	2190914	MH0102	MH0102	healthy	NA	ERR210166;ERR210165;ERR210164;ERR210163;ERR210162;ERR209314;ERR209313;ERR209312;ERR209311;ERR209310	49	MH0102
Nielson	ERR209319	4456025	2468504	752845	659656	575020	16	2130	360	0	2163	2466341	MH0103	MH0103	healthy	NA	ERR210171;ERR210170;ERR210169;ERR210168;ERR210167;ERR209319;ERR209318;ERR209317;ERR209316;ERR209315	59	MH0103
Nielson	ERR209331	4415945	2434212	594515	800477	586741	26	3165	450	0	3190	2431022	MH0105	MH0105	healthy	NA	ERR210183;ERR210182;ERR210181;ERR210180;ERR210179;ERR209331;ERR209330;ERR209329;ERR209328;ERR209327	54	MH0105
Nielson	ERR209349	4647855	2527201	698198	821718	600738	13	1950	114	0	1957	2525244	MH0109	MH0109	healthy	NA	ERR210201;ERR210200;ERR210199;ERR210198;ERR210197;ERR209349;ERR209348;ERR209347;ERR209346;ERR209345	49	MH0109
Nielson	ERR209356	17948685	9056932	3784863	2460763	2646127	119	15670	2684	0	15896	9041036	MH0111	MH0111	healthy	NA	ERR210210;ERR210209;ERR210208;ERR209358;ERR209357;ERR209356	44	MH0111
Nielson	ERR209357	4408164	3975779	199238	181965	51182	28	4240	835	0	4306	3971473	MH0111	MH0111	healthy	NA	ERR210210;ERR210209;ERR210208;ERR209358;ERR209357;ERR209356	44	MH0111
Nielson	ERR209358	5355272	4853005	201457	241138	59672	20	4935	963	0	4995	4848010	MH0111	MH0111	healthy	NA	ERR210210;ERR210209;ERR210208;ERR209358;ERR209357;ERR209356	44	MH0111
Nielson	ERR209361	2843924	2534093	132245	135932	41654	23	2464	486	0	2482	2531611	MH0113	MH0113	healthy	NA	ERR210214;ERR210213;ERR210212;ERR210211;ERR209362;ERR209361;ERR209360;ERR209359	55	MH0113
Nielson	ERR209362	2874902	2555629	134876	140712	43685	10	2430	427	0	2448	2553181	MH0113	MH0113	healthy	NA	ERR210214;ERR210213;ERR210212;ERR210211;ERR209362;ERR209361;ERR209360;ERR209359	55	MH0113
Nielson	ERR209367	3886986	2195012	518473	724822	448679	18	1778	142	0	1799	2193213	MH0114	MH0114	healthy	NA	ERR210219;ERR210218;ERR210217;ERR210216;ERR210215;ERR209367;ERR209366;ERR209365;ERR209364;ERR209363	45	MH0114
Nielson	ERR209368	17181710	9253740	2622899	2715274	2589797	81	9975	492	0	10043	9243697	MH0115	MH0115	healthy	NA	ERR210222;ERR210221;ERR210220;ERR209370;ERR209369;ERR209368	59	MH0115
Nielson	ERR209369	5667427	3997978	715329	420972	533148	20	3642	233	0	3686	3994292	MH0115	MH0115	healthy	NA	ERR210222;ERR210221;ERR210220;ERR209370;ERR209369;ERR209368	59	MH0115
Nielson	ERR209370	2356542	1339019	544998	267864	204661	13	1509	74	0	1523	1337496	MH0115	MH0115	healthy	NA	ERR210222;ERR210221;ERR210220;ERR209370;ERR209369;ERR209368	59	MH0115
Nielson	ERR209379	2905324	2488456	183777	170358	62733	15	3851	887	0	3892	2484564	MH0117	MH0117	healthy	NA	ERR210232;ERR210231;ERR210230;ERR210229;ERR209380;ERR209379;ERR209378;ERR209377	54	MH0117
Nielson	ERR209380	2937979	2509246	186189	177995	64549	9	3723	799	0	3757	2505489	MH0117	MH0117	healthy	NA	ERR210232;ERR210231;ERR210230;ERR210229;ERR209380;ERR209379;ERR209378;ERR209377	54	MH0117
Nielson	ERR209381	15976050	6535765	5320715	1553507	2566063	111	11686	1288	0	11754	6524011	MH0118	MH0118	healthy	NA	ERR210235;ERR210234;ERR210233;ERR209383;ERR209382;ERR209381	54	MH0118
Nielson	ERR209382	4130296	3600498	231037	231686	67075	24	4555	687	0	4588	3595910	MH0118	MH0118	healthy	NA	ERR210235;ERR210234;ERR210233;ERR209383;ERR209382;ERR209381	54	MH0118
Nielson	ERR209383	4971277	4372028	242181	283824	73244	44	5538	797	0	5584	4366444	MH0118	MH0118	healthy	NA	ERR210235;ERR210234;ERR210233;ERR209383;ERR209382;ERR209381	54	MH0118
Nielson	ERR209386	3089587	2700695	178296	154482	56114	10	2483	325	0	2549	2698146	MH0120	MH0120	healthy	NA	ERR210239;ERR210238;ERR210237;ERR210236;ERR209387;ERR209386;ERR209385;ERR209384	54	MH0120
Nielson	ERR209387	3181720	2766697	169165	185077	60781	7	2556	380	0	2638	2764059	MH0120	MH0120	healthy	NA	ERR210239;ERR210238;ERR210237;ERR210236;ERR209387;ERR209386;ERR209385;ERR209384	54	MH0120
Nielson	ERR209388	26687069	16076126	4484552	3672703	2453688	294	9079	3015	0	11262	16064864	MH0121	MH0121	healthy	NA	ERR210240;ERR209388	59	MH0121
Nielson	ERR209393	3966755	3633302	133362	161156	38935	20	1976	199	0	1993	3631309	MH0122	MH0122	healthy	NA	ERR210245;ERR210244;ERR210243;ERR210242;ERR210241;ERR209393;ERR209392;ERR209391;ERR209390;ERR209389	65	MH0122
Nielson	ERR209394	13205861	7031982	2845271	1754624	1573984	107	6876	511	0	6946	7025036	MH0123	MH0123	healthy	NA	ERR210249;ERR210248;ERR210247;ERR210246;ERR209394;ERR209397;ERR209396;ERR209395	64	MH0123
Nielson	ERR209397	4309079	3646142	272672	300919	89346	28	2659	281	0	2692	3643450	MH0123	MH0123	healthy	NA	ERR210249;ERR210248;ERR210247;ERR210246;ERR209394;ERR209397;ERR209396;ERR209395	64	MH0123
Nielson	ERR209402	4230940	3786241	191595	197127	55977	20	3246	289	0	3283	3782958	MH0124	MH0124	healthy	NA	ERR210254;ERR210253;ERR210252;ERR210251;ERR210250;ERR209402;ERR209401;ERR209400;ERR209399;ERR209398	49	MH0124
Nielson	ERR209405	4371471	3856234	216374	224178	74685	23	3256	608	0	3311	3852923	MH0125	MH0125	healthy	NA	ERR210258;ERR210257;ERR210256;ERR210255;ERR209406;ERR209405;ERR209404;ERR209403	65	MH0125
Nielson	ERR209406	4200781	3528132	272618	303370	96661	19	2855	490	0	2887	3525245	MH0125	MH0125	healthy	NA	ERR210258;ERR210257;ERR210256;ERR210255;ERR209406;ERR209405;ERR209404;ERR209403	65	MH0125
Nielson	ERR209409	3983315	3405629	293916	211615	72155	11	3281	396	0	3305	3402324	MH0126	MH0126	healthy	NA	ERR210262;ERR210261;ERR210260;ERR210259;ERR209410;ERR209409;ERR209408;ERR209407	60	MH0126
Nielson	ERR209410	3830488	3271275	247101	238677	73435	18	3100	368	0	3130	3268145	MH0126	MH0126	healthy	NA	ERR210262;ERR210261;ERR210260;ERR210259;ERR209410;ERR209409;ERR209408;ERR209407	60	MH0126
Nielson	ERR209413	3257916	2909021	152586	151927	44382	16	1797	254	0	1812	2907209	MH0127	MH0127	healthy	NA	ERR210266;ERR210265;ERR210264;ERR210263;ERR209414;ERR209413;ERR209412;ERR209411	55	MH0127
Nielson	ERR209414	3287845	2926446	155986	158569	46844	13	1756	249	0	1768	2924678	MH0127	MH0127	healthy	NA	ERR210266;ERR210265;ERR210264;ERR210263;ERR209414;ERR209413;ERR209412;ERR209411	55	MH0127
Nielson	ERR209417	4779569	4261521	217376	229890	70782	24	2698	228	0	2742	4258779	MH0128	MH0128	healthy	NA	ERR210270;ERR210269;ERR210268;ERR210267;ERR209418;ERR209417;ERR209416;ERR209415	59	MH0128
Nielson	ERR209418	4580878	3891030	281081	317102	91665	21	2437	202	0	2472	3888558	MH0128	MH0128	healthy	NA	ERR210270;ERR210269;ERR210268;ERR210267;ERR209418;ERR209417;ERR209416;ERR209415	59	MH0128
Nielson	ERR209421	2886993	2483019	191528	153065	59381	31	2626	789	0	2647	2480372	MH0129	MH0129	healthy	NA	ERR210274;ERR210273;ERR210272;ERR210271;ERR209422;ERR209421;ERR209420;ERR209419	44	MH0129
Nielson	ERR209422	2914123	2502022	191162	159215	61724	15	2510	747	0	2532	2499490	MH0129	MH0129	healthy	NA	ERR210274;ERR210273;ERR210272;ERR210271;ERR209422;ERR209421;ERR209420;ERR209419	44	MH0129
Nielson	ERR209425	3803606	3397269	192525	170933	42879	6	3034	682	0	3122	3394147	MH0130	MH0130	healthy	NA	ERR210278;ERR210277;ERR210276;ERR210275;ERR209426;ERR209425;ERR209424;ERR209423	54	MH0130
Nielson	ERR209426	3655388	3253014	165048	192796	44530	9	2943	632	0	3005	3250009	MH0130	MH0130	healthy	NA	ERR210278;ERR210277;ERR210276;ERR210275;ERR209426;ERR209425;ERR209424;ERR209423	54	MH0130
Nielson	ERR209429	3468764	2936934	218698	227761	85371	17	2959	604	0	2971	2933963	MH0132	MH0132	healthy	NA	ERR210282;ERR210281;ERR210280;ERR210279;ERR209430;ERR209429;ERR209428;ERR209427	55	MH0132
Nielson	ERR209430	3494790	2950602	218474	237630	88084	22	3010	596	0	3026	2947576	MH0132	MH0132	healthy	NA	ERR210282;ERR210281;ERR210280;ERR210279;ERR209430;ERR209429;ERR209428;ERR209427	55	MH0132
Nielson	ERR209433	3507001	3106550	175790	169185	55476	29	1535	180	0	1560	3104990	MH0133	MH0133	healthy	NA	ERR210286;ERR210285;ERR210284;ERR210283;ERR209434;ERR209433;ERR209432;ERR209431	45	MH0133
Nielson	ERR209434	3534258	3123922	177094	175754	57488	26	1530	165	0	1544	3122378	MH0133	MH0133	healthy	NA	ERR210286;ERR210285;ERR210284;ERR210283;ERR209434;ERR209433;ERR209432;ERR209431	45	MH0133
Nielson	ERR209437	3006676	2669168	148866	141301	47341	11	1869	222	0	1892	2667276	MH0134	MH0134	healthy	NA	ERR210290;ERR210289;ERR210288;ERR210287;ERR209438;ERR209437;ERR209436;ERR209435	59	MH0134
Nielson	ERR209438	3098248	2738033	141385	167609	51221	13	1868	235	0	1891	2736142	MH0134	MH0134	healthy	NA	ERR210290;ERR210289;ERR210288;ERR210287;ERR209438;ERR209437;ERR209436;ERR209435	59	MH0134
Nielson	ERR209441	2827653	2469781	150387	156855	50630	9	1478	236	0	1492	2468289	MH0135	MH0135	healthy	NA	ERR210294;ERR210293;ERR210292;ERR210291;ERR209442;ERR209441;ERR209440;ERR209439	70	MH0135
Nielson	ERR209442	2897807	2512808	144712	185616	54671	12	1398	186	0	1404	2511404	MH0135	MH0135	healthy	NA	ERR210294;ERR210293;ERR210292;ERR210291;ERR209442;ERR209441;ERR209440;ERR209439	70	MH0135
Nielson	ERR209445	3861704	3359211	245206	199144	58143	29	1803	111	0	1811	3357400	MH0136	MH0136	healthy	NA	ERR210298;ERR210297;ERR210296;ERR210295;ERR209446;ERR209445;ERR209444;ERR209443	65	MH0136
Nielson	ERR209446	3705165	3212410	208828	224225	59702	25	1725	106	0	1733	3210677	MH0136	MH0136	healthy	NA	ERR210298;ERR210297;ERR210296;ERR210295;ERR209446;ERR209445;ERR209444;ERR209443	65	MH0136
Nielson	ERR209449	4297684	3877019	178948	183881	57836	10	2848	491	0	2893	3874126	MH0137	MH0137	healthy	NA	ERR210302;ERR210301;ERR210300;ERR210299;ERR209450;ERR209449;ERR209448;ERR209447	54	MH0137
Nielson	ERR209450	4092840	3508096	223992	281946	78806	15	2946	461	0	2977	3505119	MH0137	MH0137	healthy	NA	ERR210302;ERR210301;ERR210300;ERR210299;ERR209450;ERR209449;ERR209448;ERR209447	54	MH0137
Nielson	ERR209451	27860424	19485895	5057431	1985607	1331491	156	13649	1645	0	13852	19472043	MH0138	MH0138	healthy	NA	ERR210303;ERR209451	59	MH0138
Nielson	ERR209452	34547199	26804945	3852911	2125386	1763957	587	14867	1640	0	15103	26789842	MH0139	MH0139	healthy	NA	ERR210304;ERR209452	40	MH0139
Nielson	ERR209453	33749778	25947694	3940900	2078714	1782470	1098	22201	4937	0	22467	25925227	MH0140	MH0140	healthy	NA	ERR210305;ERR209453	49	MH0140
Nielson	ERR209454	33708254	25233616	4590231	1946717	1937690	413	25508	4093	0	26181	25207435	MH0141	MH0141	healthy	NA	ERR210306;ERR209454	64	MH0141
Nielson	ERR209455	31734398	22930956	4435598	2225937	2141907	873	18104	1760	0	18319	22912637	MH0142	MH0142	healthy	NA	ERR210307;ERR209455	63	MH0142
Nielson	ERR209456	32431233	24763988	3804252	1952590	1910403	399	65913	24897	0	66208	24697780	MH0143	MH0143	healthy	NA	ERR210308;ERR209456	59	MH0143
Nielson	ERR209457	33645128	26196150	3955069	1681002	1812907	301	32458	2696	1	32865	26163285	MH0144	MH0144	healthy	NA	ERR210309;ERR209457	49	MH0144
Nielson	ERR209458	24100959	17890417	4550239	841154	819149	349	15573	2397	0	15873	17874544	MH0145	MH0145	healthy	NA	ERR210311;ERR210310;ERR209459;ERR209458	60	MH0145
Nielson	ERR209459	7152790	6323958	403067	327127	98638	45	4491	697	0	4578	6319380	MH0145	MH0145	healthy	NA	ERR210311;ERR210310;ERR209459;ERR209458	60	MH0145
Nielson	ERR209460	27132720	20244682	5340109	751013	796916	263	13829	1020	0	13941	20230741	MH0146	MH0146	healthy	NA	ERR210312;ERR209460	49	MH0146
Nielson	ERR209463	4050431	3443799	292650	239031	74951	18	2222	450	0	2241	3441558	MH0147	MH0147	healthy	NA	ERR210316;ERR210315;ERR210314;ERR210313;ERR209464;ERR209463;ERR209462;ERR209461	49	MH0147
Nielson	ERR209464	3893138	3301386	244126	271186	76440	20	2054	399	0	2074	3299312	MH0147	MH0147	healthy	NA	ERR210316;ERR210315;ERR210314;ERR210313;ERR209464;ERR209463;ERR209462;ERR209461	49	MH0147
Nielson	ERR209467	3606169	3194910	182241	171352	57666	10	2651	207	0	2684	3192226	MH0148	MH0148	healthy	NA	ERR210320;ERR210319;ERR210318;ERR210317;ERR209468;ERR209467;ERR209466;ERR209465	53	MH0148
Nielson	ERR209468	3643000	3220357	183889	178384	60370	8	2572	174	0	2611	3217746	MH0148	MH0148	healthy	NA	ERR210320;ERR210319;ERR210318;ERR210317;ERR209468;ERR209467;ERR209466;ERR209465	53	MH0148
Nielson	ERR209469	25951103	15114529	5259804	2941551	2635219	251	17178	1099	0	17313	15097216	MH0149	MH0149	healthy	NA	ERR210321;ERR209469	50	MH0149
Nielson	ERR209470	28157357	17708275	4586648	3122038	2740396	196	31402	1687	0	31938	17676337	MH0151	MH0151	healthy	NA	ERR210322;ERR209470	45	MH0151
Nielson	ERR209471	27008357	16298295	5119679	3292411	2297972	246	10960	825	0	11083	16287212	MH0152	MH0152	healthy	NA	ERR210323;ERR209471	59	MH0152
Nielson	ERR209472	26772583	15632128	5003688	3235320	2901447	286	13821	1234	0	13906	15618222	MH0153	MH0153	healthy	NA	ERR210324;ERR209472	50	MH0153
Nielson	ERR209473	26269060	14968396	5859498	2696671	2744495	252	10152	1251	0	10502	14957894	MH0154	MH0154	healthy	NA	ERR210325;ERR209473	59	MH0154
Nielson	ERR209474	26173751	14514785	8804381	1086109	1768476	119	12692	1113	0	12775	14502010	MH0155	MH0155	healthy	NA	ERR210326;ERR209474	64	MH0155
Nielson	ERR209475	25873892	13647278	9228908	1124060	1873646	105	10737	1098	0	10819	13636459	MH0156	MH0156	healthy	NA	ERR210327;ERR209475	49	MH0156
Nielson	ERR209476	23707542	11214845	8924508	1054476	2513713	178	17646	3415	0	17845	11197000	MH0157	MH0157	healthy	NA	ERR210328;ERR209476	40	MH0157
Nielson	ERR209477	24558862	11472146	9638394	1198969	2249353	132	6837	1033	0	6859	11465287	MH0158	MH0158	healthy	NA	ERR210329;ERR209477	65	MH0158
Nielson	ERR209478	24371290	12056119	8978774	1123734	2212663	96	12760	2143	0	12841	12043278	MH0159	MH0159	healthy	NA	ERR210330;ERR209478	64	MH0159
Nielson	ERR209479	24009706	12300890	8655248	1122314	1931254	140	6241	521	0	6305	12294585	MH0160	MH0160	healthy	NA	ERR210331;ERR209479	54	MH0160
Nielson	ERR209480	33045500	25761560	4100904	1684892	1498144	421	14368	1018	0	14488	25747072	MH0162	MH0162	healthy	NA	ERR210332;ERR209480	44	MH0162
Nielson	ERR209481	24789778	15461482	5584632	1941703	1801961	230	12236	1439	0	12378	15449104	MH0163	MH0163	healthy	NA	ERR210334;ERR210333;ERR209482;ERR209481	60	MH0163
Nielson	ERR209482	2935708	2575956	184952	133073	41727	19	1813	244	0	1830	2574126	MH0163	MH0163	healthy	NA	ERR210334;ERR210333;ERR209482;ERR209481	60	MH0163
Nielson	ERR209483	28838149	19549713	5282422	2369880	1636134	181	18166	3424	0	18814	19530899	MH0164	MH0164	healthy	NA	ERR210335;ERR209483	45	MH0164
Nielson	ERR209488	3838043	3463906	152007	178110	44020	6	2280	193	0	2313	3461593	MH0165	MH0165	healthy	NA	ERR210340;ERR210339;ERR210338;ERR210337;ERR210336;ERR209488;ERR209487;ERR209486;ERR209485;ERR209484	59	MH0165
Nielson	ERR209489	17675136	8597492	4383431	2244462	2449751	46	5744	251	0	5769	8591723	MH0166	MH0166	healthy	NA	ERR210343;ERR210342;ERR210341;ERR209491;ERR209490;ERR209489	70	MH0166
Nielson	ERR209490	3465886	3138801	156678	132489	37918	5	1433	71	0	1438	3137363	MH0166	MH0166	healthy	NA	ERR210343;ERR210342;ERR210341;ERR209491;ERR209490;ERR209489	70	MH0166
Nielson	ERR209491	4003232	3645639	144849	170693	42051	3	1612	62	0	1616	3644023	MH0166	MH0166	healthy	NA	ERR210343;ERR210342;ERR210341;ERR209491;ERR209490;ERR209489	70	MH0166
Nielson	ERR209494	2839164	2538700	120974	139891	39599	19	1381	157	0	1411	2537289	MH0167	MH0167	healthy	NA	ERR210347;ERR210346;ERR210345;ERR210344;ERR209495;ERR209494;ERR209493;ERR209492	49	MH0167
Nielson	ERR209495	2911197	2593742	117610	158277	41568	11	1485	174	0	1508	2592234	MH0167	MH0167	healthy	NA	ERR210347;ERR210346;ERR210345;ERR210344;ERR209495;ERR209494;ERR209493;ERR209492	49	MH0167
Nielson	ERR209498	2929129	2589458	144879	147624	47168	8	1752	234	0	1784	2587674	MH0168	MH0168	healthy	NA	ERR210351;ERR210350;ERR210349;ERR210348;ERR209499;ERR209498;ERR209497;ERR209496	59	MH0168
Nielson	ERR209499	3009364	2646103	138449	173829	50983	6	1741	205	0	1777	2644326	MH0168	MH0168	healthy	NA	ERR210351;ERR210350;ERR210349;ERR210348;ERR209499;ERR209498;ERR209497;ERR209496	59	MH0168
Nielson	ERR209500	23938792	19027116	3836463	554356	520857	280	16411	2361	0	16583	19010533	MH0169	MH0169	healthy	NA	ERR210353;ERR210352;ERR209501;ERR209500	50	MH0169
Nielson	ERR209501	5258943	4760681	224757	214350	59155	38	3934	523	0	3964	4756717	MH0169	MH0169	healthy	NA	ERR210353;ERR210352;ERR209501;ERR209500	50	MH0169
Nielson	ERR209504	3761247	3290072	202099	204060	65016	27	2044	287	0	2071	3288001	MH0170	MH0170	healthy	NA	ERR210357;ERR210356;ERR210355;ERR210354;ERR209505;ERR209504;ERR209503;ERR209502	50	MH0170
Nielson	ERR209505	3864409	3360736	193878	239702	70093	21	2207	306	0	2228	3358508	MH0170	MH0170	healthy	NA	ERR210357;ERR210356;ERR210355;ERR210354;ERR209505;ERR209504;ERR209503;ERR209502	50	MH0170
Nielson	ERR209506	18257000	10456867	3042738	2742995	2014400	129	9615	1076	0	9684	10447183	MH0172	MH0172	healthy	NA	ERR210358;ERR209506	54	MH0172
Nielson	ERR209507	4676000	2872302	709435	577498	516765	22	3352	498	0	3383	2868919	MH0173	MH0173	healthy	NA	ERR210359;ERR209507	65	MH0173
Nielson	ERR209508	28803586	15712193	4777053	4400076	3914264	125	20950	1040	0	21099	15691094	MH0174	MH0174	healthy	NA	ERR210360;ERR209508	49	MH0174
Nielson	ERR209509	28646361	15712716	4870600	4205942	3857103	114	19392	1427	0	19702	15693014	MH0175	MH0175	healthy	NA	ERR210361;ERR209509	50	MH0175
Nielson	ERR209512	2453629	2074888	168428	149995	60318	16	1319	92	0	1339	2073549	MH0177	MH0177	healthy	NA	ERR210365;ERR210364;ERR210363;ERR210362;ERR209513;ERR209512;ERR209511;ERR209510	39	MH0177
Nielson	ERR209513	2525013	2119395	158463	181615	65540	17	1359	80	0	1372	2118023	MH0177	MH0177	healthy	NA	ERR210365;ERR210364;ERR210363;ERR210362;ERR209513;ERR209512;ERR209511;ERR209510	39	MH0177
Nielson	ERR209514	28799272	16588641	4549598	4429927	3231106	105	11171	1067	0	11235	16577406	MH0178	MH0178	healthy	NA	ERR210366;ERR209514	59	MH0178
Nielson	ERR209515	29628633	17162958	4861186	4335324	3269165	113	11641	1100	0	11688	17151270	MH0179	MH0179	healthy	NA	ERR210367;ERR209515	60	MH0179
Nielson	ERR209516	26219628	14210613	4598827	4157753	3252435	114	10811	936	0	10914	14199699	MH0180	MH0180	healthy	NA	ERR210368;ERR209516	44	MH0180
Nielson	ERR209517	32766167	24689710	5200235	1347205	1529017	183	18262	1228	0	18387	24671323	MH0181	MH0181	healthy	NA	ERR210369;ERR209517	55	MH0181
Nielson	ERR209518	35303668	26788967	5187285	1694105	1633311	138	16992	3359	0	17231	26771736	MH0182	MH0182	healthy	NA	ERR210370;ERR209518	59	MH0182
Nielson	ERR209521	3498782	3101977	170066	172320	54419	8	2471	327	0	2520	3099457	MH0183	MH0183	healthy	NA	ERR210374;ERR210373;ERR210372;ERR210371;ERR209522;ERR209521;ERR209520;ERR209519	55	MH0183
Nielson	ERR209522	3592833	3169238	161327	203665	58603	9	2509	336	0	2562	3166676	MH0183	MH0183	healthy	NA	ERR210374;ERR210373;ERR210372;ERR210371;ERR209522;ERR209521;ERR209520;ERR209519	55	MH0183
Nielson	ERR209525	4276182	3732218	265316	215202	63446	29	1785	185	0	1804	3730414	MH0184	MH0184	healthy	NA	ERR210378;ERR210377;ERR210376;ERR210375;ERR209526;ERR209525;ERR209524;ERR209523	59	MH0184
Nielson	ERR209526	4108292	3575019	225342	242814	65117	26	1761	194	0	1779	3573240	MH0184	MH0184	healthy	NA	ERR210378;ERR210377;ERR210376;ERR210375;ERR209526;ERR209525;ERR209524;ERR209523	59	MH0184
Nielson	ERR209527	35051486	26751094	5186664	1564864	1548864	246	16298	1595	0	16418	26734676	MH0185	MH0185	healthy	NA	ERR210379;ERR209527	60	MH0185
Nielson	ERR209528	35634757	27983615	4583449	1624846	1442847	169	15199	1372	0	15250	27968365	MH0186	MH0186	healthy	NA	ERR210380;ERR209528	39	MH0186
Nielson	ERR209603	29293892	25094871	1793319	1819540	586162	28	13213	1371	0	13572	25081299	O2.UC34	O2.UC34.0	IBD	UC	ERR210455;ERR209603	64	O2_UC34_0
Nielson	ERR209640	24407478	21313882	1257452	1461034	375110	99	12931	1681	0	13037	21300845	O2.UC49	O2.UC49.0	healthy	NA	ERR210493;ERR210492;ERR209641;ERR209640	22	O2_UC49_0
Nielson	ERR209641	5174190	4563217	283826	234345	92802	23	2688	361	0	2706	4560511	O2.UC49	O2.UC49.0	healthy	NA	ERR210493;ERR210492;ERR209641;ERR209640	22	O2_UC49_0
Nielson	ERR209644	25799399	21924223	1591226	1787848	496102	114	10828	1248	0	10941	21913282	O2.UC50	O2.UC50.0	healthy	NA	ERR210497;ERR210496;ERR209645;ERR209644	24	O2_UC50_0
Nielson	ERR209645	5791897	4928073	392934	332532	138358	21	2610	279	0	2636	4925437	O2.UC50	O2.UC50.0	healthy	NA	ERR210497;ERR210496;ERR209645;ERR209644	24	O2_UC50_0
Nielson	ERR209651	29125972	24739993	1784038	1934325	667616	143	17202	3533	0	17348	24722645	O2.UC51	O2.UC51.2	healthy	NA	ERR210505;ERR210504;ERR210503;ERR209653;ERR209652;ERR209651	32	O2_UC51_2
Nielson	ERR209652	2179108	1799246	253333	87737	38792	8	1641	225	0	1653	1797593	O2.UC51	O2.UC51.2	healthy	NA	ERR210505;ERR210504;ERR210503;ERR209653;ERR209652;ERR209651	32	O2_UC51_2
Nielson	ERR209653	25426818	21476160	1318637	2062034	569987	127	17195	2483	0	17374	21458786	O2.UC51	O2.UC51.2	healthy	NA	ERR210505;ERR210504;ERR210503;ERR209653;ERR209652;ERR209651	32	O2_UC51_2
Nielson	ERR209654	29136292	24754254	1734345	2000191	647502	104	14230	1902	0	14334	24739920	O2.UC52	O2.UC52.0	healthy	NA	ERR210506;ERR209654	32	O2_UC52_0
Nielson	ERR209659	28563768	25255414	1381259	1459213	467882	82	12480	716	0	12573	25242841	O2.UC53	O2.UC53.2	healthy	NA	ERR210511;ERR209659	21	O2_UC53_2
Nielson	ERR209661	26284872	22760620	1721788	1339516	462948	53	13183	843	0	13306	22747314	O2.UC54	O2.UC54.2	healthy	NA	ERR210513;ERR209661	20	O2_UC54_2
Nielson	ERR209663	30716562	26988442	1618278	1524621	585221	125	15435	1483	0	15643	26972799	O2.UC55	O2.UC55.2	healthy	NA	ERR210515;ERR209663	44	O2_UC55_2
Nielson	ERR209664	31168729	27613119	1617185	1388831	549594	265	19141	2722	0	19322	27593797	O2.UC56	O2.UC56.0	healthy	NA	ERR210516;ERR209664	29	O2_UC56_0
Nielson	ERR209667	27698053	23205839	1987165	1808649	696400	112	15209	2318	0	15369	23190470	O2.UC57	O2.UC57.2	healthy	NA	ERR210519;ERR209667	29	O2_UC57_2
Nielson	ERR209669	27120108	22956513	2008107	1491360	664128	79	19252	5171	0	19375	22937138	O2.UC58	O2.UC58.2	healthy	NA	ERR210521;ERR209669	42	O2_UC58_2
Nielson	ERR209670	27601066	23574267	1897644	1508190	620965	273	12830	1019	0	12911	23561356	O2.UC59	O2.UC59.0	healthy	NA	ERR210522;ERR209670	41	O2_UC59_0
Nielson	ERR209674	26542915	21302725	1974242	2357269	908679	106	11864	1986	5	12545	21290180	O2.UC60	O2.UC60.2	healthy	NA	ERR210526;ERR209674	35	O2_UC60_2
Nielson	ERR209679	8548181	6971737	866174	460639	249631	257	220106	204325	0	221633	6750104	V1.CD10	V1.CD10.0	IBD	CD	ERR210531;ERR209679	38	V1_CD10_0
Nielson	ERR209682	2659880	13679	289455	38706	2318040	5	72	2	0	73	13606	V1.CD11	V1.CD11.0	healthy	NA	ERR210535;ERR210534;ERR209683;ERR209682	62	V1_CD11_0
Nielson	ERR209683	1601131	7764	25975	54335	1513057	3	23	1	0	23	7741	V1.CD11	V1.CD11.0	healthy	NA	ERR210535;ERR210534;ERR209683;ERR209682	62	V1_CD11_0
Nielson	ERR209686	9649417	4402438	1331681	1381588	2533710	92	3037	327	1	3066	4399372	V1.CD13	V1.CD13.0	healthy	NA	ERR210539;ERR210538;ERR209687;ERR209686	68	V1_CD13_0
Nielson	ERR209687	7986106	282584	492450	689242	6521830	19	534	43	0	545	282039	V1.CD13	V1.CD13.0	healthy	NA	ERR210539;ERR210538;ERR209687;ERR209686	68	V1_CD13_0
Nielson	ERR209688	10554597	2212643	2160220	1266898	4914836	69	2355	252	0	2376	2210267	V1.CD14	V1.CD14.0	healthy	NA	ERR210541;ERR210540;ERR209689;ERR209688	41	V1_CD14_0
Nielson	ERR209689	7763841	727449	925522	667253	5443617	25	926	68	0	935	726514	V1.CD14	V1.CD14.0	healthy	NA	ERR210541;ERR210540;ERR209689;ERR209688	41	V1_CD14_0
Nielson	ERR209692	24831734	20782303	2189891	1042959	816581	78	7860	1446	0	8152	20774151	V1.CD15	V1.CD15.3	IBD	CD	ERR210545;ERR210544;ERR209693;ERR209692	34	V1_CD15_3
Nielson	ERR209693	26617493	22827500	1736681	1211138	842174	113	8534	1629	0	8879	22818621	V1.CD15	V1.CD15.3	IBD	CD	ERR210545;ERR210544;ERR209693;ERR209692	34	V1_CD15_3
Nielson	ERR209694	27131822	24061983	1202771	1419134	447934	165	21471	4814	0	21621	24040362	V1.CD16	V1.CD16.0	healthy	NA	ERR210546;ERR209694	68	V1_CD16_0
Nielson	ERR209696	12429649	11785614	318826	243401	81808	59	9644	4429	0	9741	11775873	V1.CD17	V1.CD17.4	IBD	CD	ERR210549;ERR210548;ERR209697;ERR209696	21	V1_CD17_4
Nielson	ERR209697	23352333	20485204	1388369	921737	557023	91	17153	7523	0	17354	20467850	V1.CD17	V1.CD17.4	IBD	CD	ERR210549;ERR210548;ERR209697;ERR209696	21	V1_CD17_4
Nielson	ERR209698	11835037	11216775	298514	242905	76843	11	7247	2359	0	7402	11209373	V1.CD18	V1.CD18.0	IBD	CD	ERR210551;ERR210550;ERR209699;ERR209698	18	V1_CD18_0
Nielson	ERR209699	22174819	19474136	1278661	902148	519874	31	13095	4203	0	13334	19460802	V1.CD18	V1.CD18.0	IBD	CD	ERR210551;ERR210550;ERR209699;ERR209698	18	V1_CD18_0
Nielson	ERR209702	11750813	11030940	342801	284815	92257	35	5565	503	0	5676	11025264	V1.CD19	V1.CD19.0	healthy	NA	ERR210555;ERR210554;ERR209703;ERR209702	42	V1_CD19_0
Nielson	ERR209703	22264340	19056414	1467631	1063601	676694	72	10454	863	0	10677	19045737	V1.CD19	V1.CD19.0	healthy	NA	ERR210555;ERR210554;ERR209703;ERR209702	42	V1_CD19_0
Nielson	ERR209708	10957651	10426526	260754	207845	62526	101	40668	12780	0	41332	10385194	V1.CD21	V1.CD21.0	IBD	CD	ERR210561;ERR210560;ERR209709;ERR209708	34	V1_CD21_0
Nielson	ERR209709	21303636	18738451	1215704	854358	495123	142	72240	22544	0	73325	18665126	V1.CD21	V1.CD21.0	IBD	CD	ERR210561;ERR210560;ERR209709;ERR209708	34	V1_CD21_0
Nielson	ERR209712	12565858	11783989	358189	317554	106126	70	9010	2030	0	9115	11774874	V1.CD22	V1.CD22.0	healthy	NA	ERR210565;ERR210564;ERR209713;ERR209712	68	V1_CD22_0
Nielson	ERR209713	22482999	19329935	1460105	1025686	667273	78	15645	3332	0	15829	19314106	V1.CD22	V1.CD22.0	healthy	NA	ERR210565;ERR210564;ERR209713;ERR209712	68	V1_CD22_0
Nielson	ERR209714	27838597	23921191	2243512	1145072	528822	93	15839	1363	0	15937	23905254	V1.CD24	V1.CD24.0	healthy	NA	ERR210566;ERR209714	41	V1_CD24_0
Nielson	ERR209716	28299489	23538647	2585529	1223329	951984	112	8089	514	0	8135	23530512	V1.CD25	V1.CD25.4	IBD	CD	ERR210569;ERR210568;ERR209717;ERR209716	41	V1_CD25_4
Nielson	ERR209717	30667980	26179576	2066361	1417369	1004674	135	8629	507	0	8685	26170891	V1.CD25	V1.CD25.4	IBD	CD	ERR210569;ERR210568;ERR209717;ERR209716	41	V1_CD25_4
Nielson	ERR209718	27015784	24171057	1515231	946462	383034	147	19063	2765	0	19156	24151901	V1.CD27	V1.CD27.0	healthy	NA	ERR210570;ERR209718	36	V1_CD27_0
Nielson	ERR209719	13330103	12611523	362646	266121	89813	104	9836	2670	0	10069	12601454	V1.CD28	V1.CD28.0	healthy	NA	ERR210572;ERR210571;ERR209720;ERR209719	24	V1_CD28_0
Nielson	ERR209720	25167265	21846428	1742291	949086	629460	191	17704	4749	0	18105	21828323	V1.CD28	V1.CD28.0	healthy	NA	ERR210572;ERR210571;ERR209720;ERR209719	24	V1_CD28_0
Nielson	ERR209721	29130416	25837032	1848961	1008586	435837	77	18141	1957	0	18397	25818635	V1.CD29	V1.CD29.0	healthy	NA	ERR210573;ERR209721	60	V1_CD29_0
Nielson	ERR209722	28960061	25326720	1873301	1265957	494083	125	17461	2189	0	17669	25309051	V1.CD30	V1.CD30.0	healthy	NA	ERR210574;ERR209722	59	V1_CD30_0
Nielson	ERR209725	2234066	1829909	256083	103858	44216	10	1038	77	0	1044	1828865	V1.CD31	V1.CD31.0	healthy	NA	ERR210578;ERR210577;ERR209726;ERR209725	28	V1_CD31_0
Nielson	ERR209726	24969265	21800317	1713722	1022453	432773	96	10299	928	0	10399	21789918	V1.CD31	V1.CD31.0	healthy	NA	ERR210578;ERR210577;ERR209726;ERR209725	28	V1_CD31_0
Nielson	ERR209727	14335569	13422985	437763	343020	131801	40	6208	804	0	6306	13416679	V1.CD34	V1.CD34.0	healthy	NA	ERR210580;ERR210579;ERR209728;ERR209727	54	V1_CD34_0
Nielson	ERR209728	22617648	19761079	1391442	896052	569075	74	9993	1185	0	10123	19750956	V1.CD34	V1.CD34.0	healthy	NA	ERR210580;ERR210579;ERR209728;ERR209727	54	V1_CD34_0
Nielson	ERR209729	19174800	17556981	850197	496713	270909	10	8452	1558	0	8699	17548282	V1.CD35	V1.CD35.0	IBD	CD	ERR210582;ERR210581;ERR209730;ERR209729	27	V1_CD35_0
Nielson	ERR209730	21086957	18084917	1505287	827383	669370	18	7892	1717	0	8143	18076774	V1.CD35	V1.CD35.0	IBD	CD	ERR210582;ERR210581;ERR209730;ERR209729	27	V1_CD35_0
Nielson	ERR209733	14494709	13673519	415114	290108	115968	56	5986	858	10	6040	13667479	V1.CD36	V1.CD36.0	healthy	NA	ERR210586;ERR210585;ERR209734;ERR209733	20	V1_CD36_0
Nielson	ERR209734	22956154	20363720	1325362	759773	507299	71	8957	1279	20	9045	20354675	V1.CD36	V1.CD36.0	healthy	NA	ERR210586;ERR210585;ERR209734;ERR209733	20	V1_CD36_0
Nielson	ERR209735	9593989	9051662	249759	230239	62329	72	3763	231	0	3782	9047880	V1.CD38	V1.CD38.0	healthy	NA	ERR210587;ERR210588;ERR209736;ERR209735	63	V1_CD38_0
Nielson	ERR209736	24219000	20527157	1793335	1088586	809922	112	9719	840	0	9782	20517375	V1.CD38	V1.CD38.0	healthy	NA	ERR210587;ERR210588;ERR209736;ERR209735	63	V1_CD38_0
Nielson	ERR209739	9091000	6918587	1430658	338248	403507	30	3005	3414	0	5745	6912842	V1.CD41	V1.CD41.0	IBD	CD	ERR210592;ERR210591;ERR209740;ERR209739	25	V1_CD41_0
Nielson	ERR209740	29514928	22798205	2510748	2512310	1693665	89	10837	11139	0	19964	22778241	V1.CD41	V1.CD41.0	IBD	CD	ERR210592;ERR210591;ERR209740;ERR209739	25	V1_CD41_0
Nielson	ERR209741	38596760	31588692	4589348	1282367	1136353	55	12159	1663	5	12380	31576312	V1.CD42	V1.CD42.0	healthy	NA	ERR210594;ERR210593;ERR209742;ERR209741	48	V1_CD42_0
Nielson	ERR209742	38253839	30758220	2943145	2811958	1740516	62	12811	1583	0	13007	30745213	V1.CD42	V1.CD42.0	healthy	NA	ERR210594;ERR210593;ERR209742;ERR209741	48	V1_CD42_0
Nielson	ERR209752	6605738	565662	2666592	240477	3133007	54	819	90	0	824	564838	V1.CD9	V1.CD9.0	healthy	NA	ERR210605;ERR210604;ERR209753;ERR209752	48	V1_CD9_0
Nielson	ERR209753	5043683	45156	109928	381355	4507244	5	154	7	0	155	45001	V1.CD9	V1.CD9.0	healthy	NA	ERR210605;ERR210604;ERR209753;ERR209752	48	V1_CD9_0
Nielson	ERR209756	28687112	24242944	1618265	2126782	699121	124	13974	2398	12	14219	24228725	V1.UC1	V1.UC1.0	IBD	UC	ERR210608;ERR209756	31	V1_UC1_0
Nielson	ERR209757	11053013	10076234	486160	340182	150437	368	275562	199857	0	275833	9800401	V1.UC10	V1.UC10.2	IBD	UC	ERR210610;ERR210609;ERR209758;ERR209757	45	V1_UC10_2
Nielson	ERR209758	15214765	12669425	1105503	866135	573702	430	356660	264552	0	356978	12312447	V1.UC10	V1.UC10.2	IBD	UC	ERR210610;ERR210609;ERR209758;ERR209757	45	V1_UC10_2
Nielson	ERR209761	24878446	20515164	2565158	969043	829081	42	6595	738	0	6692	20508472	V1.UC11	V1.UC11.5	IBD	UC	ERR210614;ERR210613;ERR209762;ERR209761	48	V1_UC11_5
Nielson	ERR209762	24999847	21305938	1847660	1089525	756724	53	6721	757	0	6799	21299139	V1.UC11	V1.UC11.5	IBD	UC	ERR210614;ERR210613;ERR209762;ERR209761	48	V1_UC11_5
Nielson	ERR209764	15157817	13905608	569973	486935	195301	40	7110	1285	2	7283	13898325	V1.UC12	V1.UC12.4	IBD	UC	ERR210617;ERR210616;ERR209765;ERR209764	41	V1_UC12_4
Nielson	ERR209765	20746435	17512529	1293487	1221950	718469	52	9458	1619	2	9672	17502857	V1.UC12	V1.UC12.4	IBD	UC	ERR210617;ERR210616;ERR209765;ERR209764	41	V1_UC12_4
Nielson	ERR209768	10730590	9674520	505443	385660	164967	170	127008	108835	0	127169	9547351	V1.UC13	V1.UC13.3	IBD	UC	ERR210621;ERR210620;ERR209769;ERR209768	51	V1_UC13_3
Nielson	ERR209769	13394125	11050940	1074490	758452	510243	228	156924	136623	0	157119	10893821	V1.UC13	V1.UC13.3	IBD	UC	ERR210621;ERR210620;ERR209769;ERR209768	51	V1_UC13_3
Nielson	ERR209772	18594862	17060015	823607	473204	238036	77	12052	6769	10	12265	17047750	V1.UC14	V1.UC14.1	IBD	UC	ERR210625;ERR210624;ERR209773;ERR209772	53	V1_UC14_1
Nielson	ERR209773	27005424	23275522	1551399	1388632	789871	79	17045	9382	13	17300	23258222	V1.UC14	V1.UC14.1	IBD	UC	ERR210625;ERR210624;ERR209773;ERR209772	53	V1_UC14_1
Nielson	ERR209776	12667195	11432799	672216	360438	201742	156	71818	57868	0	71993	11360806	V1.UC15	V1.UC15.3	IBD	UC	ERR210628;ERR210629;ERR209777;ERR209776	25	V1_UC15_3
Nielson	ERR209777	18010023	15191673	1219856	973782	624712	194	97780	79319	0	97994	15093679	V1.UC15	V1.UC15.3	IBD	UC	ERR210628;ERR210629;ERR209777;ERR209776	25	V1_UC15_3
Nielson	ERR209778	15741601	3937916	10838541	165114	800030	18	3738	315	0	3771	3934145	V1.UC16	V1.UC16.0	healthy	NA	ERR210631;ERR210630;ERR209779;ERR209778	25	V1_UC16_0
Nielson	ERR209779	4750278	4264159	195936	230401	59782	22	3642	338	0	3676	4260483	V1.UC16	V1.UC16.0	healthy	NA	ERR210631;ERR210630;ERR209779;ERR209778	25	V1_UC16_0
Nielson	ERR209782	10125357	8965095	613270	344410	202582	380	241611	175955	0	241876	8723219	V1.UC17	V1.UC17.2	IBD	UC	ERR210635;ERR210634;ERR209783;ERR209782	41	V1_UC17_2
Nielson	ERR209783	14153405	11599691	1063895	892888	596931	444	320338	236482	0	320744	11278947	V1.UC17	V1.UC17.2	IBD	UC	ERR210635;ERR210634;ERR209783;ERR209782	41	V1_UC17_2
Nielson	ERR209784	10429249	551840	331889	1963395	7582125	30	1049	147	0	1060	550780	V1.UC18	V1.UC18.0	healthy	NA	ERR210637;ERR210636;ERR209785;ERR209784	63	V1_UC18_0
Nielson	ERR209785	5138342	7645	39350	391439	4699908	12	25	10	0	25	7620	V1.UC18	V1.UC18.0	healthy	NA	ERR210637;ERR210636;ERR209785;ERR209784	63	V1_UC18_0
Nielson	ERR209786	10242966	521939	382454	1597961	7740612	24	2473	168	0	2500	519439	V1.UC19	V1.UC19.0	healthy	NA	ERR210639;ERR210638;ERR209787;ERR209786	37	V1_UC19_0
Nielson	ERR209787	6045308	14596	18189	773159	5239364	9	66	7	0	67	14529	V1.UC19	V1.UC19.0	healthy	NA	ERR210639;ERR210638;ERR209787;ERR209786	37	V1_UC19_0
Nielson	ERR209788	20942790	17859869	1132397	1487747	462777	203	135231	108250	0	135552	17724317	V1.UC2	V1.UC2.0	IBD	UC	ERR210640;ERR209788	62	V1_UC2_0
Nielson	ERR209791	11856347	10607461	644458	402543	201885	43	3510	340	0	3544	10603917	V1.UC21	V1.UC21.4	IBD	UC	ERR210644;ERR210643;ERR209792;ERR209791	62	V1_UC21_4
Nielson	ERR209792	19280874	15783921	1415417	1261912	819624	69	5618	540	0	5680	15778241	V1.UC21	V1.UC21.4	IBD	UC	ERR210644;ERR210643;ERR209792;ERR209791	62	V1_UC21_4
Nielson	ERR209793	19286204	8016638	10252060	329808	687698	33	5561	788	0	5621	8011017	V1.UC23	V1.UC23.0	IBD	UC	ERR210646;ERR210645;ERR209794;ERR209793	43	V1_UC23_0
Nielson	ERR209794	4877646	4514580	147944	173449	41673	18	2885	430	0	2930	4511650	V1.UC23	V1.UC23.0	IBD	UC	ERR210646;ERR210645;ERR209794;ERR209793	43	V1_UC23_0
Nielson	ERR209797	21482503	14374118	5722201	677868	708316	37	9818	819	0	9869	14364249	V1.UC24	V1.UC24.0	healthy	NA	ERR210650;ERR210649;ERR209798;ERR209797	62	V1_UC24_0
Nielson	ERR209798	4088549	3694889	169967	176956	46737	12	2532	207	0	2545	3692344	V1.UC24	V1.UC24.0	healthy	NA	ERR210650;ERR210649;ERR209798;ERR209797	62	V1_UC24_0
Nielson	ERR209803	13179105	11920870	694113	370380	193742	56	20022	14689	0	20077	11900793	V1.UC25	V1.UC25.1	IBD	UC	ERR210656;ERR210655;ERR209804;ERR209803	52	V1_UC25_1
Nielson	ERR209804	19221945	16142319	1363753	1061799	654074	90	27790	20244	0	27856	16114463	V1.UC25	V1.UC25.1	IBD	UC	ERR210656;ERR210655;ERR209804;ERR209803	52	V1_UC25_1
Nielson	ERR209807	17135918	13747050	1929958	777630	681280	504	264268	244428	0	264856	13482194	V1.UC26	V1.UC26.4	IBD	UC	ERR210660;ERR210659;ERR209808;ERR209807	36	V1_UC26_4
Nielson	ERR209808	17493700	14413491	1488780	910828	680601	506	269721	248849	0	270312	14143179	V1.UC26	V1.UC26.4	IBD	UC	ERR210660;ERR210659;ERR209808;ERR209807	36	V1_UC26_4
Nielson	ERR209809	26153055	23097580	1563741	1037078	454656	80	13316	708	0	13455	23084125	V1.UC27	V1.UC27.0	healthy	NA	ERR210661;ERR209809	66	V1_UC27_0
Nielson	ERR209810	21963920	18033785	2746566	717681	465888	48	8076	770	0	8222	18025563	V1.UC28	V1.UC28.0	healthy	NA	ERR210663;ERR210662;ERR209811;ERR209810	61	V1_UC28_0
Nielson	ERR209811	4414091	4047200	151885	173252	41754	7	1940	187	0	1973	4045227	V1.UC28	V1.UC28.0	healthy	NA	ERR210663;ERR210662;ERR209811;ERR209810	61	V1_UC28_0
Nielson	ERR209812	22390763	20231712	1025503	897023	236525	72	10102	971	0	10156	20221556	V1.UC29	V1.UC29.0	healthy	NA	ERR210665;ERR210664;ERR209813;ERR209812	46	V1_UC29_0
Nielson	ERR209813	3264937	2968777	120612	142267	33281	6	1527	151	0	1532	2967245	V1.UC29	V1.UC29.0	healthy	NA	ERR210665;ERR210664;ERR209813;ERR209812	46	V1_UC29_0
Nielson	ERR209814	28208869	24398750	1601987	1619570	588562	88	20929	1944	5	21092	24377658	V1.UC30	V1.UC30.0	healthy	NA	ERR210666;ERR209814	41	V1_UC30_0
Nielson	ERR209815	27380786	23704308	1313500	1834104	528874	50	15836	2030	0	16263	23688045	V1.UC3	V1.UC3.0	IBD	UC	ERR210667;ERR209815	44	V1_UC3_0
Nielson	ERR209817	22473160	18965849	1951449	889797	666065	67	6764	624	0	6839	18959010	V1.UC31	V1.UC31.4	IBD	UC	ERR210670;ERR210669;ERR209818;ERR209817	26	V1_UC31_4
Nielson	ERR209818	22975773	19755484	1474667	1067376	678246	60	6832	680	0	6924	19748560	V1.UC31	V1.UC31.4	IBD	UC	ERR210670;ERR210669;ERR209818;ERR209817	26	V1_UC31_4
Nielson	ERR209819	14878916	13262550	847880	495478	273008	28	4673	614	0	4723	13257827	V1.UC32	V1.UC32.0	healthy	NA	ERR210672;ERR210671;ERR209820;ERR209819	56	V1_UC32_0
Nielson	ERR209820	19697286	16339118	1361153	1226001	771014	37	6310	782	0	6392	16332726	V1.UC32	V1.UC32.0	healthy	NA	ERR210672;ERR210671;ERR209820;ERR209819	56	V1_UC32_0
Nielson	ERR209823	13343110	11756177	787308	516020	283605	25	4589	778	0	4766	11751411	V1.UC33	V1.UC33.0	healthy	NA	ERR210676;ERR210675;ERR209824;ERR209823	53	V1_UC33_0
Nielson	ERR209824	18130751	14803122	1242879	1293059	791691	37	6083	1028	0	6292	14796830	V1.UC33	V1.UC33.0	healthy	NA	ERR210676;ERR210675;ERR209824;ERR209823	53	V1_UC33_0
Nielson	ERR209825	17367026	15777888	892408	452117	244613	90	6224	871	0	6268	15771620	V1.UC34	V1.UC34.0	healthy	NA	ERR210678;ERR210677;ERR209826;ERR209825	31	V1_UC34_0
Nielson	ERR209826	22810274	19542480	1490625	1088156	689013	137	7956	1067	0	8028	19534452	V1.UC34	V1.UC34.0	healthy	NA	ERR210678;ERR210677;ERR209826;ERR209825	31	V1_UC34_0
Nielson	ERR209829	21298748	17791643	2123067	741980	642058	81	31503	19607	0	31661	17759982	V1.UC35	V1.UC35.4	IBD	UC	ERR210682;ERR210681;ERR209830;ERR209829	33	V1_UC35_4
Nielson	ERR209830	21427055	18352286	1522136	880474	672159	88	32740	20312	0	32877	18319409	V1.UC35	V1.UC35.4	IBD	UC	ERR210682;ERR210681;ERR209830;ERR209829	33	V1_UC35_4
Nielson	ERR209831	2612734	2236941	247505	90060	38228	18	3842	214	0	3879	2233062	V1.UC36	V1.UC36.0	healthy	NA	ERR210684;ERR210683;ERR209832;ERR209831	34	V1_UC36_0
Nielson	ERR209832	25898903	22769106	1601264	1028699	499834	130	31431	1995	0	31784	22737322	V1.UC36	V1.UC36.0	healthy	NA	ERR210684;ERR210683;ERR209832;ERR209831	34	V1_UC36_0
Nielson	ERR209833	27219957	23621875	1717570	1294915	585597	89	17996	3495	0	18242	23603633	V1.UC37	V1.UC37.0	healthy	NA	ERR210685;ERR209833	19	V1_UC37_0
Nielson	ERR209841	12859547	11718847	605028	355235	180437	134	4778	1267	0	4900	11713947	V1.UC41	V1.UC41.0	healthy	NA	ERR210694;ERR210693;ERR209842;ERR209841	54	V1_UC41_0
Nielson	ERR209842	16201611	13755555	1058204	846860	540992	172	5900	1493	0	6051	13749504	V1.UC41	V1.UC41.0	healthy	NA	ERR210694;ERR210693;ERR209842;ERR209841	54	V1_UC41_0
Nielson	ERR209843	27707752	24513335	1265761	1524919	403737	165	15404	2616	0	15672	24497663	V1.UC42	V1.UC42.0	healthy	NA	ERR210695;ERR209843	32	V1_UC42_0
Nielson	ERR209844	20289340	17831266	1236800	760037	461237	104	6409	788	0	6551	17824715	V1.UC43	V1.UC43.0	healthy	NA	ERR210697;ERR210696;ERR209845;ERR209844	27	V1_UC43_0
Nielson	ERR209845	23208275	18330320	1819919	1744103	1313933	116	7203	863	0	7350	18322970	V1.UC43	V1.UC43.0	healthy	NA	ERR210697;ERR210696;ERR209845;ERR209844	27	V1_UC43_0
Nielson	ERR209846	26967796	24377619	1083621	1200168	306388	149	28220	12157	0	28448	24349171	V1.UC44	V1.UC44.0	healthy	NA	ERR210698;ERR209846	20	V1_UC44_0
Nielson	ERR209847	2643835	2353506	157350	102715	30264	17	3006	593	0	3032	2350474	V1.UC45	V1.UC45.0	IBD	UC	ERR210700;ERR210699;ERR209848;ERR209847	50	V1_UC45_0
Nielson	ERR209848	22598228	17657171	1452868	2656471	831718	101	21721	4210	0	21892	17635279	V1.UC45	V1.UC45.0	IBD	UC	ERR210700;ERR210699;ERR209848;ERR209847	50	V1_UC45_0
Nielson	ERR209849	23471461	19841107	2073239	872452	684663	75	9829	1573	0	9930	19831177	V1.UC4	V1.UC4.5	IBD	UC	ERR210702;ERR210701;ERR209850;ERR209849	47	V1_UC4_5
Nielson	ERR209850	23199035	20186792	1424027	975028	613188	71	9575	1529	0	9675	20177117	V1.UC4	V1.UC4.5	IBD	UC	ERR210702;ERR210701;ERR209850;ERR209849	47	V1_UC4_5
Nielson	ERR209851	2660970	2308684	203419	112719	36148	5	1847	297	0	1860	2306824	V1.UC46	V1.UC46.0	healthy	NA	ERR210704;ERR210703;ERR209852;ERR209851	55	V1_UC46_0
Nielson	ERR209852	26623862	24053186	1085118	1181899	303659	77	16644	2888	0	16756	24036430	V1.UC46	V1.UC46.0	healthy	NA	ERR210704;ERR210703;ERR209852;ERR209851	55	V1_UC46_0
Nielson	ERR209854	14317044	12747330	790752	501041	277921	546	382878	258808	0	383243	12364087	V1.UC48	V1.UC48.0	healthy	NA	ERR210707;ERR210706;ERR209855;ERR209854	26	V1_UC48_0
Nielson	ERR209855	16731081	13474218	1204448	1208628	843787	530	407368	282448	0	407776	13066442	V1.UC48	V1.UC48.0	healthy	NA	ERR210707;ERR210706;ERR209855;ERR209854	26	V1_UC48_0
Nielson	ERR209858	12652358	11362031	906654	229016	154657	186	95619	86584	0	95850	11266181	V1.UC49	V1.UC49.1	IBD	UC	ERR210711;ERR210710;ERR209859;ERR209858	25	V1_UC49_1
Nielson	ERR209859	14217365	12069477	929877	760362	457649	210	104348	94515	0	104602	11964875	V1.UC49	V1.UC49.1	IBD	UC	ERR210711;ERR210710;ERR209859;ERR209858	25	V1_UC49_1
Nielson	ERR209861	15510631	13509637	1474447	285797	240750	100	14492	5591	0	14624	13495013	V1.UC50	V1.UC50.1	IBD	UC	ERR210714;ERR210713;ERR209862;ERR209861	45	V1_UC50_1
Nielson	ERR209862	18431451	15173956	1553358	1009955	694182	92	16832	6601	0	16965	15156991	V1.UC50	V1.UC50.1	IBD	UC	ERR210714;ERR210713;ERR209862;ERR209861	45	V1_UC50_1
Nielson	ERR209865	16969289	15330107	1190601	257309	191272	98	10573	4260	3	10686	15319421	V1.UC51	V1.UC51.4	IBD	UC	ERR210718;ERR210717;ERR209866;ERR209865	44	V1_UC51_4
Nielson	ERR209866	6535612	5638731	401481	313645	181755	29	4090	1646	0	4119	5634612	V1.UC51	V1.UC51.4	IBD	UC	ERR210718;ERR210717;ERR209866;ERR209865	44	V1_UC51_4
Nielson	ERR209869	9354233	6181222	2837100	130104	205807	226	112626	93509	0	112817	6068405	V1.UC52	V1.UC52.1	IBD	UC	ERR210723;ERR210722;ERR210721;ERR209871;ERR209870;ERR209869	43	V1_UC52_1
Nielson	ERR209870	13679130	11260509	999053	863430	556138	265	188910	155298	0	189244	11071265	V1.UC52	V1.UC52.1	IBD	UC	ERR210723;ERR210722;ERR210721;ERR209871;ERR209870;ERR209869	43	V1_UC52_1
Nielson	ERR209871	13764983	12245757	711568	516654	291004	310	198454	161946	0	198807	12046950	V1.UC52	V1.UC52.1	IBD	UC	ERR210723;ERR210722;ERR210721;ERR209871;ERR209870;ERR209869	43	V1_UC52_1
Nielson	ERR209875	25404456	21144666	2425614	1026466	807710	115	19896	10657	0	20435	21124231	V1.UC5	V1.UC5.3	IBD	UC	ERR210728;ERR210727;ERR209876;ERR209875	30	V1_UC5_3
Nielson	ERR209876	25501473	21885369	1738554	1136740	740810	130	20459	11134	0	20984	21864385	V1.UC5	V1.UC5.3	IBD	UC	ERR210728;ERR210727;ERR209876;ERR209875	30	V1_UC5_3
Nielson	ERR209877	13952728	9710811	3883006	151468	207443	21	4262	602	0	4346	9706465	V1.UC53	V1.UC53.4	IBD	UC	ERR210731;ERR210730;ERR210729;ERR209879;ERR209878;ERR209877	24	V1_UC53_4
Nielson	ERR209878	18722686	16038262	1251659	892281	540484	33	6022	992	0	6171	16032091	V1.UC53	V1.UC53.4	IBD	UC	ERR210731;ERR210730;ERR210729;ERR209879;ERR209878;ERR209877	24	V1_UC53_4
Nielson	ERR209879	19923868	18202648	854814	568851	297555	43	6499	1172	0	6653	18195995	V1.UC53	V1.UC53.4	IBD	UC	ERR210731;ERR210730;ERR210729;ERR209879;ERR209878;ERR209877	24	V1_UC53_4
Nielson	ERR209886	11734456	8719211	2709100	135179	170966	45	4302	750	0	4344	8714867	V1.UC55	V1.UC55.4	IBD	UC	ERR210740;ERR210739;ERR210738;ERR209888;ERR209887;ERR209886	46	V1_UC55_4
Nielson	ERR209887	22508012	18635089	2479069	750924	642930	74	8197	1589	0	8276	18626813	V1.UC55	V1.UC55.4	IBD	UC	ERR210740;ERR210739;ERR210738;ERR209888;ERR209887;ERR209886	46	V1_UC55_4
Nielson	ERR209888	19267839	17450693	913651	571276	332219	66	7889	1459	0	7969	17442724	V1.UC55	V1.UC55.4	IBD	UC	ERR210740;ERR210739;ERR210738;ERR209888;ERR209887;ERR209886	46	V1_UC55_4
Nielson	ERR209891	12812027	11887698	473888	315425	135016	308	95995	34250	0	96305	11791393	V1.UC57	V1.UC57.0	healthy	NA	ERR210744;ERR210743;ERR209892;ERR209891	41	V1_UC57_0
Nielson	ERR209892	17376743	15131037	1015913	826950	402843	363	121779	43933	0	122132	15008905	V1.UC57	V1.UC57.0	healthy	NA	ERR210744;ERR210743;ERR209892;ERR209891	41	V1_UC57_0
Nielson	ERR209895	10099543	3256344	3470422	385407	2987370	110	4251	964	0	4280	3252064	V1.UC6	V1.UC6.0	healthy	NA	ERR210748;ERR210747;ERR209896;ERR209895	38	V1_UC6_0
Nielson	ERR209896	9687287	1192306	1241290	1255663	5998028	54	1149	186	0	1157	1191149	V1.UC6	V1.UC6.0	healthy	NA	ERR210748;ERR210747;ERR209896;ERR209895	38	V1_UC6_0
Nielson	ERR209897	14033073	13136935	456130	320651	119357	70	5303	1271	0	5720	13131215	V1.UC61	V1.UC61.0	healthy	NA	ERR210750;ERR210749;ERR209898;ERR209897	33	V1_UC61_0
Nielson	ERR209898	25941470	22239622	1829278	1157388	715182	87	9002	2095	0	9707	22229915	V1.UC61	V1.UC61.0	healthy	NA	ERR210750;ERR210749;ERR209898;ERR209897	33	V1_UC61_0
Nielson	ERR209899	13038495	12147191	413527	351636	126141	70	8384	1633	0	8439	12138752	V1.UC62	V1.UC62.0	healthy	NA	ERR210752;ERR210751;ERR209900;ERR209899	37	V1_UC62_0
Nielson	ERR209900	23956242	20405477	1587747	1231478	731540	125	14672	2678	0	14755	20390722	V1.UC62	V1.UC62.0	healthy	NA	ERR210752;ERR210751;ERR209900;ERR209899	37	V1_UC62_0
Nielson	ERR209901	8878786	645495	1256240	819519	6157532	42	3589	2814	0	3605	641890	V1.UC7	V1.UC7.0	healthy	NA	ERR210754;ERR210753;ERR209902;ERR209901	19	V1_UC7_0
Nielson	ERR209902	8161253	5269162	1402784	768688	720619	85	30145	26285	0	30261	5238901	V1.UC7	V1.UC7.0	healthy	NA	ERR210754;ERR210753;ERR209902;ERR209901	19	V1_UC7_0
Nielson	ERR209903	10797429	297679	283915	1281543	8934292	26	1260	300	0	1277	296402	V1.UC8	V1.UC8.0	healthy	NA	ERR210756;ERR210755;ERR209904;ERR209903	22	V1_UC8_0
Nielson	ERR209904	9792555	1295124	1596796	955132	5945503	56	1483	166	1	1492	1293632	V1.UC8	V1.UC8.0	healthy	NA	ERR210756;ERR210755;ERR209904;ERR209903	22	V1_UC8_0
Nielson	ERR209905	9143941	91022	117038	673925	8261956	18	382	15	0	383	90639	V1.UC9	V1.UC9.0	healthy	NA	ERR210758;ERR210757;ERR209906;ERR209905	32	V1_UC9_0
Nielson	ERR209906	9634671	1640637	1347846	1141814	5504374	74	1777	149	1	1796	1638841	V1.UC9	V1.UC9.0	healthy	NA	ERR210758;ERR210757;ERR209906;ERR209905	32	V1_UC9_0
Franzosa	SRR6468499	11775618	10100268	480925	216572	977853	22	3049	283	0	3065	10097203	UMCGIBD00327	SRR6468499	IBD	UC	SRR6468499	75	SRR6468499
Franzosa	SRR6468499	11775618	10100268	480925	216572	977853	22	3049	283	0	3065	10097203	UMCGIBD00327	SRR6468499	IBD	UC	SRR6468499	75	SRR6468499
Franzosa	SRR6468500	12001828	10179738	511800	213529	1096761	39	5285	994	0	5301	10174437	UMCGIBD00249	SRR6468500	IBD	UC	SRR6468500	28	SRR6468500
Franzosa	SRR6468500	12001828	10179738	511800	213529	1096761	39	5285	994	0	5301	10174437	UMCGIBD00249	SRR6468500	IBD	UC	SRR6468500	28	SRR6468500
Franzosa	SRR6468501	5071852	4091219	169320	71598	739715	277	331886	93700	0	332219	3759000	UMCGIBD00461	SRR6468501	IBD	UC	SRR6468501	67	SRR6468501
Franzosa	SRR6468501	5071852	4091219	169320	71598	739715	277	331886	93700	0	332219	3759000	UMCGIBD00461	SRR6468501	IBD	UC	SRR6468501	67	SRR6468501
Franzosa	SRR6468502	17099533	15816683	745179	239549	298122	277	231310	85240	0	231540	15585143	PRISM_7941	SRR6468502	IBD	CD	SRR6468502	32	SRR6468502
Franzosa	SRR6468502	17099533	15816683	745179	239549	298122	277	231310	85240	0	231540	15585143	PRISM_7941	SRR6468502	IBD	CD	SRR6468502	32	SRR6468502
Franzosa	SRR6468503	16081286	12845079	773593	625323	1837291	73	7054	971	0	7076	12838003	LLDeep_0012	SRR6468503	healthy	control	SRR6468503	32	SRR6468503
Franzosa	SRR6468503	16081286	12845079	773593	625323	1837291	73	7054	971	0	7076	12838003	LLDeep_0012	SRR6468503	healthy	control	SRR6468503	32	SRR6468503
Franzosa	SRR6468504	3798428	3235657	451426	49573	61772	2050	1861646	646309	0	1862257	1373400	PRISM_8882	SRR6468504	IBD	UC	SRR6468504	62	SRR6468504
Franzosa	SRR6468504	3798428	3235657	451426	49573	61772	2050	1861646	646309	0	1862257	1373400	PRISM_8882	SRR6468504	IBD	UC	SRR6468504	62	SRR6468504
Franzosa	SRR6468505	16532488	14869660	1210072	202220	250536	345	287892	107134	0	288019	14581641	PRISM_8878	SRR6468505	IBD	CD	SRR6468505	24	SRR6468505
Franzosa	SRR6468505	16532488	14869660	1210072	202220	250536	345	287892	107134	0	288019	14581641	PRISM_8878	SRR6468505	IBD	CD	SRR6468505	24	SRR6468505
Franzosa	SRR6468506	15533171	13993435	1108394	199841	231501	68	5515	552	0	5608	13987827	PRISM_8894	SRR6468506	IBD	UC	SRR6468506	75	SRR6468506
Franzosa	SRR6468506	15533171	13993435	1108394	199841	231501	68	5515	552	0	5608	13987827	PRISM_8894	SRR6468506	IBD	UC	SRR6468506	75	SRR6468506
Franzosa	SRR6468507	16908166	14940523	1426867	243205	297571	30	6316	886	0	6354	14934169	PRISM_8892	SRR6468507	IBD	CD	SRR6468507	26	SRR6468507
Franzosa	SRR6468507	16908166	14940523	1426867	243205	297571	30	6316	886	0	6354	14934169	PRISM_8892	SRR6468507	IBD	CD	SRR6468507	26	SRR6468507
Franzosa	SRR6468508	17592907	15049496	1922875	255484	365052	181	7853	1162	0	7998	15041498	PRISM_8924	SRR6468508	IBD	UC	SRR6468508	31	SRR6468508
Franzosa	SRR6468508	17592907	15049496	1922875	255484	365052	181	7853	1162	0	7998	15041498	PRISM_8924	SRR6468508	IBD	UC	SRR6468508	31	SRR6468508
Franzosa	SRR6468509	13209912	11951766	934038	160916	163192	1452	1214528	497348	0	1214952	10736814	PRISM_8898	SRR6468509	IBD	UC	SRR6468509	29	SRR6468509
Franzosa	SRR6468509	13209912	11951766	934038	160916	163192	1452	1214528	497348	0	1214952	10736814	PRISM_8898	SRR6468509	IBD	UC	SRR6468509	29	SRR6468509
Franzosa	SRR6468510	16509026	14871246	1151553	233918	252309	110	7967	2316	0	8297	14862949	PRISM_8982	SRR6468510	IBD	UC	SRR6468510	76	SRR6468510
Franzosa	SRR6468510	16509026	14871246	1151553	233918	252309	110	7967	2316	0	8297	14862949	PRISM_8982	SRR6468510	IBD	UC	SRR6468510	76	SRR6468510
Franzosa	SRR6468512	15135363	13263757	1347472	216766	307368	72	4030	412	0	4088	13259669	PRISM_9010	SRR6468512	IBD	UC	SRR6468512	41	SRR6468512
Franzosa	SRR6468512	15135363	13263757	1347472	216766	307368	72	4030	412	0	4088	13259669	PRISM_9010	SRR6468512	IBD	UC	SRR6468512	41	SRR6468512
Franzosa	SRR6468513	10584593	9553016	769643	129118	132816	682	689981	268428	0	690184	8862832	PRISM_8998	SRR6468513	IBD	UC	SRR6468513	62	SRR6468513
Franzosa	SRR6468513	10584593	9553016	769643	129118	132816	682	689981	268428	0	690184	8862832	PRISM_8998	SRR6468513	IBD	UC	SRR6468513	62	SRR6468513
Franzosa	SRR6468514	15267030	13119241	659529	315021	1173239	33	2991	243	0	3019	13116222	UMCGIBD00442	SRR6468514	IBD	CD	SRR6468514	50	SRR6468514
Franzosa	SRR6468514	15267030	13119241	659529	315021	1173239	33	2991	243	0	3019	13116222	UMCGIBD00442	SRR6468514	IBD	CD	SRR6468514	50	SRR6468514
Franzosa	SRR6468515	17548626	14853495	787960	362259	1544912	108	7438	1450	0	7494	14846001	UMCGIBD00412	SRR6468515	IBD	UC	SRR6468515	28	SRR6468515
Franzosa	SRR6468515	17548626	14853495	787960	362259	1544912	108	7438	1450	0	7494	14846001	UMCGIBD00412	SRR6468515	IBD	UC	SRR6468515	28	SRR6468515
Franzosa	SRR6468516	15993813	13795979	574220	265383	1358231	49	8549	1693	0	8570	13787409	UMCGIBD00539	SRR6468516	IBD	UC	SRR6468516	77	SRR6468516
Franzosa	SRR6468516	15993813	13795979	574220	265383	1358231	49	8549	1693	0	8570	13787409	UMCGIBD00539	SRR6468516	IBD	UC	SRR6468516	77	SRR6468516
Franzosa	SRR6468517	14344324	12603529	566236	308745	865814	47	6282	797	0	6405	12597124	UMCGIBD00077	SRR6468517	IBD	CD	SRR6468517	55	SRR6468517
Franzosa	SRR6468517	14344324	12603529	566236	308745	865814	47	6282	797	0	6405	12597124	UMCGIBD00077	SRR6468517	IBD	CD	SRR6468517	55	SRR6468517
Franzosa	SRR6468518	10346945	8849207	374983	112059	1010696	25	2964	334	0	2975	8846232	UMCGIBD00141	SRR6468518	IBD	CD	SRR6468518	45	SRR6468518
Franzosa	SRR6468518	10346945	8849207	374983	112059	1010696	25	2964	334	0	2975	8846232	UMCGIBD00141	SRR6468518	IBD	CD	SRR6468518	45	SRR6468518
Franzosa	SRR6468519	10587117	9050680	328529	122366	1085542	28	2945	378	0	2965	9047715	UMCGIBD00389	SRR6468519	IBD	UC	SRR6468519	67	SRR6468519
Franzosa	SRR6468519	10587117	9050680	328529	122366	1085542	28	2945	378	0	2965	9047715	UMCGIBD00389	SRR6468519	IBD	UC	SRR6468519	67	SRR6468519
Franzosa	SRR6468520	13716807	12518470	682928	214999	300410	209	7603	1714	0	7638	12510832	PRISM_8361	SRR6468520	IBD	CD	SRR6468520	47	SRR6468520
Franzosa	SRR6468520	13716807	12518470	682928	214999	300410	209	7603	1714	0	7638	12510832	PRISM_8361	SRR6468520	IBD	CD	SRR6468520	47	SRR6468520
Franzosa	SRR6468521	13408472	12477946	561742	172169	196615	354	7797	1727	0	7802	12470144	PRISM_8336	SRR6468521	IBD	CD	SRR6468521	29	SRR6468521
Franzosa	SRR6468521	13408472	12477946	561742	172169	196615	354	7797	1727	0	7802	12470144	PRISM_8336	SRR6468521	IBD	CD	SRR6468521	29	SRR6468521
Franzosa	SRR6468522	55193606	48218406	4024785	1571995	1378420	230	17525	2988	0	17784	48200622	PRISM_8332	SRR6468522	healthy	control	SRR6468522	62	SRR6468522
Franzosa	SRR6468522	55193606	48218406	4024785	1571995	1378420	230	17525	2988	0	17784	48200622	PRISM_8332	SRR6468522	healthy	control	SRR6468522	62	SRR6468522
Franzosa	SRR6468523	67086551	56106733	7052477	2007871	1919470	249	16920	2453	0	17186	56089547	PRISM_8283	SRR6468523	healthy	control	SRR6468523	39	SRR6468523
Franzosa	SRR6468523	67086551	56106733	7052477	2007871	1919470	249	16920	2453	0	17186	56089547	PRISM_8283	SRR6468523	healthy	control	SRR6468523	39	SRR6468523
Franzosa	SRR6468524	18260504	16429487	1316239	245733	269045	36	6916	816	0	6980	16422507	PRISM_8441	SRR6468524	IBD	UC	SRR6468524	25	SRR6468524
Franzosa	SRR6468524	18260504	16429487	1316239	245733	269045	36	6916	816	0	6980	16422507	PRISM_8441	SRR6468524	IBD	UC	SRR6468524	25	SRR6468524
Franzosa	SRR6468525	49321617	44152884	2770027	1344408	1054298	162	31298	7514	1	31438	44121446	PRISM_8406	SRR6468525	IBD	CD	SRR6468525	24	SRR6468525
Franzosa	SRR6468525	49321617	44152884	2770027	1344408	1054298	162	31298	7514	1	31438	44121446	PRISM_8406	SRR6468525	IBD	CD	SRR6468525	24	SRR6468525
Franzosa	SRR6468526	14741700	13661026	585622	229736	265316	229	19479	5275	0	19534	13641492	PRISM_8377	SRR6468526	IBD	CD	SRR6468526	24	SRR6468526
Franzosa	SRR6468526	14741700	13661026	585622	229736	265316	229	19479	5275	0	19534	13641492	PRISM_8377	SRR6468526	IBD	CD	SRR6468526	24	SRR6468526
Franzosa	SRR6468527	13618389	12589788	543393	220257	264951	776	10146	2779	0	10203	12579585	PRISM_8374	SRR6468527	IBD	CD	SRR6468527	30	SRR6468527
Franzosa	SRR6468527	13618389	12589788	543393	220257	264951	776	10146	2779	0	10203	12579585	PRISM_8374	SRR6468527	IBD	CD	SRR6468527	30	SRR6468527
Franzosa	SRR6468528	19319805	17310015	1463616	262888	283286	44	5111	434	0	5191	17304824	PRISM_7912	SRR6468528	healthy	control	SRR6468528	25	SRR6468528
Franzosa	SRR6468528	19319805	17310015	1463616	262888	283286	44	5111	434	0	5191	17304824	PRISM_7912	SRR6468528	healthy	control	SRR6468528	25	SRR6468528
Franzosa	SRR6468529	16542441	14733870	1299460	247102	262009	37	5113	573	0	5146	14728724	PRISM_8447	SRR6468529	IBD	UC	SRR6468529	66	SRR6468529
Franzosa	SRR6468529	16542441	14733870	1299460	247102	262009	37	5113	573	0	5146	14728724	PRISM_8447	SRR6468529	IBD	UC	SRR6468529	66	SRR6468529
Franzosa	SRR6468530	16084906	14412324	1192079	214607	265896	114	57833	21644	0	57906	14354418	PRISM_8444	SRR6468530	IBD	UC	SRR6468530	69	SRR6468530
Franzosa	SRR6468530	16084906	14412324	1192079	214607	265896	114	57833	21644	0	57906	14354418	PRISM_8444	SRR6468530	IBD	UC	SRR6468530	69	SRR6468530
Franzosa	SRR6468531	12104643	10423908	489104	209903	981728	21	2319	146	0	2335	10421573	UMCGIBD00269	SRR6468531	IBD	UC	SRR6468531	70	SRR6468531
Franzosa	SRR6468531	12104643	10423908	489104	209903	981728	21	2319	146	0	2335	10421573	UMCGIBD00269	SRR6468531	IBD	UC	SRR6468531	70	SRR6468531
Franzosa	SRR6468532	9766221	8316063	339852	109502	1000804	27	2197	251	0	2207	8313856	UMCGIBD00053	SRR6468532	IBD	UC	SRR6468532	30	SRR6468532
Franzosa	SRR6468532	9766221	8316063	339852	109502	1000804	27	2197	251	0	2207	8313856	UMCGIBD00053	SRR6468532	IBD	UC	SRR6468532	30	SRR6468532
Franzosa	SRR6468533	11738312	10194533	502511	111802	929466	23	2441	131	0	2448	10192085	UMCGIBD00529	SRR6468533	IBD	UC	SRR6468533	64	SRR6468533
Franzosa	SRR6468533	11738312	10194533	502511	111802	929466	23	2441	131	0	2448	10192085	UMCGIBD00529	SRR6468533	IBD	UC	SRR6468533	64	SRR6468533
Franzosa	SRR6468534	14961550	12841153	565823	222168	1332406	38	3942	267	0	3950	12837203	UMCGIBD00032	SRR6468534	IBD	CD	SRR6468534	30	SRR6468534
Franzosa	SRR6468534	14961550	12841153	565823	222168	1332406	38	3942	267	0	3950	12837203	UMCGIBD00032	SRR6468534	IBD	CD	SRR6468534	30	SRR6468534
Franzosa	SRR6468535	5639050	4902307	266898	110964	358881	64	43692	14406	0	43709	4858598	UMCGIBD00208	SRR6468535	IBD	UC	SRR6468535	61	SRR6468535
Franzosa	SRR6468535	5639050	4902307	266898	110964	358881	64	43692	14406	0	43709	4858598	UMCGIBD00208	SRR6468535	IBD	UC	SRR6468535	61	SRR6468535
Franzosa	SRR6468536	8176353	7086387	321046	142589	626331	21	2012	248	0	2043	7084344	UMCGIBD00167	SRR6468536	IBD	UC	SRR6468536	63	SRR6468536
Franzosa	SRR6468536	8176353	7086387	321046	142589	626331	21	2012	248	0	2043	7084344	UMCGIBD00167	SRR6468536	IBD	UC	SRR6468536	63	SRR6468536
Franzosa	SRR6468537	11248233	9421809	527361	198439	1100624	575	1004592	310719	0	1004704	8417105	UMCGIBD00004	SRR6468537	IBD	UC	SRR6468537	28	SRR6468537
Franzosa	SRR6468537	11248233	9421809	527361	198439	1100624	575	1004592	310719	0	1004704	8417105	UMCGIBD00004	SRR6468537	IBD	UC	SRR6468537	28	SRR6468537
Franzosa	SRR6468538	6416094	5480795	237968	115833	581498	61	5820	1377	0	5839	5474956	UMCGIBD00613	SRR6468538	IBD	UC	SRR6468538	29	SRR6468538
Franzosa	SRR6468538	6416094	5480795	237968	115833	581498	61	5820	1377	0	5839	5474956	UMCGIBD00613	SRR6468538	IBD	UC	SRR6468538	29	SRR6468538
Franzosa	SRR6468539	10979879	9503615	285802	431738	758724	24	3876	815	0	4314	9499301	UMCGIBD00145	SRR6468539	IBD	CD	SRR6468539	43	SRR6468539
Franzosa	SRR6468539	10979879	9503615	285802	431738	758724	24	3876	815	0	4314	9499301	UMCGIBD00145	SRR6468539	IBD	CD	SRR6468539	43	SRR6468539
Franzosa	SRR6468540	12409852	10608736	726173	204460	870483	22	4386	609	0	4407	10604329	UMCGIBD00371	SRR6468540	IBD	UC	SRR6468540	28	SRR6468540
Franzosa	SRR6468540	12409852	10608736	726173	204460	870483	22	4386	609	0	4407	10604329	UMCGIBD00371	SRR6468540	IBD	UC	SRR6468540	28	SRR6468540
Franzosa	SRR6468541	19599597	14196624	2364827	455629	2582517	51	9081	1431	0	9105	14187519	LLDeep_0030	SRR6468541	healthy	control	SRR6468541	48	SRR6468541
Franzosa	SRR6468541	19599597	14196624	2364827	455629	2582517	51	9081	1431	0	9105	14187519	LLDeep_0030	SRR6468541	healthy	control	SRR6468541	48	SRR6468541
Franzosa	SRR6468542	25483307	17292958	2978278	1660829	3551242	83	23564	5375	0	23801	17269157	LLDeep_0033	SRR6468542	healthy	control	SRR6468542	36	SRR6468542
Franzosa	SRR6468542	25483307	17292958	2978278	1660829	3551242	83	23564	5375	0	23801	17269157	LLDeep_0033	SRR6468542	healthy	control	SRR6468542	36	SRR6468542
Franzosa	SRR6468543	30829250	20799176	4386684	1012121	4631269	92	7091	637	0	7115	20792061	LLDeep_0034	SRR6468543	healthy	control	SRR6468543	32	SRR6468543
Franzosa	SRR6468543	30829250	20799176	4386684	1012121	4631269	92	7091	637	0	7115	20792061	LLDeep_0034	SRR6468543	healthy	control	SRR6468543	32	SRR6468543
Franzosa	SRR6468544	11591229	9628209	475920	228001	1259099	18	4355	786	0	4376	9623833	LLDeep_0037	SRR6468544	healthy	control	SRR6468544	46	SRR6468544
Franzosa	SRR6468544	11591229	9628209	475920	228001	1259099	18	4355	786	0	4376	9623833	LLDeep_0037	SRR6468544	healthy	control	SRR6468544	46	SRR6468544
Franzosa	SRR6468545	19417437	14274280	2285859	399401	2457897	174	6420	640	0	6436	14267844	LLDeep_0026	SRR6468545	healthy	control	SRR6468545	53	SRR6468545
Franzosa	SRR6468545	19417437	14274280	2285859	399401	2457897	174	6420	640	0	6436	14267844	LLDeep_0026	SRR6468545	healthy	control	SRR6468545	53	SRR6468545
Franzosa	SRR6468546	13983214	10952469	611637	863500	1555608	35	3576	309	0	3624	10948845	LLDeep_0027	SRR6468546	healthy	control	SRR6468546	51	SRR6468546
Franzosa	SRR6468546	13983214	10952469	611637	863500	1555608	35	3576	309	0	3624	10948845	LLDeep_0027	SRR6468546	healthy	control	SRR6468546	51	SRR6468546
Franzosa	SRR6468547	19712173	15176868	1635763	335939	2563603	45	10308	1585	0	10372	15166496	LLDeep_0028	SRR6468547	healthy	control	SRR6468547	50	SRR6468547
Franzosa	SRR6468547	19712173	15176868	1635763	335939	2563603	45	10308	1585	0	10372	15166496	LLDeep_0028	SRR6468547	healthy	control	SRR6468547	50	SRR6468547
Franzosa	SRR6468548	9386446	7137385	716861	243923	1288277	29	3087	341	0	3115	7134270	LLDeep_0029	SRR6468548	healthy	control	SRR6468548	49	SRR6468548
Franzosa	SRR6468548	9386446	7137385	716861	243923	1288277	29	3087	341	0	3115	7134270	LLDeep_0029	SRR6468548	healthy	control	SRR6468548	49	SRR6468548
Franzosa	SRR6468549	23802247	19099327	1683292	507169	2512459	123	9992	1244	0	10184	19089143	LLDeep_0039	SRR6468549	healthy	control	SRR6468549	40	SRR6468549
Franzosa	SRR6468549	23802247	19099327	1683292	507169	2512459	123	9992	1244	0	10184	19089143	LLDeep_0039	SRR6468549	healthy	control	SRR6468549	40	SRR6468549
Franzosa	SRR6468550	12137039	8935400	846527	1210139	1144973	43	3110	365	0	3126	8932274	LLDeep_0043	SRR6468550	healthy	control	SRR6468550	32	SRR6468550
Franzosa	SRR6468550	12137039	8935400	846527	1210139	1144973	43	3110	365	0	3126	8932274	LLDeep_0043	SRR6468550	healthy	control	SRR6468550	32	SRR6468550
Franzosa	SRR6468551	4127076	3377521	114876	76028	558651	1070	1560013	528894	0	1560265	1817256	UMCGIBD00238	SRR6468551	IBD	CD	SRR6468551	38	SRR6468551
Franzosa	SRR6468551	4127076	3377521	114876	76028	558651	1070	1560013	528894	0	1560265	1817256	UMCGIBD00238	SRR6468551	IBD	CD	SRR6468551	38	SRR6468551
Franzosa	SRR6468552	10664331	9293784	386683	113389	870475	41	6655	1362	0	6667	9287117	UMCGIBD00233	SRR6468552	IBD	CD	SRR6468552	32	SRR6468552
Franzosa	SRR6468552	10664331	9293784	386683	113389	870475	41	6655	1362	0	6667	9287117	UMCGIBD00233	SRR6468552	IBD	CD	SRR6468552	32	SRR6468552
Franzosa	SRR6468553	9366417	7750047	494415	198937	923018	56	1586	122	0	1594	7748453	UMCGIBD00593	SRR6468553	IBD	UC	SRR6468553	21	SRR6468553
Franzosa	SRR6468553	9366417	7750047	494415	198937	923018	56	1586	122	0	1594	7748453	UMCGIBD00593	SRR6468553	IBD	UC	SRR6468553	21	SRR6468553
Franzosa	SRR6468554	9328167	7661599	269179	104542	1292847	158	3304	734	0	3388	7658211	UMCGIBD00254	SRR6468554	IBD	CD	SRR6468554	71	SRR6468554
Franzosa	SRR6468554	9328167	7661599	269179	104542	1292847	158	3304	734	0	3388	7658211	UMCGIBD00254	SRR6468554	IBD	CD	SRR6468554	71	SRR6468554
Franzosa	SRR6468555	15512864	13017169	554527	365440	1575728	31	16744	3934	0	16810	13000359	UMCGIBD00458	SRR6468555	IBD	CD	SRR6468555	44	SRR6468555
Franzosa	SRR6468555	15512864	13017169	554527	365440	1575728	31	16744	3934	0	16810	13000359	UMCGIBD00458	SRR6468555	IBD	CD	SRR6468555	44	SRR6468555
Franzosa	SRR6468556	12619617	10489918	769319	184736	1175644	92	59517	16796	0	59537	10430381	UMCGIBD00393	SRR6468556	IBD	UC	SRR6468556	65	SRR6468556
Franzosa	SRR6468556	12619617	10489918	769319	184736	1175644	92	59517	16796	0	59537	10430381	UMCGIBD00393	SRR6468556	IBD	UC	SRR6468556	65	SRR6468556
Franzosa	SRR6468557	14793986	12731465	444660	187387	1430474	36	31178	8150	0	31246	12700219	UMCGIBD00106	SRR6468557	IBD	CD	SRR6468557	42	SRR6468557
Franzosa	SRR6468557	14793986	12731465	444660	187387	1430474	36	31178	8150	0	31246	12700219	UMCGIBD00106	SRR6468557	IBD	CD	SRR6468557	42	SRR6468557
Franzosa	SRR6468558	8997361	7399919	446640	186423	964379	45	46140	13157	0	46161	7353758	UMCGIBD00588	SRR6468558	IBD	UC	SRR6468558	68	SRR6468558
Franzosa	SRR6468558	8997361	7399919	446640	186423	964379	45	46140	13157	0	46161	7353758	UMCGIBD00588	SRR6468558	IBD	UC	SRR6468558	68	SRR6468558
Franzosa	SRR6468559	14043827	12951565	604718	220407	267137	399	58181	18795	0	58371	12893194	PRISM_8466	SRR6468559	IBD	CD	SRR6468559	25	SRR6468559
Franzosa	SRR6468559	14043827	12951565	604718	220407	267137	399	58181	18795	0	58371	12893194	PRISM_8466	SRR6468559	IBD	CD	SRR6468559	25	SRR6468559
Franzosa	SRR6468560	12817624	11814382	575349	185789	242104	56	8003	1850	0	8054	11806328	PRISM_8467	SRR6468560	IBD	CD	SRR6468560	27	SRR6468560
Franzosa	SRR6468560	12817624	11814382	575349	185789	242104	56	8003	1850	0	8054	11806328	PRISM_8467	SRR6468560	IBD	CD	SRR6468560	27	SRR6468560
Franzosa	SRR6468561	12184720	11176488	567435	192230	248567	72	11042	4102	0	12041	11164447	PRISM_8475	SRR6468561	IBD	CD	SRR6468561	66	SRR6468561
Franzosa	SRR6468561	12184720	11176488	567435	192230	248567	72	11042	4102	0	12041	11164447	PRISM_8475	SRR6468561	IBD	CD	SRR6468561	66	SRR6468561
Franzosa	SRR6468562	2345503	1886814	381889	32884	43916	1900	1807726	694382	0	1808195	78619	PRISM_8480	SRR6468562	IBD	UC	SRR6468562	35	SRR6468562
Franzosa	SRR6468562	2345503	1886814	381889	32884	43916	1900	1807726	694382	0	1808195	78619	PRISM_8480	SRR6468562	IBD	UC	SRR6468562	35	SRR6468562
Franzosa	SRR6468563	2358863	2071840	204839	44913	37271	2107	1871558	715752	0	1872085	199755	PRISM_8452	SRR6468563	IBD	CD	SRR6468563	26	SRR6468563
Franzosa	SRR6468563	2358863	2071840	204839	44913	37271	2107	1871558	715752	0	1872085	199755	PRISM_8452	SRR6468563	IBD	CD	SRR6468563	26	SRR6468563
Franzosa	SRR6468565	11906309	9929314	675762	140708	1160525	176	248752	68666	0	248783	9680531	UMCGIBD00064	SRR6468565	IBD	CD	SRR6468565	43	SRR6468565
Franzosa	SRR6468565	11906309	9929314	675762	140708	1160525	176	248752	68666	0	248783	9680531	UMCGIBD00064	SRR6468565	IBD	CD	SRR6468565	43	SRR6468565
Franzosa	SRR6468566	10666413	9075615	302661	115579	1172558	46	2839	222	0	2851	9072764	UMCGIBD00027	SRR6468566	IBD	CD	SRR6468566	51	SRR6468566
Franzosa	SRR6468566	10666413	9075615	302661	115579	1172558	46	2839	222	0	2851	9072764	UMCGIBD00027	SRR6468566	IBD	CD	SRR6468566	51	SRR6468566
Franzosa	SRR6468567	16926954	15159236	1261696	228420	277602	115	12104	2582	0	12260	15146976	PRISM_8589	SRR6468567	healthy	control	SRR6468567	58	SRR6468567
Franzosa	SRR6468567	16926954	15159236	1261696	228420	277602	115	12104	2582	0	12260	15146976	PRISM_8589	SRR6468567	healthy	control	SRR6468567	58	SRR6468567
Franzosa	SRR6468568	13345811	12310339	597316	195348	242808	268	26063	9262	0	27919	12282420	PRISM_8591	SRR6468568	IBD	CD	SRR6468568	35	SRR6468568
Franzosa	SRR6468568	13345811	12310339	597316	195348	242808	268	26063	9262	0	27919	12282420	PRISM_8591	SRR6468568	IBD	CD	SRR6468568	35	SRR6468568
Franzosa	SRR6468569	13170708	12181792	529460	208914	250542	85	8834	1896	0	8888	12172904	PRISM_8592	SRR6468569	IBD	CD	SRR6468569	61	SRR6468569
Franzosa	SRR6468569	13170708	12181792	529460	208914	250542	85	8834	1896	0	8888	12172904	PRISM_8592	SRR6468569	IBD	CD	SRR6468569	61	SRR6468569
Franzosa	SRR6468570	4640720	3998303	508889	68922	64606	3276	2709486	1264727	0	2710244	1288059	PRISM_8605	SRR6468570	IBD	UC	SRR6468570	27	SRR6468570
Franzosa	SRR6468570	4640720	3998303	508889	68922	64606	3276	2709486	1264727	0	2710244	1288059	PRISM_8605	SRR6468570	IBD	UC	SRR6468570	27	SRR6468570
Franzosa	SRR6468571	12811725	11821731	558085	193069	238840	144	7406	1529	0	7522	11814209	PRISM_8564	SRR6468571	IBD	CD	SRR6468571	31	SRR6468571
Franzosa	SRR6468571	12811725	11821731	558085	193069	238840	144	7406	1529	0	7522	11814209	PRISM_8564	SRR6468571	IBD	CD	SRR6468571	31	SRR6468571
Franzosa	SRR6468572	30933196	27447822	2070823	800804	613747	7528	5747116	2123549	0	5749553	21698269	PRISM_8565	SRR6468572	IBD	CD	SRR6468572	55	SRR6468572
Franzosa	SRR6468572	30933196	27447822	2070823	800804	613747	7528	5747116	2123549	0	5749553	21698269	PRISM_8565	SRR6468572	IBD	CD	SRR6468572	55	SRR6468572
Franzosa	SRR6468574	7319567	6781230	357730	91362	89245	97	4406	1015	0	4475	6776755	PRISM_8577	SRR6468574	IBD	CD	SRR6468574	61	SRR6468574
Franzosa	SRR6468574	7319567	6781230	357730	91362	89245	97	4406	1015	0	4475	6776755	PRISM_8577	SRR6468574	IBD	CD	SRR6468574	61	SRR6468574
Franzosa	SRR6468575	12236596	11251030	577709	184455	223402	424	313482	125650	0	313548	10937482	PRISM_8624	SRR6468575	IBD	CD	SRR6468575	29	SRR6468575
Franzosa	SRR6468575	12236596	11251030	577709	184455	223402	424	313482	125650	0	313548	10937482	PRISM_8624	SRR6468575	IBD	CD	SRR6468575	29	SRR6468575
Franzosa	SRR6468576	17711221	15682231	1477134	241440	310416	406	268759	105867	0	268884	15413347	PRISM_8628	SRR6468576	IBD	UC	SRR6468576	71	SRR6468576
Franzosa	SRR6468576	17711221	15682231	1477134	241440	310416	406	268759	105867	0	268884	15413347	PRISM_8628	SRR6468576	IBD	UC	SRR6468576	71	SRR6468576
Franzosa	SRR6468577	22677180	16075614	2361060	1242544	2997962	130	316426	72690	0	316515	15759099	LLDeep_0052	SRR6468577	healthy	control	SRR6468577	51	SRR6468577
Franzosa	SRR6468577	22677180	16075614	2361060	1242544	2997962	130	316426	72690	0	316515	15759099	LLDeep_0052	SRR6468577	healthy	control	SRR6468577	51	SRR6468577
Franzosa	SRR6468578	31309944	24247148	2292254	742566	4027976	116	9454	1335	0	9497	24237651	LLDeep_0047	SRR6468578	healthy	control	SRR6468578	52	SRR6468578
Franzosa	SRR6468578	31309944	24247148	2292254	742566	4027976	116	9454	1335	0	9497	24237651	LLDeep_0047	SRR6468578	healthy	control	SRR6468578	52	SRR6468578
Franzosa	SRR6468579	55182305	48494297	3749145	1610908	1327955	281	16626	1844	0	16749	48477548	PRISM_7147	SRR6468579	IBD	CD	SRR6468579	50	SRR6468579
Franzosa	SRR6468579	55182305	48494297	3749145	1610908	1327955	281	16626	1844	0	16749	48477548	PRISM_7147	SRR6468579	IBD	CD	SRR6468579	50	SRR6468579
Franzosa	SRR6468580	14148059	13083644	577803	220430	266182	49	15915	4484	0	15926	13067718	PRISM_7122	SRR6468580	IBD	CD	SRR6468580	38	SRR6468580
Franzosa	SRR6468580	14148059	13083644	577803	220430	266182	49	15915	4484	0	15926	13067718	PRISM_7122	SRR6468580	IBD	CD	SRR6468580	38	SRR6468580
Franzosa	SRR6468581	11199345	10387508	458892	160458	192487	52	33870	10786	0	33942	10353566	PRISM_7153	SRR6468581	IBD	CD	SRR6468581	51	SRR6468581
Franzosa	SRR6468581	11199345	10387508	458892	160458	192487	52	33870	10786	0	33942	10353566	PRISM_7153	SRR6468581	IBD	CD	SRR6468581	51	SRR6468581
Franzosa	SRR6468582	50535449	43467888	4060597	1615019	1391945	5226	3046562	1446211	0	3047145	40420743	PRISM_7150	SRR6468582	IBD	CD	SRR6468582	41	SRR6468582
Franzosa	SRR6468582	50535449	43467888	4060597	1615019	1391945	5226	3046562	1446211	0	3047145	40420743	PRISM_7150	SRR6468582	IBD	CD	SRR6468582	41	SRR6468582
Franzosa	SRR6468584	14794264	13379653	842268	245912	326431	91	13761	3248	0	13783	13365870	PRISM_7184	SRR6468584	IBD	CD	SRR6468584	68	SRR6468584
Franzosa	SRR6468584	14794264	13379653	842268	245912	326431	91	13761	3248	0	13783	13365870	PRISM_7184	SRR6468584	IBD	CD	SRR6468584	68	SRR6468584
Franzosa	SRR6468585	51646651	46091926	3023001	1406328	1125396	242	14727	7121	0	20283	46071643	PRISM_7408	SRR6468585	IBD	CD	SRR6468585	52	SRR6468585
Franzosa	SRR6468585	51646651	46091926	3023001	1406328	1125396	242	14727	7121	0	20283	46071643	PRISM_7408	SRR6468585	IBD	CD	SRR6468585	52	SRR6468585
Franzosa	SRR6468586	50578489	45856685	2547684	1236551	937569	1411	1063147	389609	0	1071997	44784688	PRISM_7406	SRR6468586	IBD	CD	SRR6468586	59	SRR6468586
Franzosa	SRR6468586	50578489	45856685	2547684	1236551	937569	1411	1063147	389609	0	1071997	44784688	PRISM_7406	SRR6468586	IBD	CD	SRR6468586	59	SRR6468586
Franzosa	SRR6468587	16919150	15113136	1338918	216050	251046	380	168795	66450	0	168831	14944305	PRISM_8511	SRR6468587	IBD	UC	SRR6468587	27	SRR6468587
Franzosa	SRR6468587	16919150	15113136	1338918	216050	251046	380	168795	66450	0	168831	14944305	PRISM_8511	SRR6468587	IBD	UC	SRR6468587	27	SRR6468587
Franzosa	SRR6468588	15631156	13918058	1236838	226979	249281	45	5368	584	0	5417	13912641	PRISM_8503	SRR6468588	IBD	UC	SRR6468588	64	SRR6468588
Franzosa	SRR6468588	15631156	13918058	1236838	226979	249281	45	5368	584	0	5417	13912641	PRISM_8503	SRR6468588	IBD	UC	SRR6468588	64	SRR6468588
Franzosa	SRR6468589	3383689	2789214	487335	51667	55473	2802	2628294	912054	0	2628944	160270	PRISM_8502	SRR6468589	IBD	UC	SRR6468589	20	SRR6468589
Franzosa	SRR6468589	3383689	2789214	487335	51667	55473	2802	2628294	912054	0	2628944	160270	PRISM_8502	SRR6468589	IBD	UC	SRR6468589	20	SRR6468589
Franzosa	SRR6468590	15589140	14350081	750162	215966	272931	240	11489	2891	0	12048	14338033	PRISM_8496	SRR6468590	IBD	CD	SRR6468590	54	SRR6468590
Franzosa	SRR6468590	15589140	14350081	750162	215966	272931	240	11489	2891	0	12048	14338033	PRISM_8496	SRR6468590	IBD	CD	SRR6468590	54	SRR6468590
Franzosa	SRR6468592	5214336	4684316	343705	95056	91259	2646	2147527	987830	0	2147926	2536390	PRISM_8523	SRR6468592	IBD	CD	SRR6468592	46	SRR6468592
Franzosa	SRR6468592	5214336	4684316	343705	95056	91259	2646	2147527	987830	0	2147926	2536390	PRISM_8523	SRR6468592	IBD	CD	SRR6468592	46	SRR6468592
Franzosa	SRR6468593	18216755	11354368	5890456	239412	732519	69	6656	1524	0	6673	11347695	PRISM_8515	SRR6468593	IBD	UC	SRR6468593	64	SRR6468593
Franzosa	SRR6468593	18216755	11354368	5890456	239412	732519	69	6656	1524	0	6673	11347695	PRISM_8515	SRR6468593	IBD	UC	SRR6468593	64	SRR6468593
Franzosa	SRR6468594	18443388	16587640	1354001	229837	271910	47	5469	466	0	5507	16582133	PRISM_8513	SRR6468594	IBD	UC	SRR6468594	72	SRR6468594
Franzosa	SRR6468594	18443388	16587640	1354001	229837	271910	47	5469	466	0	5507	16582133	PRISM_8513	SRR6468594	IBD	UC	SRR6468594	72	SRR6468594
Franzosa	SRR6468595	7915267	7278645	357969	128702	149951	1044	1167728	388273	0	1168052	6110593	PRISM_8550	SRR6468595	IBD	CD	SRR6468595	30	SRR6468595
Franzosa	SRR6468595	7915267	7278645	357969	128702	149951	1044	1167728	388273	0	1168052	6110593	PRISM_8550	SRR6468595	IBD	CD	SRR6468595	30	SRR6468595
Franzosa	SRR6468596	8389691	7831791	379920	87916	90064	177	6243	1775	0	6266	7825525	PRISM_8537	SRR6468596	IBD	CD	SRR6468596	42	SRR6468596
Franzosa	SRR6468596	8389691	7831791	379920	87916	90064	177	6243	1775	0	6266	7825525	PRISM_8537	SRR6468596	IBD	CD	SRR6468596	42	SRR6468596
Franzosa	SRR6468597	14285231	12760344	1124982	182600	217305	59	5269	740	0	5297	12755047	PRISM_7862	SRR6468597	healthy	control	SRR6468597	26	SRR6468597
Franzosa	SRR6468597	14285231	12760344	1124982	182600	217305	59	5269	740	0	5297	12755047	PRISM_7862	SRR6468597	healthy	control	SRR6468597	26	SRR6468597
Franzosa	SRR6468598	18173773	16412471	1239771	218646	302885	119	8040	1239	0	8088	16404383	PRISM_7870	SRR6468598	healthy	control	SRR6468598	26	SRR6468598
Franzosa	SRR6468598	18173773	16412471	1239771	218646	302885	119	8040	1239	0	8088	16404383	PRISM_7870	SRR6468598	healthy	control	SRR6468598	26	SRR6468598
Franzosa	SRR6468599	15007827	13655275	781756	242341	328455	700	26523	8312	0	26551	13628724	PRISM_7486	SRR6468599	IBD	CD	SRR6468599	28	SRR6468599
Franzosa	SRR6468599	15007827	13655275	781756	242341	328455	700	26523	8312	0	26551	13628724	PRISM_7486	SRR6468599	IBD	CD	SRR6468599	28	SRR6468599
Franzosa	SRR6468600	17014344	15018624	1426582	255929	313209	78	4409	340	0	4450	15014174	PRISM_7496	SRR6468600	IBD	UC	SRR6468600	24	SRR6468600
Franzosa	SRR6468600	17014344	15018624	1426582	255929	313209	78	4409	340	0	4450	15014174	PRISM_7496	SRR6468600	IBD	UC	SRR6468600	24	SRR6468600
Franzosa	SRR6468601	14382356	13319398	557621	228539	276798	174	9493	2328	0	9642	13309756	PRISM_7421	SRR6468601	IBD	CD	SRR6468601	58	SRR6468601
Franzosa	SRR6468601	14382356	13319398	557621	228539	276798	174	9493	2328	0	9642	13309756	PRISM_7421	SRR6468601	IBD	CD	SRR6468601	58	SRR6468601
Franzosa	SRR6468602	13609251	12302117	857803	186127	263204	346	9018	2405	0	9200	12292917	PRISM_7445	SRR6468602	IBD	CD	SRR6468602	58	SRR6468602
Franzosa	SRR6468602	13609251	12302117	857803	186127	263204	346	9018	2405	0	9200	12292917	PRISM_7445	SRR6468602	IBD	CD	SRR6468602	58	SRR6468602
Franzosa	SRR6468603	12224473	11110459	686448	185781	241785	47	8357	2068	0	8480	11101979	PRISM_7658	SRR6468603	IBD	CD	SRR6468603	55	SRR6468603
Franzosa	SRR6468603	12224473	11110459	686448	185781	241785	47	8357	2068	0	8480	11101979	PRISM_7658	SRR6468603	IBD	CD	SRR6468603	55	SRR6468603
Franzosa	SRR6468604	13810267	12140661	1278222	161529	229855	47	4363	501	0	4449	12136212	PRISM_7662	SRR6468604	healthy	control	SRR6468604	32	SRR6468604
Franzosa	SRR6468604	13810267	12140661	1278222	161529	229855	47	4363	501	0	4449	12136212	PRISM_7662	SRR6468604	healthy	control	SRR6468604	32	SRR6468604
Franzosa	SRR6468605	48877778	43320364	3063414	1370076	1123924	216	23649	4632	0	23895	43296469	PRISM_7506	SRR6468605	IBD	UC	SRR6468605	71	SRR6468605
Franzosa	SRR6468605	48877778	43320364	3063414	1370076	1123924	216	23649	4632	0	23895	43296469	PRISM_7506	SRR6468605	IBD	UC	SRR6468605	71	SRR6468605
Franzosa	SRR6468606	46499574	41345794	2797035	1304138	1052607	470	18111	2768	0	18286	41327508	PRISM_7547	SRR6468606	IBD	CD	SRR6468606	38	SRR6468606
Franzosa	SRR6468606	46499574	41345794	2797035	1304138	1052607	470	18111	2768	0	18286	41327508	PRISM_7547	SRR6468606	IBD	CD	SRR6468606	38	SRR6468606
Franzosa	SRR6468607	15607250	14476966	597700	252488	280096	97	10933	2447	0	11020	14465946	PRISM_7744	SRR6468607	IBD	CD	SRR6468607	49	SRR6468607
Franzosa	SRR6468607	15607250	14476966	597700	252488	280096	97	10933	2447	0	11020	14465946	PRISM_7744	SRR6468607	IBD	CD	SRR6468607	49	SRR6468607
Franzosa	SRR6468608	17118835	15736513	781108	269292	331922	487	13279	3195	0	13442	15723071	PRISM_7759	SRR6468608	IBD	CD	SRR6468608	29	SRR6468608
Franzosa	SRR6468608	17118835	15736513	781108	269292	331922	487	13279	3195	0	13442	15723071	PRISM_7759	SRR6468608	IBD	CD	SRR6468608	29	SRR6468608
Franzosa	SRR6468609	20613921	18858945	910004	404310	440662	944	42036	20419	0	46097	18812848	PRISM_8483	SRR6468609	IBD	CD	SRR6468609	36	SRR6468609
Franzosa	SRR6468609	20613921	18858945	910004	404310	440662	944	42036	20419	0	46097	18812848	PRISM_8483	SRR6468609	IBD	CD	SRR6468609	36	SRR6468609
Franzosa	SRR6468610	13037940	12024007	543443	214376	256114	574	296040	106432	0	296257	11727750	PRISM_8485	SRR6468610	IBD	CD	SRR6468610	51	SRR6468610
Franzosa	SRR6468610	13037940	12024007	543443	214376	256114	574	296040	106432	0	296257	11727750	PRISM_8485	SRR6468610	IBD	CD	SRR6468610	51	SRR6468610
Franzosa	SRR6468611	50455612	44236390	3397259	1544079	1277884	853	620892	225718	0	621789	43614601	PRISM_8778	SRR6468611	IBD	UC	SRR6468611	37	SRR6468611
Franzosa	SRR6468611	50455612	44236390	3397259	1544079	1277884	853	620892	225718	0	621789	43614601	PRISM_8778	SRR6468611	IBD	UC	SRR6468611	37	SRR6468611
Franzosa	SRR6468613	50830616	44530878	3652616	1443937	1203185	134	13887	1194	0	13970	44516908	PRISM_8774	SRR6468613	healthy	control	SRR6468613	30	SRR6468613
Franzosa	SRR6468613	50830616	44530878	3652616	1443937	1203185	134	13887	1194	0	13970	44516908	PRISM_8774	SRR6468613	healthy	control	SRR6468613	30	SRR6468613
Franzosa	SRR6468614	58003296	50993428	3947447	1675605	1386816	87	24176	4710	0	24649	50968779	PRISM_8776	SRR6468614	healthy	control	SRR6468614	32	SRR6468614
Franzosa	SRR6468614	58003296	50993428	3947447	1675605	1386816	87	24176	4710	0	24649	50968779	PRISM_8776	SRR6468614	healthy	control	SRR6468614	32	SRR6468614
Franzosa	SRR6468615	65552880	57190389	4680079	1987007	1695405	238	20249	3137	0	20716	57169673	PRISM_8764	SRR6468615	healthy	control	SRR6468615	30	SRR6468615
Franzosa	SRR6468615	65552880	57190389	4680079	1987007	1695405	238	20249	3137	0	20716	57169673	PRISM_8764	SRR6468615	healthy	control	SRR6468615	30	SRR6468615
Franzosa	SRR6468616	58087253	49694557	4925463	1815681	1651552	323	125752	43388	0	126407	49568150	PRISM_8765	SRR6468616	healthy	control	SRR6468616	31	SRR6468616
Franzosa	SRR6468616	58087253	49694557	4925463	1815681	1651552	323	125752	43388	0	126407	49568150	PRISM_8765	SRR6468616	healthy	control	SRR6468616	31	SRR6468616
Franzosa	SRR6468617	66861719	58723302	4525000	1969024	1644393	417	24760	3649	0	25183	58698119	PRISM_8754	SRR6468617	healthy	control	SRR6468617	30	SRR6468617
Franzosa	SRR6468617	66861719	58723302	4525000	1969024	1644393	417	24760	3649	0	25183	58698119	PRISM_8754	SRR6468617	healthy	control	SRR6468617	30	SRR6468617
Franzosa	SRR6468620	60064178	53070542	4142823	1569893	1280920	174	62489	19324	0	62728	53007814	PRISM_8753	SRR6468620	IBD	CD	SRR6468620	30	SRR6468620
Franzosa	SRR6468620	60064178	53070542	4142823	1569893	1280920	174	62489	19324	0	62728	53007814	PRISM_8753	SRR6468620	IBD	CD	SRR6468620	30	SRR6468620
Franzosa	SRR6468621	14811009	13472778	979991	171683	186557	55	4940	331	0	5013	13467765	PRISM_7906	SRR6468621	healthy	control	SRR6468621	24	SRR6468621
Franzosa	SRR6468621	14811009	13472778	979991	171683	186557	55	4940	331	0	5013	13467765	PRISM_7906	SRR6468621	healthy	control	SRR6468621	24	SRR6468621
Franzosa	SRR6468622	16956385	15488545	1046696	202896	218248	272	6528	724	0	6608	15481937	PRISM_7908	SRR6468622	healthy	control	SRR6468622	23	SRR6468622
Franzosa	SRR6468622	16956385	15488545	1046696	202896	218248	272	6528	724	0	6608	15481937	PRISM_7908	SRR6468622	healthy	control	SRR6468622	23	SRR6468622
Franzosa	SRR6468623	16910284	15547015	735851	275767	351651	453	64078	21547	0	64163	15482852	PRISM_8462	SRR6468623	IBD	CD	SRR6468623	41	SRR6468623
Franzosa	SRR6468623	16910284	15547015	735851	275767	351651	453	64078	21547	0	64163	15482852	PRISM_8462	SRR6468623	IBD	CD	SRR6468623	41	SRR6468623
Franzosa	SRR6468624	13675908	12560417	815218	143230	157043	128	11827	2617	0	11864	12548553	PRISM_8464	SRR6468624	IBD	UC	SRR6468624	28	SRR6468624
Franzosa	SRR6468624	13675908	12560417	815218	143230	157043	128	11827	2617	0	11864	12548553	PRISM_8464	SRR6468624	IBD	UC	SRR6468624	28	SRR6468624
Franzosa	SRR6468625	18445083	16287641	1629770	229152	298520	45	5509	439	0	5589	16282052	PRISM_7858	SRR6468625	healthy	control	SRR6468625	27	SRR6468625
Franzosa	SRR6468625	18445083	16287641	1629770	229152	298520	45	5509	439	0	5589	16282052	PRISM_7858	SRR6468625	healthy	control	SRR6468625	27	SRR6468625
Franzosa	SRR6468626	15809802	14351502	1061546	184191	212563	55	5584	729	0	5803	14345699	PRISM_7855	SRR6468626	healthy	control	SRR6468626	25	SRR6468626
Franzosa	SRR6468626	15809802	14351502	1061546	184191	212563	55	5584	729	0	5803	14345699	PRISM_7855	SRR6468626	healthy	control	SRR6468626	25	SRR6468626
Franzosa	SRR6468627	16732557	14952623	1234029	260193	285712	120	8850	1962	0	9000	14943623	PRISM_7852	SRR6468627	IBD	UC	SRR6468627	58	SRR6468627
Franzosa	SRR6468627	16732557	14952623	1234029	260193	285712	120	8850	1962	0	9000	14943623	PRISM_7852	SRR6468627	IBD	UC	SRR6468627	58	SRR6468627
Franzosa	SRR6468628	18457346	15323429	2532670	208857	392390	25	4346	421	0	4395	15319034	PRISM_7847	SRR6468628	healthy	control	SRR6468628	23	SRR6468628
Franzosa	SRR6468628	18457346	15323429	2532670	208857	392390	25	4346	421	0	4395	15319034	PRISM_7847	SRR6468628	healthy	control	SRR6468628	23	SRR6468628
Franzosa	SRR6468630	20260273	17537230	1647740	586655	488648	7292	5591887	2290112	0	5593381	11943849	PRISM_8735	SRR6468630	IBD	UC	SRR6468630	28	SRR6468630
Franzosa	SRR6468630	20260273	17537230	1647740	586655	488648	7292	5591887	2290112	0	5593381	11943849	PRISM_8735	SRR6468630	IBD	UC	SRR6468630	28	SRR6468630
Franzosa	SRR6468631	16804579	15108767	1207314	219497	269001	240	23411	6859	0	23488	15085279	PRISM_7776	SRR6468631	IBD	UC	SRR6468631	29	SRR6468631
Franzosa	SRR6468631	16804579	15108767	1207314	219497	269001	240	23411	6859	0	23488	15085279	PRISM_7776	SRR6468631	IBD	UC	SRR6468631	29	SRR6468631
Franzosa	SRR6468633	16808671	15175734	1211369	197301	224267	36	6894	754	0	6986	15168748	PRISM_8696	SRR6468633	IBD	UC	SRR6468633	30	SRR6468633
Franzosa	SRR6468633	16808671	15175734	1211369	197301	224267	36	6894	754	0	6986	15168748	PRISM_8696	SRR6468633	IBD	UC	SRR6468633	30	SRR6468633
Franzosa	SRR6468634	16114247	14484263	1173965	205873	250146	43	4946	559	0	5003	14479260	PRISM_8692	SRR6468634	IBD	UC	SRR6468634	68	SRR6468634
Franzosa	SRR6468634	16114247	14484263	1173965	205873	250146	43	4946	559	0	5003	14479260	PRISM_8692	SRR6468634	IBD	UC	SRR6468634	68	SRR6468634
Franzosa	SRR6468635	58687319	52362196	3382206	1646952	1295965	1116	725283	271032	0	725629	51636567	PRISM_8734	SRR6468635	IBD	UC	SRR6468635	29	SRR6468635
Franzosa	SRR6468635	58687319	52362196	3382206	1646952	1295965	1116	725283	271032	0	725629	51636567	PRISM_8734	SRR6468635	IBD	UC	SRR6468635	29	SRR6468635
Franzosa	SRR6468636	72813697	63945490	4728883	2266555	1872769	200	22012	4007	0	22401	63923089	PRISM_8728	SRR6468636	IBD	UC	SRR6468636	31	SRR6468636
Franzosa	SRR6468636	72813697	63945490	4728883	2266555	1872769	200	22012	4007	0	22401	63923089	PRISM_8728	SRR6468636	IBD	UC	SRR6468636	31	SRR6468636
Franzosa	SRR6468637	17515478	15245265	1751156	218296	300761	7	5681	1253	0	6194	15239071	PRISM_8667	SRR6468637	IBD	UC	SRR6468637	74	SRR6468637
Franzosa	SRR6468637	17515478	15245265	1751156	218296	300761	7	5681	1253	0	6194	15239071	PRISM_8667	SRR6468637	IBD	UC	SRR6468637	74	SRR6468637
Franzosa	SRR6468639	16982603	15449575	1127969	179437	225622	186	52960	18803	0	53176	15396399	PRISM_8683	SRR6468639	healthy	control	SRR6468639	82	SRR6468639
Franzosa	SRR6468639	16982603	15449575	1127969	179437	225622	186	52960	18803	0	53176	15396399	PRISM_8683	SRR6468639	healthy	control	SRR6468639	82	SRR6468639
Franzosa	SRR6468640	8873533	8293052	385440	94303	100738	121	3371	442	0	3436	8289616	PRISM_8675	SRR6468640	IBD	CD	SRR6468640	30	SRR6468640
Franzosa	SRR6468640	8873533	8293052	385440	94303	100738	121	3371	442	0	3436	8289616	PRISM_8675	SRR6468640	IBD	CD	SRR6468640	30	SRR6468640
Franzosa	SRR6468641	15280379	11114135	1760720	269483	2136041	30	6109	1328	0	6148	11107987	LLDeep_0001	SRR6468641	healthy	control	SRR6468641	40	SRR6468641
Franzosa	SRR6468641	15280379	11114135	1760720	269483	2136041	30	6109	1328	0	6148	11107987	LLDeep_0001	SRR6468641	healthy	control	SRR6468641	40	SRR6468641
Franzosa	SRR6468642	6571131	4450369	367626	202993	1550143	9	3667	702	0	3741	4446628	LLDeep_0003	SRR6468642	healthy	control	SRR6468642	41	SRR6468642
Franzosa	SRR6468642	6571131	4450369	367626	202993	1550143	9	3667	702	0	3741	4446628	LLDeep_0003	SRR6468642	healthy	control	SRR6468642	41	SRR6468642
Franzosa	SRR6468643	19030323	14490518	1098473	487996	2953336	47	6831	1051	0	6862	14483656	LLDeep_0010	SRR6468643	healthy	control	SRR6468643	26	SRR6468643
Franzosa	SRR6468643	19030323	14490518	1098473	487996	2953336	47	6831	1051	0	6862	14483656	LLDeep_0010	SRR6468643	healthy	control	SRR6468643	26	SRR6468643
Franzosa	SRR6468644	19273407	14352101	2299761	268727	2352818	82	54161	14466	0	54215	14297886	LLDeep_0011	SRR6468644	healthy	control	SRR6468644	33	SRR6468644
Franzosa	SRR6468644	19273407	14352101	2299761	268727	2352818	82	54161	14466	0	54215	14297886	LLDeep_0011	SRR6468644	healthy	control	SRR6468644	33	SRR6468644
Franzosa	SRR6468645	13483214	11751413	492650	440163	798988	19	5536	800	0	5579	11745834	UMCGIBD00112	SRR6468645	IBD	CD	SRR6468645	38	SRR6468645
Franzosa	SRR6468645	13483214	11751413	492650	440163	798988	19	5536	800	0	5579	11745834	UMCGIBD00112	SRR6468645	IBD	CD	SRR6468645	38	SRR6468645
Franzosa	SRR6468646	12027088	10152228	541338	199844	1133678	51	13848	3086	0	13862	10138366	LLDeep_0015	SRR6468646	healthy	control	SRR6468646	35	SRR6468646
Franzosa	SRR6468646	12027088	10152228	541338	199844	1133678	51	13848	3086	0	13862	10138366	LLDeep_0015	SRR6468646	healthy	control	SRR6468646	35	SRR6468646
Franzosa	SRR6468647	18013968	13175652	1721306	558757	2558253	53	4060	310	0	4086	13171566	LLDeep_0018	SRR6468647	healthy	control	SRR6468647	28	SRR6468647
Franzosa	SRR6468647	18013968	13175652	1721306	558757	2558253	53	4060	310	0	4086	13171566	LLDeep_0018	SRR6468647	healthy	control	SRR6468647	28	SRR6468647
Franzosa	SRR6468648	24612287	19669916	1168200	545572	3228599	56	13627	2464	0	13735	19656181	LLDeep_0021	SRR6468648	healthy	control	SRR6468648	35	SRR6468648
Franzosa	SRR6468648	24612287	19669916	1168200	545572	3228599	56	13627	2464	0	13735	19656181	LLDeep_0021	SRR6468648	healthy	control	SRR6468648	35	SRR6468648
Franzosa	SRR6468649	8358074	6393867	292768	555405	1116034	134	253512	72702	0	253584	6140283	LLDeep_0022	SRR6468649	healthy	control	SRR6468649	35	SRR6468649
Franzosa	SRR6468649	8358074	6393867	292768	555405	1116034	134	253512	72702	0	253584	6140283	LLDeep_0022	SRR6468649	healthy	control	SRR6468649	35	SRR6468649
Franzosa	SRR6468650	16789220	12543221	776430	1467677	2001892	20	4333	249	0	4353	12538868	LLDeep_0024	SRR6468650	healthy	control	SRR6468650	53	SRR6468650
Franzosa	SRR6468650	16789220	12543221	776430	1467677	2001892	20	4333	249	0	4353	12538868	LLDeep_0024	SRR6468650	healthy	control	SRR6468650	53	SRR6468650
Franzosa	SRR6468651	12708029	10795950	355640	606894	949545	45	33211	11656	0	34965	10760985	UMCGIBD00508	SRR6468651	IBD	CD	SRR6468651	21	SRR6468651
Franzosa	SRR6468651	12708029	10795950	355640	606894	949545	45	33211	11656	0	34965	10760985	UMCGIBD00508	SRR6468651	IBD	CD	SRR6468651	21	SRR6468651
Franzosa	SRR6468652	14541038	13192918	776347	236765	335008	264	6604	1661	0	6646	13186272	PRISM_7843	SRR6468652	IBD	CD	SRR6468652	58	SRR6468652
Franzosa	SRR6468652	14541038	13192918	776347	236765	335008	264	6604	1661	0	6646	13186272	PRISM_7843	SRR6468652	IBD	CD	SRR6468652	58	SRR6468652
Franzosa	SRR6468653	54584163	48445670	3448642	1497090	1192761	164	19043	2824	3	19301	48426369	PRISM_8847	SRR6468653	IBD	CD	SRR6468653	22	SRR6468653
Franzosa	SRR6468653	54584163	48445670	3448642	1497090	1192761	164	19043	2824	3	19301	48426369	PRISM_8847	SRR6468653	IBD	CD	SRR6468653	22	SRR6468653
Franzosa	SRR6468655	15786742	14462979	749961	254096	319706	219	15411	3634	0	15465	14447514	PRISM_7791	SRR6468655	IBD	CD	SRR6468655	34	SRR6468655
Franzosa	SRR6468655	15786742	14462979	749961	254096	319706	219	15411	3634	0	15465	14447514	PRISM_7791	SRR6468655	IBD	CD	SRR6468655	34	SRR6468655
Franzosa	SRR6468656	17442746	15503864	1424614	234065	280203	81	5701	608	0	5729	15498135	PRISM_7874	SRR6468656	healthy	control	SRR6468656	44	SRR6468656
Franzosa	SRR6468656	17442746	15503864	1424614	234065	280203	81	5701	608	0	5729	15498135	PRISM_7874	SRR6468656	healthy	control	SRR6468656	44	SRR6468656
Franzosa	SRR6468657	17268902	15396882	1322248	255420	294352	81	6832	850	0	6922	15389960	PRISM_7879	SRR6468657	healthy	control	SRR6468657	30	SRR6468657
Franzosa	SRR6468657	17268902	15396882	1322248	255420	294352	81	6832	850	0	6922	15389960	PRISM_7879	SRR6468657	healthy	control	SRR6468657	30	SRR6468657
Franzosa	SRR6468659	19009758	17047706	1445429	230334	286289	124	6183	861	0	6228	17041478	PRISM_7899	SRR6468659	healthy	control	SRR6468659	24	SRR6468659
Franzosa	SRR6468659	19009758	17047706	1445429	230334	286289	124	6183	861	0	6228	17041478	PRISM_7899	SRR6468659	healthy	control	SRR6468659	24	SRR6468659
Franzosa	SRR6468660	17077202	15405541	1184312	223094	264255	59	8023	2508	0	8077	15397464	PRISM_7904	SRR6468660	healthy	control	SRR6468660	24	SRR6468660
Franzosa	SRR6468660	17077202	15405541	1184312	223094	264255	59	8023	2508	0	8077	15397464	PRISM_7904	SRR6468660	healthy	control	SRR6468660	24	SRR6468660
Franzosa	SRR6468663	47215052	41602661	3139486	1338749	1134156	1124	1043892	381989	8	1050404	40552257	PRISM_8809	SRR6468663	IBD	UC	SRR6468663	63	SRR6468663
Franzosa	SRR6468663	47215052	41602661	3139486	1338749	1134156	1124	1043892	381989	8	1050404	40552257	PRISM_8809	SRR6468663	IBD	UC	SRR6468663	63	SRR6468663
Franzosa	SRR6468664	50023239	43809033	3778058	1288708	1147440	84	24258	6123	0	26898	43782135	PRISM_8815	SRR6468664	IBD	UC	SRR6468664	38	SRR6468664
Franzosa	SRR6468664	50023239	43809033	3778058	1288708	1147440	84	24258	6123	0	26898	43782135	PRISM_8815	SRR6468664	IBD	UC	SRR6468664	38	SRR6468664
Franzosa	SRR6468665	70750044	63151419	4438104	1775413	1385108	2421	74852	16119	0	76534	63074885	PRISM_8841	SRR6468665	IBD	CD	SRR6468665	26	SRR6468665
Franzosa	SRR6468665	70750044	63151419	4438104	1775413	1385108	2421	74852	16119	0	76534	63074885	PRISM_8841	SRR6468665	IBD	CD	SRR6468665	26	SRR6468665
Franzosa	SRR6468666	56691518	50542452	3276859	1584442	1287765	384	81113	27504	0	81979	50460473	PRISM_8843	SRR6468666	IBD	CD	SRR6468666	28	SRR6468666
Franzosa	SRR6468666	56691518	50542452	3276859	1584442	1287765	384	81113	27504	0	81979	50460473	PRISM_8843	SRR6468666	IBD	CD	SRR6468666	28	SRR6468666
Franzosa	SRR6468667	17603192	15762147	1333805	234511	272729	87	10149	17406	0	24828	15737319	PRISM_8844	SRR6468667	IBD	UC	SRR6468667	27	SRR6468667
Franzosa	SRR6468667	17603192	15762147	1333805	234511	272729	87	10149	17406	0	24828	15737319	PRISM_8844	SRR6468667	IBD	UC	SRR6468667	27	SRR6468667
Franzosa	SRR6468668	43565843	38012262	3157436	1272135	1124010	95	18785	3140	0	19182	37993080	PRISM_8846	SRR6468668	IBD	UC	SRR6468668	55	SRR6468668
Franzosa	SRR6468668	43565843	38012262	3157436	1272135	1124010	95	18785	3140	0	19182	37993080	PRISM_8846	SRR6468668	IBD	UC	SRR6468668	55	SRR6468668
Franzosa	SRR6468669	10212058	8825213	333097	98132	955616	14	2920	373	0	3032	8822181	UMCGIBD00126	SRR6468669	IBD	CD	SRR6468669	52	SRR6468669
Franzosa	SRR6468669	10212058	8825213	333097	98132	955616	14	2920	373	0	3032	8822181	UMCGIBD00126	SRR6468669	IBD	CD	SRR6468669	52	SRR6468669
Franzosa	SRR6468670	9870079	8538657	218327	272964	840131	6	2804	328	0	2818	8535839	UMCGIBD00082	SRR6468670	IBD	CD	SRR6468670	48	SRR6468670
Franzosa	SRR6468670	9870079	8538657	218327	272964	840131	6	2804	328	0	2818	8535839	UMCGIBD00082	SRR6468670	IBD	CD	SRR6468670	48	SRR6468670
Franzosa	SRR6468671	2797765	2444800	248578	53882	50505	2289	1893703	718591	0	1894140	550660	PRISM_7875	SRR6468671	IBD	CD	SRR6468671	45	SRR6468671
Franzosa	SRR6468671	2797765	2444800	248578	53882	50505	2289	1893703	718591	0	1894140	550660	PRISM_7875	SRR6468671	IBD	CD	SRR6468671	45	SRR6468671
Franzosa	SRR6468673	19870187	17945805	1389351	250907	284124	89	8740	752	0	8827	17936978	PRISM_7955	SRR6468673	healthy	control	SRR6468673	43	SRR6468673
Franzosa	SRR6468673	19870187	17945805	1389351	250907	284124	89	8740	752	0	8827	17936978	PRISM_7955	SRR6468673	healthy	control	SRR6468673	43	SRR6468673
Franzosa	SRR6468674	18226762	16237829	1428652	237079	323202	43	6481	718	0	6525	16231304	PRISM_7861	SRR6468674	healthy	control	SRR6468674	23	SRR6468674
Franzosa	SRR6468674	18226762	16237829	1428652	237079	323202	43	6481	718	0	6525	16231304	PRISM_7861	SRR6468674	healthy	control	SRR6468674	23	SRR6468674
Franzosa	SRR6468677	14409390	13259610	629248	226792	293740	70	8458	1716	0	8475	13251135	PRISM_7947	SRR6468677	IBD	CD	SRR6468677	58	SRR6468677
Franzosa	SRR6468677	14409390	13259610	629248	226792	293740	70	8458	1716	0	8475	13251135	PRISM_7947	SRR6468677	IBD	CD	SRR6468677	58	SRR6468677
Franzosa	SRR6468678	16905856	15083240	1351656	213497	257463	53	5647	650	0	5788	15077452	PRISM_7910	SRR6468678	healthy	control	SRR6468678	24	SRR6468678
Franzosa	SRR6468678	16905856	15083240	1351656	213497	257463	53	5647	650	0	5788	15077452	PRISM_7910	SRR6468678	healthy	control	SRR6468678	24	SRR6468678
Franzosa	SRR6468679	17629774	15830976	1308811	231984	258003	97	10877	2268	0	10934	15820042	PRISM_7909	SRR6468679	healthy	control	SRR6468679	24	SRR6468679
Franzosa	SRR6468679	17629774	15830976	1308811	231984	258003	97	10877	2268	0	10934	15820042	PRISM_7909	SRR6468679	healthy	control	SRR6468679	24	SRR6468679
Franzosa	SRR6468680	14220774	12915853	944387	171072	189462	30	4582	353	0	4628	12911225	PRISM_7860	SRR6468680	healthy	control	SRR6468680	23	SRR6468680
Franzosa	SRR6468680	14220774	12915853	944387	171072	189462	30	4582	353	0	4628	12911225	PRISM_7860	SRR6468680	healthy	control	SRR6468680	23	SRR6468680
Franzosa	SRR6468681	18131797	16515593	1157518	226623	232063	64	6516	2003	0	8041	16507552	PRISM_7911	SRR6468681	healthy	control	SRR6468681	26	SRR6468681
Franzosa	SRR6468681	18131797	16515593	1157518	226623	232063	64	6516	2003	0	8041	16507552	PRISM_7911	SRR6468681	healthy	control	SRR6468681	26	SRR6468681
Franzosa	SRR6468682	40713608	35540997	2832090	1268471	1072050	261	17772	2147	0	18132	35522865	PRISM_8802	SRR6468682	IBD	CD	SRR6468682	73	SRR6468682
Franzosa	SRR6468682	40713608	35540997	2832090	1268471	1072050	261	17772	2147	0	18132	35522865	PRISM_8802	SRR6468682	IBD	CD	SRR6468682	73	SRR6468682
Franzosa	SRR6468683	46734363	41365180	2949003	1348668	1071512	216	12326	1827	0	12461	41352719	PRISM_8800	SRR6468683	IBD	CD	SRR6468683	29	SRR6468683
Franzosa	SRR6468683	46734363	41365180	2949003	1348668	1071512	216	12326	1827	0	12461	41352719	PRISM_8800	SRR6468683	IBD	CD	SRR6468683	29	SRR6468683
Franzosa	SRR6468684	15011475	13570931	1071084	168236	201224	75	45823	16263	0	45895	13525036	PRISM_8795	SRR6468684	IBD	UC	SRR6468684	31	SRR6468684
Franzosa	SRR6468684	15011475	13570931	1071084	168236	201224	75	45823	16263	0	45895	13525036	PRISM_8795	SRR6468684	IBD	UC	SRR6468684	31	SRR6468684
Franzosa	SRR6468685	63285677	56293359	3908286	1709874	1374158	198	30769	7122	0	31306	56262053	PRISM_8794	SRR6468685	IBD	CD	SRR6468685	24	SRR6468685
Franzosa	SRR6468685	63285677	56293359	3908286	1709874	1374158	198	30769	7122	0	31306	56262053	PRISM_8794	SRR6468685	IBD	CD	SRR6468685	24	SRR6468685
Franzosa	SRR6468686	18480137	16519524	1448398	234670	277545	95	6700	1245	0	6983	16512541	PRISM_8789	SRR6468686	healthy	control	SRR6468686	32	SRR6468686
Franzosa	SRR6468686	18480137	16519524	1448398	234670	277545	95	6700	1245	0	6983	16512541	PRISM_8789	SRR6468686	healthy	control	SRR6468686	32	SRR6468686
Franzosa	SRR6468687	48956406	43564746	2971898	1335722	1084040	160	21850	5726	0	23034	43541712	PRISM_8788	SRR6468687	healthy	control	SRR6468687	33	SRR6468687
Franzosa	SRR6468687	48956406	43564746	2971898	1335722	1084040	160	21850	5726	0	23034	43541712	PRISM_8788	SRR6468687	healthy	control	SRR6468687	33	SRR6468687
Franzosa	SRR6468688	49498637	44151779	2817732	1424359	1104767	1346	1035596	370774	0	1036069	43115710	PRISM_8785	SRR6468688	IBD	UC	SRR6468688	36	SRR6468688
Franzosa	SRR6468688	49498637	44151779	2817732	1424359	1104767	1346	1035596	370774	0	1036069	43115710	PRISM_8785	SRR6468688	IBD	UC	SRR6468688	36	SRR6468688
Franzosa	SRR6468689	63430762	55612413	4418637	1799788	1599924	384	21627	3071	0	21812	55590601	PRISM_8784	SRR6468689	healthy	control	SRR6468689	61	SRR6468689
Franzosa	SRR6468689	63430762	55612413	4418637	1799788	1599924	384	21627	3071	0	21812	55590601	PRISM_8784	SRR6468689	healthy	control	SRR6468689	61	SRR6468689
Franzosa	SRR6468691	58662524	51812661	3755898	1685243	1408722	183	16075	1986	0	16452	51796209	PRISM_8803	SRR6468691	IBD	UC	SRR6468691	74	SRR6468691
Franzosa	SRR6468691	58662524	51812661	3755898	1685243	1408722	183	16075	1986	0	16452	51796209	PRISM_8803	SRR6468691	IBD	UC	SRR6468691	74	SRR6468691
Franzosa	SRR6468693	26313970	22521082	2287659	831784	673445	14196	8837943	4387477	0	8840050	13681032	PRISM_8275	SRR6468693	IBD	UC	SRR6468693	65	SRR6468693
Franzosa	SRR6468693	26313970	22521082	2287659	831784	673445	14196	8837943	4387477	0	8840050	13681032	PRISM_8275	SRR6468693	IBD	UC	SRR6468693	65	SRR6468693
Franzosa	SRR6468695	60144235	52406430	4333528	1809902	1594375	260	14487	2046	0	14791	52391639	PRISM_8244	SRR6468695	healthy	control	SRR6468695	47	SRR6468695
Franzosa	SRR6468695	60144235	52406430	4333528	1809902	1594375	260	14487	2046	0	14791	52391639	PRISM_8244	SRR6468695	healthy	control	SRR6468695	47	SRR6468695
Franzosa	SRR6468696	8842057	7968770	635532	118622	119133	2663	1889827	856854	0	1890347	6078423	PRISM_8106	SRR6468696	IBD	UC	SRR6468696	21	SRR6468696
Franzosa	SRR6468696	8842057	7968770	635532	118622	119133	2663	1889827	856854	0	1890347	6078423	PRISM_8106	SRR6468696	IBD	UC	SRR6468696	21	SRR6468696
Franzosa	SRR6468697	17667842	15975230	1209811	227079	255722	165	90395	33064	0	90447	15884783	PRISM_8129	SRR6468697	IBD	UC	SRR6468697	22	SRR6468697
Franzosa	SRR6468697	17667842	15975230	1209811	227079	255722	165	90395	33064	0	90447	15884783	PRISM_8129	SRR6468697	IBD	UC	SRR6468697	22	SRR6468697
Franzosa	SRR6468698	7557261	6642821	702077	97446	114917	2668	2083887	948183	0	2084373	4558448	PRISM_8096	SRR6468698	IBD	UC	SRR6468698	26	SRR6468698
Franzosa	SRR6468698	7557261	6642821	702077	97446	114917	2668	2083887	948183	0	2084373	4558448	PRISM_8096	SRR6468698	IBD	UC	SRR6468698	26	SRR6468698
Franzosa	SRR6468699	16044899	14112951	1427078	224233	280637	114	4007	584	0	4033	14108918	PRISM_8101	SRR6468699	IBD	UC	SRR6468699	37	SRR6468699
Franzosa	SRR6468699	16044899	14112951	1427078	224233	280637	114	4007	584	0	4033	14108918	PRISM_8101	SRR6468699	IBD	UC	SRR6468699	37	SRR6468699
Franzosa	SRR6468700	14839199	13530408	779435	229763	299593	48	26920	14921	0	34359	13496049	PRISM_7989	SRR6468700	IBD	CD	SRR6468700	36	SRR6468700
Franzosa	SRR6468700	14839199	13530408	779435	229763	299593	48	26920	14921	0	34359	13496049	PRISM_7989	SRR6468700	IBD	CD	SRR6468700	36	SRR6468700
Franzosa	SRR6468701	15704131	14407453	731315	251530	313833	45	9181	2755	0	9827	14397626	PRISM_8095	SRR6468701	IBD	CD	SRR6468701	60	SRR6468701
Franzosa	SRR6468701	15704131	14407453	731315	251530	313833	45	9181	2755	0	9827	14397626	PRISM_8095	SRR6468701	IBD	CD	SRR6468701	60	SRR6468701
Franzosa	SRR6468702	17162642	13493046	2998992	252576	418028	438	388085	160157	0	388699	13104347	PRISM_9033	SRR6468702	IBD	UC	SRR6468702	71	SRR6468702
Franzosa	SRR6468702	17162642	13493046	2998992	252576	418028	438	388085	160157	0	388699	13104347	PRISM_9033	SRR6468702	IBD	UC	SRR6468702	71	SRR6468702
Franzosa	SRR6468703	11411264	10154203	948641	141093	167327	975	784441	315737	0	784664	9369539	PRISM_9074	SRR6468703	IBD	UC	SRR6468703	35	SRR6468703
Franzosa	SRR6468703	11411264	10154203	948641	141093	167327	975	784441	315737	0	784664	9369539	PRISM_9074	SRR6468703	IBD	UC	SRR6468703	35	SRR6468703
Franzosa	SRR6468704	6737260	6064537	510464	75105	87154	101	55617	19459	0	55656	6008881	PRISM_9018	SRR6468704	IBD	UC	SRR6468704	30	SRR6468704
Franzosa	SRR6468704	6737260	6064537	510464	75105	87154	101	55617	19459	0	55656	6008881	PRISM_9018	SRR6468704	IBD	UC	SRR6468704	30	SRR6468704
Franzosa	SRR6468705	18130716	16604989	1125334	191337	209056	12	9624	947	0	9795	16595194	PRISM_9030	SRR6468705	IBD	UC	SRR6468705	59	SRR6468705
Franzosa	SRR6468705	18130716	16604989	1125334	191337	209056	12	9624	947	0	9795	16595194	PRISM_9030	SRR6468705	IBD	UC	SRR6468705	59	SRR6468705
Franzosa	SRR6468706	16185090	14013059	1681491	206882	283658	36	4157	261	0	4196	14008863	PRISM_9148	SRR6468706	healthy	control	SRR6468706	22	SRR6468706
Franzosa	SRR6468706	16185090	14013059	1681491	206882	283658	36	4157	261	0	4196	14008863	PRISM_9148	SRR6468706	healthy	control	SRR6468706	22	SRR6468706
Franzosa	SRR6468707	13191967	11453231	387027	391165	960544	33	3911	400	0	3941	11449290	UMCGIBD00072	SRR6468707	IBD	CD	SRR6468707	44	SRR6468707
Franzosa	SRR6468707	13191967	11453231	387027	391165	960544	33	3911	400	0	3941	11449290	UMCGIBD00072	SRR6468707	IBD	CD	SRR6468707	44	SRR6468707
Franzosa	SRR6468708	15701191	14119829	1200274	161987	219101	48	33273	11017	0	33379	14086450	PRISM_9079	SRR6468708	IBD	UC	SRR6468708	68	SRR6468708
Franzosa	SRR6468708	15701191	14119829	1200274	161987	219101	48	33273	11017	0	33379	14086450	PRISM_9079	SRR6468708	IBD	UC	SRR6468708	68	SRR6468708
Franzosa	SRR6468709	14027050	12625552	1038234	163599	199665	66	5373	738	0	5425	12620127	PRISM_9126	SRR6468709	healthy	control	SRR6468709	67	SRR6468709
Franzosa	SRR6468709	14027050	12625552	1038234	163599	199665	66	5373	738	0	5425	12620127	PRISM_9126	SRR6468709	healthy	control	SRR6468709	67	SRR6468709
Franzosa	SRR6468710	9321393	7667639	512432	176819	964503	31	3629	763	0	3640	7663999	UMCGIBD00122	SRR6468710	IBD	UC	SRR6468710	64	SRR6468710
Franzosa	SRR6468710	9321393	7667639	512432	176819	964503	31	3629	763	0	3640	7663999	UMCGIBD00122	SRR6468710	IBD	UC	SRR6468710	64	SRR6468710
Franzosa	SRR6468711	6061595	4782356	221262	80814	977163	28	4917	1085	0	4977	4777379	UMCGIBD00030	SRR6468711	IBD	CD	SRR6468711	61	SRR6468711
Franzosa	SRR6468711	6061595	4782356	221262	80814	977163	28	4917	1085	0	4977	4777379	UMCGIBD00030	SRR6468711	IBD	CD	SRR6468711	61	SRR6468711
Franzosa	SRR6468712	10510879	8824396	655634	161739	869110	31	9324	2210	0	9339	8815057	UMCGIBD00485	SRR6468712	IBD	CD	SRR6468712	36	SRR6468712
Franzosa	SRR6468712	10510879	8824396	655634	161739	869110	31	9324	2210	0	9339	8815057	UMCGIBD00485	SRR6468712	IBD	CD	SRR6468712	36	SRR6468712
Franzosa	SRR6468713	11470655	9792878	268199	299256	1110322	14	2979	472	0	3173	9789705	UMCGIBD00041	SRR6468713	IBD	CD	SRR6468713	59	SRR6468713
Franzosa	SRR6468713	11470655	9792878	268199	299256	1110322	14	2979	472	0	3173	9789705	UMCGIBD00041	SRR6468713	IBD	CD	SRR6468713	59	SRR6468713
Franzosa	SRR6468714	10740553	8938454	742318	178623	881158	24	11501	2421	0	11538	8926916	UMCGIBD00266	SRR6468714	IBD	UC	SRR6468714	23	SRR6468714
Franzosa	SRR6468714	10740553	8938454	742318	178623	881158	24	11501	2421	0	11538	8926916	UMCGIBD00266	SRR6468714	IBD	UC	SRR6468714	23	SRR6468714
Franzosa	SRR6468715	11456989	9814946	447121	174173	1020749	158	222544	68031	0	222719	9592227	UMCGIBD00347	SRR6468715	IBD	UC	SRR6468715	28	SRR6468715
Franzosa	SRR6468715	11456989	9814946	447121	174173	1020749	158	222544	68031	0	222719	9592227	UMCGIBD00347	SRR6468715	IBD	UC	SRR6468715	28	SRR6468715
Franzosa	SRR6468716	7366113	6108860	220201	78687	958365	137	8610	2304	0	8673	6100187	UMCGIBD00645	SRR6468716	IBD	UC	SRR6468716	19	SRR6468716
Franzosa	SRR6468716	7366113	6108860	220201	78687	958365	137	8610	2304	0	8673	6100187	UMCGIBD00645	SRR6468716	IBD	UC	SRR6468716	19	SRR6468716
Franzosa	SRR6468717	5986216	5153145	220265	90627	522179	16	2145	244	0	2154	5150991	UMCGIBD00361	SRR6468717	IBD	UC	SRR6468717	67	SRR6468717
Franzosa	SRR6468717	5986216	5153145	220265	90627	522179	16	2145	244	0	2154	5150991	UMCGIBD00361	SRR6468717	IBD	UC	SRR6468717	67	SRR6468717
Franzosa	SRR6468718	10773400	9137931	464535	196766	974168	132	141251	39536	0	141280	8996651	UMCGIBD00250	SRR6468718	IBD	UC	SRR6468718	80	SRR6468718
Franzosa	SRR6468718	10773400	9137931	464535	196766	974168	132	141251	39536	0	141280	8996651	UMCGIBD00250	SRR6468718	IBD	UC	SRR6468718	80	SRR6468718
HMP2	CSM67UBF	9182796	9182566	83	147	0	5	2658	944	0	2670	9179896	C3002	CSM67UBF	IBD	CD	NA	76	CSM67UBF
HMP2	CSM67UBX	14167453	14167285	79	89	0	9	3622	928	0	3645	14163640	C3003	CSM67UBX	IBD	UC	NA	43	CSM67UBX
HMP2	CSM67UFZ	11547483	11547324	1	158	0	63	2805	447	0	2816	11544508	C3006	CSM67UFZ	IBD	UC	NA	32	CSM67UFZ
HMP2	CSM67UGC	2153223	2153190	19	14	0	1	643	262	0	662	2152528	C3001	CSM67UGC	IBD	CD	NA	43	CSM67UGC
HMP2	CSM79HI3	15910554	15910375	1	178	0	187	6294	1290	0	6784	15903591	C3009	CSM79HI3	IBD	CD	NA	56	CSM79HI3
HMP2	CSM79HLE	8766123	8766017	0	106	0	21	33348	29596	0	33438	8732579	C3004	CSM79HLE	IBD	UC	NA	47	CSM79HLE
HMP2	CSM79HM1	11984218	11984076	65	77	0	15	4276	2020	0	4428	11979648	C3011	CSM79HM1	IBD	UC	NA	37	CSM79HM1
HMP2	CSM79HO1	10113292	10113120	0	172	0	45	2200	1148	0	2681	10110439	C3005	CSM79HO1	IBD	UC	NA	76	CSM79HO1
HMP2	CSM79HOJ	16684770	16684522	98	150	0	33	4490	807	0	4521	16680001	C3012	CSM79HOJ	IBD	CD	NA	37	CSM79HOJ
HMP2	CSM79HPK	8053464	8053322	0	142	0	24	61273	56533	0	61796	7991526	C3013	CSM79HPK	IBD	UC	NA	26	CSM79HPK
HMP2	CSM79HR4	5721239	5721213	5	21	0	2	1245	267	0	1248	5719965	C3027	CSM79HR4	IBD	CD	NA	36	CSM79HR4
HMP2	CSM7KOJU	8935028	8934978	17	31	2	22	1430	156	0	1433	8933545	C3015	CSM7KOJU	IBD	UC	NA	50	CSM7KOJU
HMP2	CSM7KOLE	6429839	6429729	1	109	0	63	61021	55088	0	61226	6368503	C3010	CSM7KOLE	IBD	CD	NA	51	CSM7KOLE
HMP2	CSM7KOLM	19693994	19693884	42	67	1	44	3661	711	0	3724	19690160	C3021	CSM7KOLM	IBD	CD	NA	38	CSM7KOLM
HMP2	CSM7KORI	10311558	10311470	6	72	10	3	2026	405	0	2056	10309414	C3028	CSM7KORI	IBD	CD	NA	33	CSM7KORI
HMP2	CSM7KOS7	14483768	14483637	6	116	9	14	5485	932	0	5586	14478051	C3029	CSM7KOS7	IBD	UC	NA	32	CSM7KOS7
HMP2	CSM7KOSL	3049081	3049064	5	12	0	32	89885	84418	0	90280	2958784	C3030	CSM7KOSL	IBD	CD	NA	44	CSM7KOSL
HMP2	CSM7KOTA	13799178	13799021	14	131	12	3	4470	1159	0	4575	13794446	C3023	CSM7KOTA	IBD	CD	NA	60	CSM7KOTA
HMP2	CSM9X1ZQ	21460412	21460261	6	137	8	18	5043	449	0	5076	21455185	C3032	CSM9X1ZQ	IBD	UC	NA	42	CSM9X1ZQ
HMP2	CSM9X21N	15264849	15264800	3	44	2	7	4999	2266	0	5035	15259765	C3034	CSM9X21N	IBD	UC	NA	36	CSM9X21N
HMP2	CSM9X237	8744105	8744049	16	39	1	43	3945	2272	0	3983	8740066	C3035	CSM9X237	IBD	CD	NA	62	CSM9X237
HMP2	CSM9X23H	13509021	13508956	5	58	2	5	2586	496	0	2591	13506365	C3037	CSM9X23H	IBD	UC	NA	46	CSM9X23H
HMP2	CSMA8M9R	21113317	21113166	12	133	6	49	5253	634	0	5293	21107873	C3022	CSMA8M9R	healthy	NA	NA	69	CSMA8M9R
HMP2	ESM5MEBI	18213787	18213725	1	60	1	23	3800	1097	0	3828	18209897	E5001	ESM5MEBI	IBD	CD	NA	8	ESM5MEBI
HMP2	ESM5MEC9	16002381	16002332	0	49	0	15	3584	927	0	3630	15998702	E5004	ESM5MEC9	IBD	UC	NA	7	ESM5MEC9
HMP2	ESM718TF	12409438	12409334	0	99	5	55	35132	29716	0	35443	12373891	E5013	ESM718TF	IBD	CD	NA	15	ESM718TF
HMP2	ESM7F5CB	13201535	13201416	1	117	1	60	3868	1487	0	3938	13197478	E5009	ESM7F5CB	IBD	CD	NA	17	ESM7F5CB
HMP2	HSM67VDZ	4603682	4603654	3	22	3	13	91820	84638	0	92252	4511402	H4001	HSM67VDZ	IBD	CD	NA	14	HSM67VDZ
HMP2	HSM67VG8	18484738	18484599	34	102	3	43	4284	651	0	4353	18480246	H4008	HSM67VG8	healthy	NA	NA	13	HSM67VG8
HMP2	HSM67VGK_TR	12130731	12130577	3	151	0	22	4136	877	0	4351	12126226	H4009	HSM67VGK_TR	healthy	NA	NA	6	HSM67VGK_TR
HMP2	HSM67VHJ	19733608	19733472	8	127	1	24	3428	247	0	3445	19730027	H4020	HSM67VHJ	IBD	CD	NA	13	HSM67VHJ
HMP2	HSM6XRSG	14298074	14297971	28	73	2	30	2235	553	0	2535	14295436	H4004	HSM6XRSG	IBD	CD	NA	14	HSM6XRSG
HMP2	HSM6XRTQ	2493574	2493564	1	9	0	13	147601	142527	0	148244	2345320	H4010	HSM6XRTQ	IBD	UC	NA	13	HSM6XRTQ
HMP2	HSM6XRV8	13817496	13817396	15	81	4	39	17484	13612	0	17669	13799727	H4019	HSM6XRV8	IBD	UC	NA	11	HSM6XRV8
HMP2	HSM6XRVC	17247583	17247442	28	106	7	68	5031	1363	0	5064	17242378	H4013	HSM6XRVC	healthy	NA	NA	8	HSM6XRVC
HMP2	HSM6XRVW	13175773	13175600	32	139	2	100	11913	11939	0	15725	13159875	H4014	HSM6XRVW	IBD	CD	NA	10	HSM6XRVW
HMP2	HSM7CYX2	18268052	18267886	32	127	7	64	10237	3162	0	10303	18257583	H4006	HSM7CYX2	IBD	CD	NA	8	HSM7CYX2
HMP2	HSM7CYXQ	8212283	8212138	3	138	4	7	3543	905	0	3562	8208576	H4007	HSM7CYXQ	IBD	CD	NA	15	HSM7CYXQ
HMP2	HSM7CYY7	15081197	15081046	30	118	3	46	8615	5333	0	8776	15072270	H4017	HSM7CYY7	IBD	CD	NA	16	HSM7CYY7
HMP2	HSM7CYZ7	12423940	12423806	21	104	9	63	61112	53082	0	61385	12362421	H4015	HSM7CYZ7	IBD	CD	NA	15	HSM7CYZ7
HMP2	HSM7CYZR	13992645	13992346	3	291	5	25	3487	758	0	3544	13988802	H4022	HSM7CYZR	healthy	NA	NA	9	HSM7CYZR
HMP2	HSM7J4I3	18779233	18779061	18	150	4	34	3874	1022	0	3906	18775155	H4016	HSM7J4I3	healthy	NA	NA	10	HSM7J4I3
HMP2	HSM7J4KK	18120282	18120186	2	94	0	31	5756	2286	0	5888	18114298	H4023	HSM7J4KK	healthy	NA	NA	16	HSM7J4KK
HMP2	HSM7J4N6	14898780	14898721	0	59	0	52	34778	29937	0	35033	14863688	H4028	HSM7J4N6	IBD	CD	NA	13	HSM7J4N6
HMP2	HSM7J4NE	7657068	7657014	2	52	0	13	1711	511	0	1722	7655292	H4027	HSM7J4NE	IBD	UC	NA	15	HSM7J4NE
HMP2	HSM7J4O7	21529591	21529502	2	87	0	131	3872	619	0	3894	21525608	H4024	HSM7J4O7	healthy	NA	NA	11	HSM7J4O7
HMP2	HSM7J4OL	23154259	23154134	3	122	0	63	7544	3907	0	7603	23146531	H4031	HSM7J4OL	IBD	CD	NA	12	HSM7J4OL
HMP2	HSM7J4OV	7690596	7690586	0	10	0	8	5573	2500	0	5616	7684970	H4030	HSM7J4OV	IBD	CD	NA	16	HSM7J4OV
HMP2	HSMA33JP	19442146	19442080	0	66	0	21	4776	1277	0	4890	19437190	H4032	HSMA33JP	IBD	CD	NA	12	HSMA33JP
HMP2	HSMA33KS	13211626	13211575	0	51	0	28	32065	27541	0	32273	13179302	H4039	HSMA33KS	IBD	CD	NA	12	HSMA33KS
HMP2	HSMA33M8	12497872	12497790	1	77	4	21	4416	1212	0	4550	12493240	H4040	HSMA33M8	IBD	UC	NA	17	HSMA33M8
HMP2	HSMA33MG	1091349	1091343	0	6	0	18	113313	106377	0	113755	977588	H4035	HSMA33MG	IBD	UC	NA	16	HSMA33MG
HMP2	HSMA33PX	11131964	11131890	3	71	0	9	2378	347	0	2432	11129458	H4038	HSMA33PX	IBD	CD	NA	15	HSMA33PX
HMP2	HSMA33QO	15278644	15278501	3	138	2	67	4530	596	0	4698	15273803	H4045	HSMA33QO	healthy	NA	NA	14	HSMA33QO
HMP2	HSMA33R1	13133154	13133106	2	46	0	51	2547	269	0	2558	13130548	H4043	HSMA33R1	IBD	CD	NA	14	HSMA33R1
HMP2	HSMA33RD	15211104	15210936	0	164	4	51	27261	22125	0	27591	15183345	H4042	HSMA33RD	IBD	UC	NA	15	HSMA33RD
HMP2	HSMA33RX_TR	13529136	13529014	0	122	0	10	2380	523	0	2389	13526625	H4044	HSMA33RX_TR	IBD	UC	NA	16	HSMA33RX_TR
HMP2	MSM5LLER	14120624	14120472	34	118	0	19	3207	543	0	3278	14117194	M2021	MSM5LLER	IBD	CD	NA	26	MSM5LLER
HMP2	MSM6J2IQ	15465268	15465173	50	44	1	21	2725	158	0	2736	15462437	M2014	MSM6J2IQ	IBD	CD	NA	30	MSM6J2IQ
HMP2	MSM6J2LB	2154281	2154267	5	9	0	25	102366	100094	0	102770	2051497	M2008	MSM6J2LB	IBD	CD	NA	30	MSM6J2LB
HMP2	MSM6J2OL	13480452	13480352	27	73	0	10	19245	15779	0	19349	13461003	M2026	MSM6J2OL	IBD	UC	NA	21	MSM6J2OL
HMP2	MSM6J2PM	16724286	16724068	43	175	0	145	5156	1606	0	5202	16718866	M2025	MSM6J2PM	IBD	CD	NA	43	MSM6J2PM
HMP2	MSM6J2R2	15312868	15312741	56	68	3	21	4079	958	0	4156	15308585	M2027	MSM6J2R2	IBD	CD	NA	41	MSM6J2R2
HMP2	MSM6J2SK	14604220	14604159	28	33	0	14	4124	1816	0	4136	14600023	M2041	MSM6J2SK	healthy	NA	NA	55	MSM6J2SK
HMP2	MSM79H5Y	15788250	15788109	45	96	0	137	3382	354	0	3398	15784711	M2039	MSM79H5Y	healthy	NA	NA	40	MSM79H5Y
HMP2	MSM79H65	13493110	13492735	20	354	1	42	4382	1569	0	4419	13488316	M2028	MSM79H65	IBD	CD	NA	24	MSM79H65
HMP2	MSM79H6D	20152182	20151956	37	189	0	43	7060	2223	0	7142	20144814	M2042	MSM79H6D	healthy	NA	NA	44	MSM79H6D
HMP2	MSM79H7Q	14672681	14672576	40	65	0	35	4301	1146	0	4344	14668232	M2047	MSM79H7Q	healthy	NA	NA	57	MSM79H7Q
HMP2	MSM79H9W	13394088	13394000	35	53	0	53	3041	387	0	3072	13390928	M2061	MSM79H9W	healthy	NA	NA	56	MSM79H9W
HMP2	MSM79HBV	6801905	6801763	15	127	0	24	13551	11918	0	14070	6787693	M2034	MSM79HBV	IBD	CD	NA	22	MSM79HBV
HMP2	MSM79HFY	15001775	15001617	48	109	1	23	2723	309	0	2745	14998872	M2048	MSM79HFY	healthy	NA	NA	28	MSM79HFY
HMP2	MSM7J16L	15423903	15423598	27	278	0	7	5386	1796	0	5441	15418157	M2068	MSM7J16L	IBD	CD	NA	19	MSM7J16L
HMP2	MSM9VZF7	18104999	18104724	25	250	0	37	4736	708	0	4783	18099941	M2060	MSM9VZF7	healthy	NA	NA	62	MSM9VZF7
HMP2	MSM9VZHX	14400785	14400762	0	23	0	65	3258	584	0	3297	14397465	M2077	MSM9VZHX	healthy	NA	NA	32	MSM9VZHX
HMP2	MSM9VZOG	18029855	18029810	1	44	0	25	4381	1221	0	4403	18025407	M2072	MSM9VZOG	healthy	NA	NA	51	MSM9VZOG
HMP2	MSM9VZP3	8549155	8549137	0	18	0	17	120784	116291	0	121321	8427816	M2069	MSM9VZP3	IBD	UC	NA	29	MSM9VZP3
HMP2	MSMA26BB	16251507	16251446	0	61	0	88	5320	1606	0	5494	16245952	M2084	MSMA26BB	healthy	NA	NA	23	MSMA26BB
HMP2	MSMA26BT	15619888	15619700	79	109	0	19	2973	447	0	2990	15616710	M2079	MSMA26BT	healthy	NA	NA	29	MSMA26BT
HMP2	MSMA26CX	15982325	15982126	55	144	0	23	5895	2633	0	5929	15976197	M2085	MSMA26CX	IBD	CD	NA	23	MSMA26CX
HMP2	MSMA26ET	8025794	8025767	0	27	0	7	2862	4855	0	6421	8019346	M2064	MSMA26ET	IBD	UC	NA	74	MSMA26ET
HMP2	MSMAPC64	9146272	9146043	0	229	0	24	7954	4843	0	8045	9137998	M2103	MSMAPC64	IBD	UC	NA	35	MSMAPC64
HMP2	MSMAPC7J	13372271	13372229	1	40	1	17	4025	943	0	4551	13367678	M2075	MSMAPC7J	healthy	NA	NA	61	MSMAPC7J
HMP2	MSMB4LZ4	10514584	10514550	0	34	0	43	3250	692	0	3269	10511281	M2071	MSMB4LZ4	IBD	UC	NA	26	MSMB4LZ4
HMP2	MSMB4LZK	14967117	14966906	0	211	0	33	3585	889	0	3651	14963255	M2097	MSMB4LZK	healthy	NA	NA	21	MSMB4LZK
HMP2	MSMB4LZR	12422434	12422411	0	23	0	8	21394	18276	0	21468	12400943	M2083	MSMB4LZR	IBD	UC	NA	25	MSMB4LZR
HMP2	PSM7J12B	13473077	13472877	5	195	0	15	3180	1152	0	3230	13469647	P6013	PSM7J12B	IBD	UC	NA	6	PSM7J12B
HMP2	PSM7J12R	13348460	13348373	31	56	0	30	18140	14913	0	18474	13329899	P6024	PSM7J12R	IBD	CD	NA	16	PSM7J12R
HMP2	PSM7J141	20770968	20770811	2	155	0	36	4547	363	0	4572	20766239	P6009	PSM7J141	IBD	CD	NA	16	PSM7J141
HMP2	PSM7J14L	10015742	10015644	0	97	1	56	5578	3152	0	6056	10009588	P6010	PSM7J14L	IBD	CD	NA	10	PSM7J14L
HMP2	PSM7J154	11283136	11283025	21	90	0	80	3241	665	0	3277	11279748	P6014	PSM7J154	healthy	NA	NA	15	PSM7J154
HMP2	PSM7J15G	11954441	11954305	4	132	0	11	3598	1260	0	3688	11950617	P6016	PSM7J15G	IBD	CD	NA	16	PSM7J15G
HMP2	PSM7J173	12597653	12597534	6	113	0	51	4004	1222	0	4159	12593375	P6017	PSM7J173	healthy	NA	NA	11	PSM7J173
HMP2	PSM7J18Q	13010149	13010018	2	129	0	57	17238	12751	0	17304	12992714	P6012	PSM7J18Q	IBD	UC	NA	16	PSM7J18Q
HMP2	PSM7J1C8	17117945	17117891	3	51	0	35	3201	412	0	3213	17114678	P6005	PSM7J1C8	IBD	CD	NA	11	PSM7J1C8
HMP2	PSMA264K	14771482	14771337	3	142	0	50	11893	8692	0	11978	14759359	P6025	PSMA264K	IBD	UC	NA	17	PSMA264K
HMP2	PSMA265J	15172594	15172373	40	181	0	42	5084	551	0	5121	15167252	P6018	PSMA265J	healthy	NA	NA	17	PSMA265J
HMP2	PSMA2668	12162783	12162670	28	85	0	15	5575	3173	0	6611	12156059	P6028	PSMA2668	IBD	CD	NA	9	PSMA2668
HMP2	PSMA267F	15142379	15142176	8	195	0	190	6992	4055	0	7203	15134973	P6033	PSMA267F	IBD	CD	NA	15	PSMA267F
HMP2	PSMA267P	21010249	21009980	66	202	1	27	6776	1822	0	6846	21003134	P6035	PSMA267P	IBD	UC	NA	16	PSMA267P
HMP2	PSMB4MBS	11589691	11589593	31	67	0	35	13808	10875	0	13934	11575659	P6037	PSMB4MBS	IBD	CD	NA	15	PSMB4MBS
HMP2	PSMB4MC5	6913186	6913140	15	31	0	39	74666	70751	0	74971	6838169	P6038	PSMB4MC5	IBD	UC	NA	16	PSMB4MC5
